# Supplementary material for: Legacies of consecutive summer droughts on soil‐borne plant parasitic protists (Oomycota: Stramenopila and Phytomyxea: Rhizaria) and protistan consumers (Cercozoa: Rhizaria) along an experimental plant diversity gradient
Source: New Phytol. 2025 Dec 7;249(4):2010–24. doi: 10.1111/nph.70756 (PMC12825405; doi:10.1111/nph.70756)
Supplement: Supplementary file 1 — Dataset S1 List of barcode sequences used for metabarcoding. [file NPH-249-2010-s003.xlsx]

## Sheet: Information
New Phytologist Supporting Information
Article title: Legacies of consecutive summer droughts on soil-borne plant parasitic protists (Oomycota: Stramenopila & Phytomyxea: Rhizaria) and protistan consumers (Cercozoa: Rhizaria) along an experimental plant diversity gradient
Authors: Marcel Dominik Solbach, Cynthia Albracht, Kenneth Dumack, Nico Eisenhauer, Anna Maria Fiore-Donno, Nils Heck, Anja Vogel, Cameron Wagg, Michael Bonkowski
Article acceptance date: 29 October 2025
The following two sheets contain the barcode/tag sequences that were used during the metabarcoding. These barcodes are required for demultiplexing of the raw sequences.
The respective raw sequence files (FASTQ format) are available in the European Nucelotide Archive (https://www.ebi.ac.uk/ena/browser/) under the project accession number PRJEB77805.
The two following sheets were formatted as oligofiles for the mothur pipeline.
The sample names (e.g. B4A22_D) refer to Block (B) and Plot (A) on the field site of the Jena Experiment, and drought subplot (D = drought treatment, R = roofed control).
An additional sample ("Mock") was added to the sequencing runs. The Mock communites were constructed using DNA extracts from our laboratory cultures and were added to verify sequencing success and quality filtering.
The Mock community samples were excluded from all subsequent statistical analyses.
OTU tables based on our own bioinformatic processing and filtering are available as datasets 523 (Oomycota OTU table), 518 (Oomycota taxonomy), 519 (Cercozoa, OTU table), and 517 (Cercozoa taxonomy) in the JEXIS database (https://jexis.uni-jena.de/).

## Sheet: Barcodes Oomycota
Primer	GCGGAAGGATCATTACCAC	TCTTCATCGDTGTGCGAGC
barcode	GCTTCTAG	GATACTGC	B4A22_D
barcode	GCTTCTAG	TGACAGGT	B3A09_R
barcode	GCTTCTAG	GCTGTGAT	B3A02_D
barcode	GCTTCTAG	AGGCTGTA	B3A02_R
barcode	GCTTCTAG	TGGAGCTT	B3A17_D
barcode	GCTTCTAG	TCGCTGAA	B3A03_R
barcode	GCTTCTAG	TTACGCGA	B3A06_R
barcode	GCTTCTAG	CGATAAGG	B2A17_R
barcode	GCTTCTAG	TCGATCTC	B3A08_R
barcode	GCTTCTAG	TGTCATGC	B2A20_D
barcode	GCTTCTAG	CACATGCT	B2A21_R
barcode	GCTTCTAG	CCTTAATG	B3A13_D
barcode	GCTTCTAG	ATAGCTTG	B3A04_R
barcode	TAGCTCTG	GATACTGC	B4A08_R
barcode	TAGCTCTG	TGACAGGT	B4A10_R
barcode	TAGCTCTG	GCTGTGAT	B4A10_D
barcode	TAGCTCTG	AGGCTGTA	B3A11_R
barcode	TAGCTCTG	TGGAGCTT	B1A04_D
barcode	TAGCTCTG	TCGCTGAA	B4A12_D
barcode	TAGCTCTG	TTACGCGA	B3A12_D
barcode	TAGCTCTG	CTAGGCTT	B4A15_R
barcode	TAGCTCTG	TCGATCTC	B3A01_D
barcode	TAGCTCTG	TGTCATGC	B3A05_R
barcode	TAGCTCTG	AACGTGGA	B3A08_D
barcode	TAGCTCTG	GACTCTTA	B3A14_D
barcode	TAGCTCTG	ACTGTGTA	B3A23_D
barcode	GGTACTCA	GATACTGC	B3A16_R
barcode	GGTACTCA	TGACAGGT	B3A06_D
barcode	GGTACTCA	GCTGTGAT	B4A08_D
barcode	GGTACTCA	AGGCTGTA	B4A11_R
barcode	GGTACTCA	TGGAGCTT	B1A12_D
barcode	GGTACTCA	TCGCTGAA	B1A05_R
barcode	GGTACTCA	TTACGCGA	B2A10_R
barcode	GGTACTCA	CTAGGCTT	B4A17_R
barcode	GGTACTCA	CGATAAGG	B4A01_R
barcode	GGTACTCA	TGTCATGC	B2A03_D
barcode	GGTACTCA	AACGTGGA	B1A02_D
barcode	GGTACTCA	CACATGCT	B4A13_R
barcode	GGTACTCA	CCTTAATG	B1A08_R
barcode	GGTACTCA	ATAGCTTG	B4A07_R
barcode	TGTAGGTC	TGACAGGT	B4A02_D
barcode	TGTAGGTC	GCTGTGAT	B1A12_R
barcode	TGTAGGTC	AGGCTGTA	B1A06_R
barcode	TGTAGGTC	TGGAGCTT	B1A11_D
barcode	TGTAGGTC	TCGCTGAA	B2A09_R
barcode	TGTAGGTC	TTACGCGA	B3A19_D
barcode	TGTAGGTC	CTAGGCTT	B2A21_D
barcode	TGTAGGTC	CGATAAGG	B1A15_R
barcode	TGTAGGTC	TCGATCTC	B2A16_D
barcode	TGTAGGTC	TGTCATGC	B3A23_R
barcode	TGTAGGTC	AACGTGGA	B4A04_R
barcode	TGTAGGTC	CACATGCT	B4A09_R
barcode	TGTAGGTC	GACTCTTA	B1A16_D
barcode	TGTAGGTC	ACTGTGTA	B4A14_R
barcode	TGCAACCA	GATACTGC	B4A06_R
barcode	TGCAACCA	TGACAGGT	B1A21_R
barcode	TGCAACCA	GCTGTGAT	B1A16_R
barcode	TGCAACCA	AGGCTGTA	B3A20_R
barcode	TGCAACCA	TGGAGCTT	B1A13_D
barcode	TGCAACCA	TCGCTGAA	B3A21_R
barcode	TGCAACCA	TTACGCGA	B3A09_D
barcode	TGCAACCA	CTAGGCTT	B1A18_R
barcode	TGCAACCA	CGATAAGG	B4A16_D
barcode	TGCAACCA	TCGATCTC	B3A24_R
barcode	TGCAACCA	TGTCATGC	B3A21_D
barcode	TGCAACCA	CACATGCT	B3A22_R
barcode	TGCAACCA	GACTCTTA	B2A17_D
barcode	TGCAACCA	CCTTAATG	B1A19_D
barcode	TGCAACCA	ATAGCTTG	B4A16_R
barcode	CAATGCGA	TGACAGGT	B1A07_R
barcode	CAATGCGA	GCTGTGAT	B1A13_R
barcode	CAATGCGA	AGGCTGTA	B4A18_R
barcode	CAATGCGA	TGGAGCTT	B2A01_R
barcode	CAATGCGA	TCGCTGAA	B4A02_R
barcode	CAATGCGA	TTACGCGA	B2A05_D
barcode	CAATGCGA	CTAGGCTT	B1A05_D
barcode	CAATGCGA	CGATAAGG	B1A22_R
barcode	CAATGCGA	TCGATCTC	B3A20_D
barcode	CAATGCGA	TGTCATGC	B4A06_D
barcode	CAATGCGA	AACGTGGA	B4A01_D
barcode	CAATGCGA	CACATGCT	B2A04_D
barcode	CAATGCGA	GACTCTTA	B4A07_D
barcode	CAATGCGA	CCTTAATG	B4A13_D
barcode	CAATGCGA	ACTGTGTA	B2A01_D
barcode	GCTATTGC	GATACTGC	B1A19_R
barcode	GCTATTGC	TGACAGGT	B3A07_D
barcode	GCTATTGC	GCTGTGAT	B4A15_D
barcode	GCTATTGC	AGGCTGTA	B2A13_D
barcode	GCTATTGC	TGGAGCTT	B4A21_D
barcode	GCTATTGC	TCGCTGAA	B4A21_R
barcode	GCTATTGC	TTACGCGA	B2A06_R
barcode	GCTATTGC	CTAGGCTT	B1A08_D
barcode	GCTATTGC	CGATAAGG	B3A07_R
barcode	GCTATTGC	TCGATCTC	B2A06_D
barcode	GCTATTGC	TGTCATGC	B1A15_D
barcode	GCTATTGC	AACGTGGA	B2A15_D
barcode	GCTATTGC	CACATGCT	B1A11_R
barcode	GCTATTGC	CCTTAATG	B1A06_D
barcode	GCTATTGC	ACTGTGTA	B1A17_D
barcode	GCTATTGC	ATAGCTTG	B1A01_R
barcode	AGTAACGG	TGACAGGT	B1A17_R
barcode	AGTAACGG	GCTGTGAT	B1A14_R
barcode	AGTAACGG	AGGCTGTA	B2A03_R
barcode	AGTAACGG	TGGAGCTT	B1A07_D
barcode	AGTAACGG	TCGCTGAA	B2A02_D
barcode	AGTAACGG	TTACGCGA	B4A11_D
barcode	AGTAACGG	CTAGGCTT	B1A01_D
barcode	AGTAACGG	CGATAAGG	B2A02_R
barcode	AGTAACGG	TCGATCTC	B4A04_D
barcode	AGTAACGG	TGTCATGC	B2A16_R
barcode	AGTAACGG	AACGTGGA	B3A14_R
barcode	AGTAACGG	CACATGCT	B4A18_D
barcode	AGTAACGG	GACTCTTA	B3A11_D
barcode	AGTAACGG	ACTGTGTA	B2A19_R
barcode	AGTAACGG	ATAGCTTG	B2A09_D
barcode	ACTTCTGA	GATACTGC	B2A05_R
barcode	ACTTCTGA	GCTGTGAT	B1A04_R
barcode	ACTTCTGA	AGGCTGTA	B1A22_D
barcode	ACTTCTGA	TGGAGCTT	B4A20_R
barcode	ACTTCTGA	TCGCTGAA	B3A03_D
barcode	ACTTCTGA	TTACGCGA	B2A22_D
barcode	ACTTCTGA	CTAGGCTT	B3A01_R
barcode	ACTTCTGA	CGATAAGG	B3A24_D
barcode	ACTTCTGA	TCGATCTC	B3A05_D
barcode	ACTTCTGA	TGTCATGC	B3A13_R
barcode	ACTTCTGA	AACGTGGA	B4A14_D
barcode	ACTTCTGA	CACATGCT	B2A04_R
barcode	ACTTCTGA	GACTCTTA	B2A18_R
barcode	ACTTCTGA	CCTTAATG	B1A03_D
barcode	ACTTCTGA	ATAGCTTG	B3A12_R
barcode	ACTTAGCA	TGACAGGT	B4A17_D
barcode	ACTTAGCA	AGGCTGTA	B3A17_R
barcode	ACTTAGCA	TGGAGCTT	B4A09_D
barcode	ACTTAGCA	TCGCTGAA	B1A02_R
barcode	ACTTAGCA	TTACGCGA	B2A18_D
barcode	ACTTAGCA	CTAGGCTT	B2A10_D
barcode	ACTTAGCA	CGATAAGG	B3A22_D
barcode	ACTTAGCA	TCGATCTC	B2A12_D
barcode	ACTTAGCA	TGTCATGC	B3A16_D
barcode	ACTTAGCA	AACGTGGA	B3A04_D
barcode	ACTTAGCA	CACATGCT	B2A20_R
barcode	ACTTAGCA	GACTCTTA	B3A19_R
barcode	ACTTAGCA	CCTTAATG	B2A19_D
barcode	ACTTAGCA	ACTGTGTA	B2A14_R
barcode	AACTGTTC	GATACTGC	B4A20_D
barcode	AACTGTTC	GCTGTGAT	B2A15_R
barcode	AACTGTTC	TGGAGCTT	B2A08_D
barcode	AACTGTTC	TCGCTGAA	B2A13_R
barcode	AACTGTTC	TTACGCGA	B2A22_R
barcode	AACTGTTC	CTAGGCTT	B1A20_D
barcode	AACTGTTC	CGATAAGG	B4A22_R
barcode	AACTGTTC	TCGATCTC	B1A14_D
barcode	AACTGTTC	TGTCATGC	B2A12_R
barcode	AACTGTTC	AACGTGGA	B4A12_R
barcode	AACTGTTC	CACATGCT	B1A21_D
barcode	AACTGTTC	GACTCTTA	B1A20_R
barcode	AACTGTTC	CCTTAATG	B1A18_D
barcode	AACTGTTC	ACTGTGTA	B2A14_D
barcode	AACTGTTC	ATAGCTTG	B2A08_R
barcode	TGTCAACA	TTACTGCA	Mock

## Sheet: Barcodes Cercozoa
Primer	GTTAAAARGCTCGTAGTYG	AAGARGAYATCCTTGGTG
barcode	GTGAACTC	ACGATCAG	B4A22_D
barcode	GTGAACTC	CGTTCAAG	B3A09_R
barcode	GTGAACTC	ATTCTCGG	B3A02_D
barcode	GTGAACTC	TCTCTCAG	B3A02_R
barcode	GTGAACTC	TACTGTAG	B3A17_D
barcode	GTGAACTC	GACATATC	B3A03_R
barcode	GTGAACTC	ACAATGTG	B3A06_R
barcode	GTGAACTC	GTAACATG	B2A17_R
barcode	GTGAACTC	TTAGGAAC	B3A08_R
barcode	GTGAACTC	TACGCTAT	B2A20_D
barcode	GTGAACTC	GTCAGTAT	B2A21_R
barcode	GCGTAATC	ACGATCAG	B3A13_D
barcode	GCGTAATC	GTGTCAAC	B3A04_R
barcode	GCGTAATC	ATTCTCGG	B4A08_R
barcode	GCGTAATC	TCTCTCAG	B4A10_R
barcode	GCGTAATC	AAGCTACT	B4A10_D
barcode	GCGTAATC	AATTGGTC	B3A11_R
barcode	GCGTAATC	ACAATGTG	B1A04_D
barcode	GCGTAATC	GTAACATG	B4A12_D
barcode	GCGTAATC	CCATTATG	B3A12_D
barcode	GCGTAATC	AATCAGGT	B4A15_R
barcode	GCGTAATC	GCTTCAAT	B3A01_D
barcode	ATGTGACC	ACGATCAG	B3A05_R
barcode	ATGTGACC	GTGTCAAC	B3A08_D
barcode	ATGTGACC	CGTTCAAG	B3A14_D
barcode	ATGTGACC	TCTCTCAG	B3A23_D
barcode	ATGTGACC	AAGCTACT	B3A16_R
barcode	ATGTGACC	TACTGTAG	B3A06_D
barcode	ATGTGACC	GACATATC	B4A08_D
barcode	ATGTGACC	GTAACATG	B4A11_R
barcode	ATGTGACC	CCATTATG	B1A12_D
barcode	ATGTGACC	TTAGGAAC	B1A05_R
barcode	ATGTGACC	TACGCTAT	B2A10_R
barcode	ATGTGACC	GTCAGTAT	B4A17_R
barcode	ATACGCAC	GTGTCAAC	B4A01_R
barcode	ATACGCAC	CGTTCAAG	B2A03_D
barcode	ATACGCAC	ATTCTCGG	B1A02_D
barcode	ATACGCAC	AAGCTACT	B4A13_R
barcode	ATACGCAC	TACTGTAG	B1A08_R
barcode	ATACGCAC	AATTGGTC	B4A07_R
barcode	ATACGCAC	ACAATGTG	B4A02_D
barcode	ATACGCAC	CCATTATG	B1A12_R
barcode	ATACGCAC	TTAGGAAC	B1A06_R
barcode	ATACGCAC	AATCAGGT	B1A11_D
barcode	ATACGCAC	GCTTCAAT	B2A09_R
barcode	ATCTGGAC	ACGATCAG	B3A19_D
barcode	ATCTGGAC	CGTTCAAG	B2A21_D
barcode	ATCTGGAC	ATTCTCGG	B1A15_R
barcode	ATCTGGAC	TCTCTCAG	B2A16_D
barcode	ATCTGGAC	TACTGTAG	B3A23_R
barcode	ATCTGGAC	AATTGGTC	B4A04_R
barcode	ATCTGGAC	GACATATC	B4A09_R
barcode	ATCTGGAC	GTAACATG	B1A16_D
barcode	ATCTGGAC	TTAGGAAC	B4A14_R
barcode	ATCTGGAC	AATCAGGT	B4A06_R
barcode	ATCTGGAC	TACGCTAT	B1A21_R
barcode	ATCTGGAC	GTCAGTAT	B1A16_R
barcode	GTCAATCC	GTGTCAAC	B3A20_R
barcode	GTCAATCC	ATTCTCGG	B1A13_D
barcode	GTCAATCC	TCTCTCAG	B3A21_R
barcode	GTCAATCC	AAGCTACT	B3A09_D
barcode	GTCAATCC	AATTGGTC	B1A18_R
barcode	GTCAATCC	GACATATC	B4A16_D
barcode	GTCAATCC	ACAATGTG	B3A24_R
barcode	GTCAATCC	CCATTATG	B3A21_D
barcode	GTCAATCC	AATCAGGT	B3A22_R
barcode	GTCAATCC	TACGCTAT	B2A17_D
barcode	GTCAATCC	GCTTCAAT	B1A19_D
barcode	GACCATAC	ACGATCAG	B4A16_R
barcode	GACCATAC	CGTTCAAG	B1A07_R
barcode	GACCATAC	TCTCTCAG	B1A13_R
barcode	GACCATAC	AAGCTACT	B4A18_R
barcode	GACCATAC	TACTGTAG	B2A01_R
barcode	GACCATAC	GACATATC	B4A02_R
barcode	GACCATAC	ACAATGTG	B2A05_D
barcode	GACCATAC	GTAACATG	B1A05_D
barcode	GACCATAC	TTAGGAAC	B1A22_R
barcode	GACCATAC	TACGCTAT	B3A20_D
barcode	GACCATAC	GCTTCAAT	B4A06_D
barcode	GACCATAC	GTCAGTAT	B4A01_D
barcode	GAATACTC	GTGTCAAC	B2A04_D
barcode	GAATACTC	ATTCTCGG	B4A07_D
barcode	GAATACTC	AAGCTACT	B4A13_D
barcode	GAATACTC	TACTGTAG	B2A01_D
barcode	GAATACTC	AATTGGTC	B1A19_R
barcode	GAATACTC	ACAATGTG	B3A07_D
barcode	GAATACTC	GTAACATG	B4A15_D
barcode	GAATACTC	CCATTATG	B2A13_D
barcode	GAATACTC	AATCAGGT	B4A21_D
barcode	GAATACTC	GCTTCAAT	B4A21_R
barcode	GAATACTC	GTCAGTAT	B2A06_R
barcode	GTTATAGC	ACGATCAG	B1A08_D
barcode	GTTATAGC	CGTTCAAG	B3A07_R
barcode	GTTATAGC	TCTCTCAG	B2A06_D
barcode	GTTATAGC	TACTGTAG	B1A15_D
barcode	GTTATAGC	AATTGGTC	B2A15_D
barcode	GTTATAGC	GACATATC	B1A11_R
barcode	GTTATAGC	GTAACATG	B1A06_D
barcode	GTTATAGC	CCATTATG	B1A17_D
barcode	GTTATAGC	TTAGGAAC	B1A01_R
barcode	GTTATAGC	TACGCTAT	B1A17_R
barcode	GTTATAGC	GTCAGTAT	B1A14_R
barcode	TAGTTACC	GTGTCAAC	B2A03_R
barcode	TAGTTACC	ATTCTCGG	B1A07_D
barcode	TAGTTACC	AAGCTACT	B2A02_D
barcode	TAGTTACC	AATTGGTC	B4A11_D
barcode	TAGTTACC	GACATATC	B1A01_D
barcode	TAGTTACC	ACAATGTG	B2A02_R
barcode	TAGTTACC	CCATTATG	B4A04_D
barcode	TAGTTACC	TTAGGAAC	B2A16_R
barcode	TAGTTACC	AATCAGGT	B3A14_R
barcode	TAGTTACC	GCTTCAAT	B4A18_D
barcode	AACTTAGC	ACGATCAG	B3A11_D
barcode	AACTTAGC	CGTTCAAG	B2A19_R
barcode	AACTTAGC	TCTCTCAG	B2A09_D
barcode	AACTTAGC	TACTGTAG	B2A05_R
barcode	AACTTAGC	GACATATC	B1A04_R
barcode	AACTTAGC	ACAATGTG	B1A22_D
barcode	AACTTAGC	GTAACATG	B4A20_R
barcode	AACTTAGC	TTAGGAAC	B3A03_D
barcode	AACTTAGC	AATCAGGT	B2A22_D
barcode	AACTTAGC	TACGCTAT	B3A01_R
barcode	AACTTAGC	GTCAGTAT	B3A24_D
barcode	TATCTAGC	GTGTCAAC	B3A05_D
barcode	TATCTAGC	ATTCTCGG	B3A13_R
barcode	TATCTAGC	AAGCTACT	B4A14_D
barcode	TATCTAGC	AATTGGTC	B2A04_R
barcode	TATCTAGC	ACAATGTG	B2A18_R
barcode	TATCTAGC	GTAACATG	B1A03_D
barcode	TATCTAGC	CCATTATG	B3A12_R
barcode	TATCTAGC	AATCAGGT	B4A17_D
barcode	TATCTAGC	TACGCTAT	B3A17_R
barcode	TATCTAGC	GCTTCAAT	B4A09_D
barcode	TGATACAC	ACGATCAG	B1A02_R
barcode	TGATACAC	CGTTCAAG	B2A18_D
barcode	TGATACAC	TCTCTCAG	B2A10_D
barcode	TGATACAC	TACTGTAG	B3A22_D
barcode	TGATACAC	GACATATC	B2A12_D
barcode	TGATACAC	GTAACATG	B3A16_D
barcode	TGATACAC	CCATTATG	B3A04_D
barcode	TGATACAC	TTAGGAAC	B2A20_R
barcode	TGATACAC	TACGCTAT	B3A19_R
barcode	TGATACAC	GCTTCAAT	B2A19_D
barcode	TGATACAC	GTCAGTAT	B2A14_R
barcode	GTAGATAC	GTGTCAAC	B4A20_D
barcode	GTAGATAC	ATTCTCGG	B2A15_R
barcode	GTAGATAC	AAGCTACT	B2A08_D
barcode	GTAGATAC	AATTGGTC	B2A13_R
barcode	GTAGATAC	ACAATGTG	B2A22_R
barcode	GTAGATAC	CCATTATG	B1A20_D
barcode	GTAGATAC	TTAGGAAC	B4A22_R
barcode	GTAGATAC	AATCAGGT	B1A14_D
barcode	GTAGATAC	GCTTCAAT	B2A12_R
barcode	GTAGATAC	GTCAGTAT	B4A12_R
barcode	AGTTCATC	ACGATCAG	B1A21_D
barcode	AGTTCATC	CGTTCAAG	B1A20_R
barcode	AGTTCATC	TCTCTCAG	B1A18_D
barcode	AGTTCATC	TACTGTAG	B2A14_D
barcode	AGTTCATC	GACATATC	B2A08_R
barcode	AATTGGTC	TATCAGTC	Mock
