# Supplementary material for: Legacies of consecutive summer droughts on soil‐borne plant parasitic protists (Oomycota: Stramenopila and Phytomyxea: Rhizaria) and protistan consumers (Cercozoa: Rhizaria) along an experimental plant diversity gradient
Source: New Phytol. 2025 Dec 7;249(4):2010–24. doi: 10.1111/nph.70756 (PMC12825405; doi:10.1111/nph.70756)
Supplement: Supplementary file 2 — Dataset S2 Custom Oomycota ITS1 database. [file NPH-249-2010-s001.fas]

>MF446776|Protists|Stramenopiles;Oomycota;Peronosporales;Pythium_attrantheridium_Soil_1416
ACCTAAAAACTTTCCACGTGAACTGTCGTTATTTGTTGTGCGCTCTCTGCGGTGTCGGTGGCGTCTGCTGGCTTTGTTGCTGGCGGGTGCGAGCCGGATG
CGGAGGCTGAACGAAGGTCGAGTTGCTTTGCTCTCGGCTGACTTATTTTTCAAACCCAATACCAAACTTACTGATTATACTGTGAGAACGAAAGTTCTTG
CTTTTAACTAGATAACAACTTTCAGCAGTGGATGTCTAGGCTCGCACATCGATGAAGAACGCTGCCTGAGACTGCCACACAGGGGATAGGACATCGATGA
AGAACGCTG
>KX589300|Protists|Stramenopiles;Oomycota;Albuginales;Pustula_junggarensis_HMUT_T-1601
ACACCAAAACAACGTCCACGCGAATCGAACGATCGGGCGCCGCGTGCTGCCGCGAGGCGGCGCGCGGCGATCCTGGCGCTGACCGCAAGGTCTTGCCGCA
CTTACAACCTTACCCCATTGAAATGCCGCACGGGCGAAAGCCTGTGCTTACTTCCATACACTTTCAGCAGTGGATGTCTAGGCTCGCACAACGATGAAGA
ACGCTGCTAACTGCGATACGTCATGCGAATTGCAGGATTCAGTGAGTCATCGAGATTTTGAACGCATATTGCACTCCCCAGAGACTCTGGGGAGTATGCC
TGGGTCATCGCCTTTGTCTCTCGCCTGTTGCCAGTCGTGGTAGCACGGCCGTATGTGGGAGTCTTCTCCGGAAGTCTCCTCAAATGCATGCGTCTCTCTG
GGGTGCTTACGCACTCTGGATACGTCCTCGCGATGTGCCGCGCTGTCGAAGCGAAGCCTCGAGTCTGTGTCAAAGCAGTCTTGGCGCGACGTCGAGCTAG
CCCGGGAGTCCGCATGCCTCTATCGCTCGATCGGTAGCAATGTGGCGGAGCCTCTTTGCAAGGCGCAACGCAGATGGTGGAATACCATTCCGGTTCTCGG
CGCATCGTTGCAGTAGACTTCCGACGGTACGTTAGGCCTCCGCCCAACTACTTAGGTTCGACGCTGCTTCGGTGACTCCCGTTGGGGTCTGGGATGAGGC
TACGCTGTGGACCGTTCGCGGCGCAAGGTGTCTTCAAGCGGCGCAACCGCATCGAAACGTAG
>KT257377|Protists|Stramenopiles;Oomycota;Albuginales;Pustula_obtusata_Lev6506
GCTTGTCTCAAAGATTAAGCCATGCATGTCTAAGTATAAACAATTTTGTACAGTGAAACTGCGAATGGCTCATTATATCAGTCATAGTCTACTCGATACG
ATATGCTACTTGGATAACCGTAGTAATTCTAGAGCTAATACATGCACATTCACACCCAACTGCTTGCGGACGGGTGGCGCTTATTAGATAGAAACCAATG
CAGCTCTCGGGCTGGTGTTGTGTTGAATCATAGTAATCGAACGGATCGCACTTGTGCGATGCATCGAGTGAGTTTCTGCCCTATCAGCTGTGATGGTAGG
ATATGGGCCTACCATGGCGTTAACGGGTAACGGGGAATTAGGGTTTGATTCCGGAGAGGGAGCCTTAGAAACGGCTACCACATCCAAGGAAGGCAGCAGG
CGCGTAAATTACCCAATCCTAATTCAGGGAGGTAGTGACAATAAATAACAATGCTCTGGCTCTTCGAGTCGGGCAATTGGAATGAGAACAATTTAAATCC
CTTATCGAGGATCAATTGGAGGGCAAGCCTGGTGCCAGCAGCCGCGGTAATTCCAGCTCCAATAGCGTATATTAAAGTTGTTGCAGTTAAAAAGCTCGTA
GTTGGATTTCTGACCGGAGCGGCCGGTCCGCTTCCTCTGGAGGCGCGACTACGCTGCTCGGGTCATGTTTGCGAGGACGCCTCTCTGTCATTAGGTTGGC
GGCTAGGCGGACTTGCATCGTTTACTGTGAAAAAATTAGAGTGTTTAAAGCAGGCGTTTGCCATTGAATACTTCAGCATGGAATAATAAGATACGACCTC
GGTGGTCTATTTTGTTGGTTTGCACACCAAGGTAATGATTAATAGGGACAGTTGGGGGTATTCATATTTCAACGTCAGAGGTGAAATTCTTGGATCGTTG
GAAGATGAGCTTAGGCGAAAGCATTTACCAAGGATGTTTTCATTAATCAAGAACGAAAGTTAGGGGATCGAAGATGATTAGATACCATCGTAGTCTTAAC
CATAAACTATGCCGACTCGGGATTGGCAGTCGTTTTAAATGACCTTGTCAGCACCGTATGAGAAATCAAAGTCTTTGGGTTCCGGGGGGAGTATGGTCGC
AAGGCTGAAACTTAAAGGAATTGACGGAAGGGCACCACCAGGAGTGGAGCCTGCGGCTTAATTTGACTCAACACGGGGAATCTTACCAGGTCCAGACATA
GTAAGGATTGACAGATTGAGAGCTCTTTCTTGATTCTATGGGTGGTGGTGCATGGCCGTTCTTAGTTGGTGGAGTGATTTGTCTGGTTAATTCCGTTAAC
GAACGAGACCTCCGCATCTAACTAGTCTCGCGCACCTTTGGTGGGCAGAGACTTCTTAGAAGGACTTTTGGGTAAACAAACCAAAGGAAGTTGGAGGCAA
TAACAGGTCTGTGATGCCCTTAGATGTTCTGGGCCGCACGCGCGCTACACTGATGCGTTCAACGAGTGTACAGCCTTGGCCGACAGGTCTGGGTAATCTT
GTGAACCCGCATCGTGCTAGGGATAGATTGTTGAAATTTTCAATCTTGAACGAGGAATTCCTAGTAAATGCAAGTCATCAACTTGCGTTGATTACGTCCC
TGCCCTTTGTACACACCGCCCGTCGCACCTACCGATTGAATGACTCGGTGAAGAATTGACACCTTGAACCGTCGTGCTTGATTGCGCGCGCCCTGAGGTA
CTTTTTTGAACCTAGTCATTTAGAGGAAGGTGAAGTCGTAACAAGGTTTCCGTAGGTGAACCTGCGGAAGGATCATTACCACACCAAAACAACGTCCACG
CGAATCGAACGATTGGGCGCCGCGTGCTGCCGCGTGGTGGCGCGCTGCGATCCTGGCGCGGACCGCAAGGTCTTGCCGCACTTGCAACCTTACCGTATTG
AAATGCCGCACGGGCGAAAGCCTGTGCTTACTTCCATACACTTCAGCAGTGGANNNNNNNNNNNNNNNNNNNNNNNNNNNNNNTGCGACTGCGATACGTC
ATGCGAATTGCAGGATTCAGTGAGTCATCAAGATTTTGAACGCATATTGCACTCCCCAGAGACTCTGGGGAGTATGCCTGGGTCATCGCCTTTGTCTTCT
CGCCTGTTACCAGTCATGGTAGCACGGCCGACTGTGGGCGTCTTCTCCGGAAGTCTCCTCAAATGCATGCATCTCTCTGGTGTGTTGACGCACTCTGGAT
ACGTCCTCGCGATGTGCCGCGCTGTCGAAGCGAAGCCTCGAGTCTGTGTCAAAACAGTCTTGGTGCGACGTCGAGATAGCCCGGGAGTCCGCATGCCTCT
ATCGCTCGATCGGTAGCAATGTGGTGGAGCCTCTTTGCAAGGCGCAACGTAGATGGTGGAATACCATTCCGGTTCTCGGCGCATCGTTGCAGTAGACTTC
CGACGGTACGTTAGGCTTCTGCCCAACTACTTAGGTTCGACGCTGCCTGGGTGACTCCCGTTGGGTTCTGGGATGAGGCTATGCTGCAGGACATGACCTC
AGGCAAGACTACCCGCTGAACTTAAGCATATAACTAAGCGGAGGAAAAGAAACTAACCAGGATTCCCCCAGTAACGGCGAGTGAAGCGGGAAGAGCTCAA
GCTTAAAATCTCCTTGCAGTCTCTGCTCGGCGAATTGTAGTCTATCGAGGCGAAGTCAGCACGCAGGATCCGGCCAAGTTCCTTGGAAGAGGACAGCATG
GAGGGTTACACTCCCGTCTCTGCCGGCAAATGCGCGCGTACGACTCGTCTTCTTTGAGTCGCGTTGTTTGGGAATGCAGCGCAAAGCAGGTGGTAAATTC
CATCTAAAGCTAAATACTGGTGCGAGACCGATAGCGAACAAGTACCGTGAGGGAAAGATGAAAAGAACTTTGAAAAGAGAGTTAAAGAGTACCTGAAACT
GCTGAAAGGGAAGCGAATCGCGTCCGCTGTCCATTCCGTGGTCAACCGCTTCGGCGACTGCCACGGAGGAGTCAAAGTCAGTTTGGTGTCGAAGGTAAAG
TCGACAGTGCGCGTAGCATGGCTGACTTTCGGGTCCGGGCCCTACGAGAAACGTTGTGCGTAGCCTCGACGAAGACTGAGGCGATAACAGCAACCGTGTG
TGCTCCGTAAGTTTGTGCGGAGATCGGGTAGGCAGGTCCTACCTCCTGGCGAGATGCACCACTATCAATGAGACGCATGCACGCGAGCGGATGCGCACAC
ACGCTGTTCGGGACTTTGATCGAATGGAGCGATTCGGCCCGTCTTGAAACACGGACCAAGGAGTCTAACATGTGTGCAAGTGTTTGGGTGGCAAACCCAG
ACGCGCAATGAAAGTAAAGGGCTCAAGCCCGAGGTAGGAAGGTCTCTTGTGGGACTGGCACTATCGACCGATCATGCGCCTCCGGGCAAAAGATTTGAGT
TGGAGCACATATGTTGGTACCCGAAAGATGGTGAACTATGCCTGAGTAGGGTGAAGCCAGAGGAAACTCTGGTGGAAGCTCGAAGCGATTCTGACGTGCA
AATCGATCGTCGAACTTGGGTATAGGGGCGAAAGACTAATCGAACCATCTAGTAGCTGGTTCCCTCCGAAATTTCCCTCAGGATAGCGGCAACGGATTAC
GATAGTTTTATGAGGTAAAGCGAATGATTAGAGGCTTTGGGGAAGAAACTTCCTTGACCTATTCTCAAACTTTAAATTTGTAAGACCCGCAGGTTTCTGT
CTGAACCTGCGGTGCGAATATCTAGTTGCTAGTGGGCCATACGGGGTAAGCTCGTCTGGCGATGCGGGATGAACCGAACGCAAAGTTAAAGTGCCAAAGT
GCACGCTCACCTAGATACCATAAAAAGTGTTGGTTCATTTGGACAGCAGGACGGTGGCCATGGAAGTCGGAATCCGCTAA
>AF508775|Protists|Tetmemena_pustulata
AATCTGGTTGATCCTGCCAGTAGTCATATGCTTGTCTCAAAGACTAAGCCATGCATGTCTAAGTATAAATGTTATACAGTGAAACTGCGAATGGCTCATT
AAAACAGTTATAGTTTATTTGATAATCAAATTTACATGGATAACCGTGGTAATTCTAGAGCTAATACATGCTGTTAAGCCCAACTTTGAGGAAGGGCTGT
ATTTATTAGATAACAAATCAATATTCCTTGTGTCTATTGTGATGATTCATAATAACTGATCGAATCGCATGGGCTTTGCTCGCGATACATCATTCAAGTT
TCTGCCCCATCAGCTTTCGATGGTAGTGTATTGGACTACCATGGCTTTCACGGGTAACGGAGGATTAGGGTTCGATTCCGGAGAGGGAGCCTGAGAAACG
GCTACCACATCTAAGGAAGGCAGCAGGCGCGTAAATTACCCAATCCTGACTCAGGGAGGTAGTGACAAGAAATAACGGACCGAAGCCTATGTTTCGGGAT
TGCAATGAGTAGAATTTAAACCCCTTTACGAGGATCAATTGGAGGGCAAGTCTGGTGCCAGCAGCCGCGGTAATTCCAGCTCCAATAGCATATATTAAAG
TTGTTGCAGTTAAAAAGCTCGTAGTTGGATTTCTGGGAGAGCGCCAATGTCGTCTTGTTGACTGTGCAGCGGCGCTCTTCCATCCTTCTGTTAACCTTTC
GGGTATTTATTTACTCGTCTGGAGCTCAGATATTTTACCTTGAGAAAATTAGAGTGTTCCAGGCAGGCTCGCGCCGGAATACATTAGCATGGAATAATAG
AATAGGACTTTAGTCTCCTTTGTTGGTTTGAGGGACTGAAGTAATGATTAATAGGGATAGTTGGGGGCATTAGTATTTAATTGTCAGAGGTGAAATTCTC
AGATTTGTTAAAGACTAACTTATGCGAAAGCATTTGCCAAGGATGTTTTCATTAATCAAGAACGAAAGTTAGGGGATCAAAGACGATCAGATACCGTCCT
AGTCTTAACCATAAACTATGCCGACTAGGGATCAGAGGCGCGCTTTATCCGCCTTTGGCACCTTATGAGAAATCAAAGTCTTTGGGTTCTGGGGGGAGTA
TGGTCGCAAGGCTGAAACTTAAAGGAATTGACGGAAGGGCACCACCAGGAGTGGAGCTTGCGGCTCAATTTGACTCAACACGGGAAAACTTACCAGGTCC
AGACATAGTGAGGATTGACAGATTGATAGCTCTTTCTTGATTCTATGGGTGGTGGTGCATGGCCGTTCTTAGTTGGTGGAGTGATTTGTCTGGTTAATTC
CGTTAACGAACGAGACCTTAGCCTACTAACTAGTCTATCCGTTGCTAAGCGGATTTGACTTCTTAGAGGGACTTTGTGACTAAACACAAGGAAGTTTGAG
GCAATAACAGGTCTGTGATGCCCTTAGATGTCCTGGGCCGCACGCGTGCTACACTGACGCATACAGCGAGTACTTCCCAGCTCCGAGAGGCAGCTGGTAA
TCAGCAATATGCGTCGTGATGGGGATAGATCTTTGGAATTATAGATCYTGAACGAGGAATTCCTAGTAAGCGCAAGTCATTACCTTGCGCTGATTAAGTC
CCTGCCCTTTGTACACACCGCCCGTCGCTCCTACCGATTTCGAGTGWTCCGGTGAACCATTTGGACCGYGGGGCTCTYGYAGTYYTGTGGAAAATCTAGT
AAACCATAWCACTTAGAGGAAGGAGAAGTCGTAACAAGGTTTCCGTAGGTGAACCTGCGGAAGGATCATTAACACTTAATCCAAAACTACTCAACCTAGC
CTATAGTTGCAGCCTAGTCTCCTCGGAGACGCAGTTGCAACCTCAGCAAAACTAATCAAACAAAGGACTCTAACTAAGTCATTCAACAAAACCAAATTCT
CAACGATGGATATCTTGGTTCCCATTACGATGAAGAACGCAGCGAAGTGCGATAAGCAGTGCGAATTGCAGAACCGTGAGTCATCAGATTTTTGAACGCA
ACTGGCACTAGATGGCTATCCGTCTAGTATGCTTGTTTCAGTGTCTTTTTCTTTCCTAACCGAAATCATAATGCGAGAGATACCCTTCTCTTGTTAAGTA
TGAAAGCACTCTGCGCTCTGCGAGCGACTTCGATTCGTCGAGGGTCGCACTCAATGCAGCAGTCACATTGTTTACAGTGTGAACTCATTGAGAGTAGAGG
CAGTGCGGTGTAACAACTGCCAGTGCTTAGACACTCAAACTTTTCTTGTATCTGAAATCAAGCAGGATCACCCGCTGAACTTAAGCATATCACTAAGCGG
AGGAGAAGAAATTAACTAAGATTGCCTCAGTAACGGGGAGTGAAGCGGCAAGAGCCCAAAATGTAAATCTAGTGCAGTAATGTACTCGAATTGTAATCTA
TAGAGTGGTTTCTCACCGGTTGGAGACGCAGAAGTGACCTCTAACGGTCCGCCAAAGAGGGTGGCAGCCCCGTATGTGGTGTCTCTAGCTAACGAGAGAT
TATTCGTCGAGTCGGGTTGTTTTGTATTGCAGCCCTAAGTGGGAGATAAACTTCTTCTAAGGCTAAATATTAATGGGAAACCGATAGCGAACAAGTACTG
TGAAGGAAAGATGAAAAGAACTTTGAAAAGAGAGTCAAAAGACTTGAAATCGTTGAGAAGGAAGGGGTAGAATTTTATTCTTCGGCGTATGCAGAGTTTA
GTCGCCTAAGCATTGCGGGCTTCGAGTACGTCAAAGGCTCTGGTTCGTACCTGTGGAAGTGACTGGGCGAGTGTGCGTCGTGAGGCAAGATGGGGTCGAC
CGGCTACAAAGGCTCTGCAAGACAGGTCTGCTTCGGTGGGCAGCTTGTGGATGTCGGTAGAAGTTCGGCCTGAGGAAGCTTCGGCGATCTTGCCAAAATG
GATTTTACCCACCCGTCTTGAAACACGGACCAAGGAGTCTATCATATATGCGAGTGTGCTAGTGGAAAAACTAACACGCGTAATGAAGGTGATTGATGCC
AAGCGCAAGCAGCAGCATCGACCGACCATGATTCTCTGATGAAAGGTTTGAGTACGAGCATATATGCCAGGACCCGAAAGATGGTGAACTATGCCTGAGT
AGGGTGAAGCCAGGGGAAACTCTGGTGGAGGCTCGTAGCGGTTCTGACGTGCAAATCGATCGTCAAACTTGGGTATAGGGGCGAAAGACTAATCGAACCA
TCTAGTAGCTGGTTCCCTCCGAAGTTTCCCTCAGGATAGCTGGGACAATAACGCAGTTTTATTAGGTAAAGCGAATGATTAGAGGAATCGGGGGTGCAAT
GCCCTCGACCTATTCTCAAACTTTAAATTGGTAAGAACCCTGGCCTTTCTTAATTGAGGCACAGGGGCTCAATGCGTGTCCCAAGTGGGCCATTTTTGGT
AAGCAGAACTGGCGATGAGGGATGCTCCTAACGTCGAGTTAAGGTGCCCAACTGCACGCTCATCAGAAACTACAAAGGGTGTTGGTTCATCCAGACAGCA
GGACGGTGGCCATGGAAGTCGGAACCCGCTAAGGAGTGTGTAACAACTCACCTGCCGAATGGACTACCCCGAAAATGGATGGCGCTCAAGCGTGCGACCG
ATACTCGACCATT
>NR_073288|Pseudohyphozyma_pustula_CBS_6527_ITS_region;_from_TYPE_material
TCCGTAGGTGAACCTGCGGAAGGATCATTAGTGAATTTTAGGGTGCTCTCCTTCGCGGAGAGGCCTGACCTCCACTCTCCAACACTGTGCACTATTTGGC
TTGCGAGAAGAAGCGCTTCGGCGTGGTAATCGAGCAAGCGGCTTCATTTTAAACACTAGTTAAAGAATGTAACCAAAAACAAAACTAAAAAAACTTTCAA
CAACGGATCTCTTGGCTCTCGCATCGATGAAGAACGCAGCGAAATGTGATAAGTAATGTGAATTGCAGAATTCAGTGAATCATCGAATCTTTGAACGCAC
CTTGCGCTCTCTGGTATTCCGGAGAGCATGCCTGTTTGAGTGTCATGAACTCTTCAACCCACCAGTTTCTTGTTAAACCGGATGGTGTTTGGATTTTGAG
TGTTGCTGGACTTTTAGTCGTAGCTCATTCGTAATACATTAGCATCTCAATTTCGAACTTCGGATTGACTCAGCGTGATAGACTATTCGCTGAGGACACC
TTCGGGTGGCCGAATGAGAAGACTTAGAAGCTTATAATCAGATCTTAGTCAATTTTAGATTAGACCTCAGATCAGGCAGGATTACCCGCTGAACTTAAGC
ATATCAATAAGCGGAGGA
>DQ235800|Protists|Stramenopiles;Oomycota;Peronosporales;Bremia_lactucae_SMK19357
AGGGATAAACTGNTGCAATTTTCAGTCCTTGAACGAGGAATTCCTAGTAAAYGCAAGTCATCAGCTTGCATTGATTACGTCCCTGCCCTTTGTACACACC
GCCCGTCGCACCTACCGATTGAATGACTCGGTGAAAAATTGGGACCGTAAGTCCGTTTGCTTTATTGCGAGTGGATTGATGGGAACTTTTTTAAACCTCG
CCATTTAGAGGAAGGTGAAGTCGTAACAAGGTTTCCGTAGGTGAACCTGCGGAAGGATCATTACCACACCTAAAAAAACTTCCACGTGAACTGTATCAAA
CTTTGGGGACAAATTAGGCGGCGACTGCAGACTTTATTGTTAGCGGTTGCTGCTAGATGCGTCCTATCATGGCGAGCATTTCGACCTTGGTTGAAATGAG
TAGCTAAATTTTTTAACCCTTTAATTATTACTGATTATACTGTGGGGACGAAAGTCCCTGCTTTTAACTAGATAGCAACTTTCAGCAGTGGATGTCTAGG
CTCGCACATCGATGAAGAACGCTGCGAACTGCGATACGTAATGCGAATTGCAGGATTCAGTGAGTCATCGAAATTTTGAACGCATATTGCACTTCCGGGT
TCGTCCTGGAAGTATGCCTGTATCAGTGTCCGTACAATAAACTTGGTTTTCTTCCTTCCGTGTAGTCGGTGGAAGATATGCCAGATGTGAAGTGTCTTGC
GATTGGTTTTCAGATCGAACGCGAGTCCTTTTAAATGTACTCACTGTACTTCTCTAGCTCAAAAATCATGGTGTTACTGATTTAGAGGCTGTCATGACTA
GCCAGTCGGGGGTTAATTATTATTTAGGAATGCTATGTATGAAATAGATTGATATTAGCGGTTTGGTTTGCTTCGGCGAATTAATAAGCGGATTGAAGTC
AGTTTCTGTTGTGGCATAATAATTAATGAACCGTAGTAATGATTGACGTTGCCTATAAATCGATTTTGCTAATTTTAAAGGTTGCAATGAATAGCCAGTC
GGCGATCAATTGGAATGCTTAAGCGCTAAGAAACGAGTTTCTATTTACAGGATTATTGGCTTCGGTTAGTAAGAAAGTTTATTAAACTTGATTCTGCTGT
AGCAAGATGATAGATGAACCGTAGCAAAGAGTTGCAATGCCTTGAATGTGTGATTCCTATTTTGAGTTGCTATGAATAGCGTATCGGTGACCAGTTGGAC
TACTTAAGCGTTAAGGAAACATGTTATAATTTGCACTAATTGTGCTTTAGCTAATCGAAATAGCTTATTAAAACTTGATTCTGCTGAGGTAAGATAACAC
GGTGAGCCGTGGCTAAGAGTGGCGATACATTAGGTGGAATAACTAAATTTAAGGAAGTCATTCGTAGCCAATCGGTGAAAAATTTGATTGCTTAAGCGTT
AAGAAGTGAAGTTGAATTAGTAGTATTGTTGGCTTCGGCTGATATGTATAAGTTACTATCTTTCATTTCTGCTATAGCATGTTAATTTTTGAACCGTAGC
AACTTGTGGCGCTACCTTATAAATTGGCTTAATTAAATTGAAGACTGTTTTTACAAGCCAGTCGGCGACCATTTTAAATGCCATGACATTAAGAAATTAT
AACGAGTTCGCAGTATAATTGGCTTTAGTCAATAGTATAGCTTACTAATCTTAATTTCTGCCATGGCGTATTAAATGGTGAACCGTAGCTTGTAATGACT
TTGCTTTTGAAATATTAGAACTAGTTGAACTTAGCCAGTCGGTGACCAATGTGAATTCTAAGAAAGATATATAATTAGTAGGCAGTATATTTAGCTTCGG
CCGAATGTTAAAGCTGACTATGTTGTATCTTTTTAAGCATTCTAATTTGGTGAGCCGTAGTAAAGATCGACGTTGCTTTGTAAATTACATTGCATCATTT
AAAATAAATCACGAATAGCCAGTCGGCGACCACTTCAAGTTTTGTGGCATCGAAGAAATAAACTTTCGTAAGCCGTTGTTGACCTCGGTTGATAATGCGG
AATATAAAAGAATGTTTCTGTGTTTTGCTATAATAAGGAAAGTGGTGAACCGTAGTTATTGGTGGGGTGCTTTTGAAGTTTGTATTTCTTTTATAAAGAT
GGTTGTGTTTAACCTGTCAGCGACCAGTGGGATGGCTTGAACTTTAAGAAATGAAATTCAGTTTCGTTAAGTAGGATTCGTTTTACTTATGAACAAAATT
TTATATCTGGTTTGCTTGATAACGTGGTGAACTGTAGTTATGAACGATAATCTTTGAAAAGAAGAAGCGAATGGTAAAGCTTGTTAGTAGCAGCCAGTCG
GCGACCAATTTAAATAGTAAAGTGTTAAGGGATGTTTTAAATTCGCCGTATAGTTAACTTCGGTTAATGAAAGCAGCTTATTAAAAATGTTTCTACTGCA
GTATGGTAATTGGTGATCCGTAGTAGCGAACGCAATTTTAAATCTGTTCTTGTTTATTTCGAAAGTTGTCTTGATGGCAAGTCGGCGATCGATTTGTAGA
CTGTAGCGTTAAAGAGATTATAGTTGATTTGCGGTATGGTTGGCTTCGGCTGAACAATGCGCTTATTAACGTTTATTTCTGCAGCGGTCTTAATAATTGA
TGAACCGTAGCTCGACAGACTTTGTTTGTAGATTTGTAAACCATTGTGAAGTAGAGTGGCAGCCTCGGCTGTCGAGAAGTCGATCCATTTGGGAAATTAA
TGTGTACCTCGGTATACATCTCAG
>DQ235794|Protists|Stramenopiles;Oomycota;Peronosporales;Bremia_lactucae_SMK19951
AGGGATAGACTGTTGCAATTTTCAGTCTTGAACGAGGAATTCCTAGTAAATGCAAGTCATCAGCTTGCATTGATTACGTCCCTGCCCTTTGTACACACCG
CCCGTCGCACCTACCGATTGAATGGCTCGGTGAAAAATTGGGACTGTGAGTCCGTTCGCTTTATTGCAAATGGATTGATGGGAACTTTTTTGAACCTCGG
CATTTAGAGGAAGGTGAAGTCGTAACAAGGTTTCCGTAGGTGAACCTGCGGAAGGATCATTACCACACCAAAAAAACTTCCACGTGAACTGTATCAAAAC
TTAGTTGGGGACAAATTAGGCGGCGACTGCAGACTTAATTGTTAGCGGTTGCTGCTAGATGCGTCCCATCATGGTGATCGTTTCAACCTCGGTTGAAATA
AGTAGCTAAATTTTAAACCTTTAATTATTACTGATTATACTGTGGGGACGAAAGTCCCTGCTTTTACTAGATAGCAACTTTCAGCAGTGGATGTCTAGGC
TCGCACATCGATGAAGAACGCTGCGAACTGCGATACGTAATGCGAATTGCAGGATTCAGTGAGTCATCGAAATTTTGAACGCATATTGCACTTCCGGGTT
AGTCCTGGAAGTATGCCTGTATCAGTGTCCGTACAATAAACTTGGCTTTCTTCCTTCCGTGTAGTCGGTGGAGGAGGTGCCAGATGTGAAGTGTCTTGCG
ATTGGTCTTCGGATCGAATGCGAGTCCTTTTAAATGTACTAACTGTACTTTTCTTGCTCAAAAATCATGGTGCTACTGATTTAGAGGATGTCATGATTAG
CCAATCGGCGATTGATTTGAAAGCTATAAACGAAATAGATGAAGGTTAGCGGTTTAATTTGCTTCGGTGAATTAATAAGCAGACTGAAGTCGGTTTCTGC
TGTGGCACGATAATTAATGAACCGTAGTTATGATTGGCGGTGCCTTTAAATCGATTTTGCTGATTTGATAGGTTGTGACAAATAGCCAGTCGGCGATCAA
TTTGAATGCTTAAGCTAAGAAATGAGTTTATATTTGCAAAATTATTAGCTTCGGTTGATGAGAATGCTTATTAAACTTATTCTGCCTCTAGCAAGATAAT
TAATGGACCGTAGCTACGAGTTGCATTGCCTTGAATTTGTGATTCTTATTTTTTGAGTTGCTATGAATAGCCAATCGGTGATCAATTTGAATGCTTAGGC
ATTAAGGAAACTTGTTATAATTCGCAGTATTGTTGCTTCGGCTAATCGATACAGCTTATTTAAACTTGATTCTGCTGAGGTATGATAATATGGTGAGCCG
TAGCTAAGAGTGGCAATACGATTAATGGAATAACCAAATTCATGGAAGTCATTCGAAGCCAATCGGCGACCAATCGGATTGCTTAAGCGTTAAGAAGTTG
AATTTGTAATATTGTTGGCTCTGGCTGATAAATATAACTTACGATTCTTTATTTTCGCTATAGCATGAAAATTAGTGAACCGTAGCATCGTTTGGCGCCG
CCTTCTTATTGGCTAAATAAATTGATAGCTGTCACTCGAAGCCAATCGGCGATCATTTTAAATACCAAAGCATTAAGAAATAAAGTTTAATTCGCAGTAT
ATTTGGCTTTGGTCAATAATATAGCTTATTATTCTTAATTTCTGCTAAGGCATAATAAATGATGAACCGTAGCTCGCAGTGAATTTGCTTTTGAAATAAT
AGAACTAGTTAAACTTAGCCAATCGGTGACCAATATAAACGTTAAAAAGATATATATTTAGTTGGCAGAATATTTAGCTTCGGCTGAATGTTATAGCTGA
TTAATATTATTTCTGCTTTAGCATTTTAATTTGGTGAGCCGTAGTTAAGAATAACGTTGCTTTGTAATTTGCATTGCATCATTTAAAGATAATCATTAGT
AGCAAGTCGGCGACCAGTTTGAATATGTGGCATTAATGAAATAAACTTTAGCAAGCCGTAACGTTGACCTCGGTTGATTTCAGCAAGTTAAAGTATGTTT
CTGCTTTGCTGTCATAGGAAGAGTGGTGAACCGTAGCTATGAGTGTTGCTTTTATAATTTGCATTTCTTCTTTATTGATAATTGTATGTAACCTGTCGGC
GACCAATTTGATTGCTTTAGCGTTTAAGAGATAAATTTTAGTTTGTTAAGTCGGATATATCTGGCTTACAATGAATTAATATTAGTTTCCGCTTCGGCTT
GATAATGTGGTGAACCGTAGTTATGAACAATAATCTTTGAATATGAAACGCGAGTTTTAAGAGTTTGTTAGTAGCAGCCAGTCGGCGTCCAATTTGAATA
CTAAAGTATCAAGAAATATTTTGAAATTTGCAGTTTAATTAGCTTTGGTTAATGAAAGCAGCTTATTGAAATTTGTTTCTACTGCAGTATGATAATTAGT
GAACCGTAGCCGTTGTTAACAGTATCTTTAGATCTGTTCTTATTAATTTTAAAAGTTGTCTTTATTGCAAGTCGGCGATCGATTTGTAGACTGTAGCGTT
AAGGAAATTATAGTTAATTTGCGGTATGGTTGGCTTCGGCTGAACAATGCGCTCATTGACTTTAGTATCTGCGGCGGTCTTAATAATTGATGAACCGTAG
CTTAAAAGATTTGTCTTCAATTTGTAACCCATTGTGAAGTAGAGTGTCAGCTTTGGCTGTCGAGAAGTCGATTTATTTAGGAAATTAATGTGTACTTCGG
TATGCATCTCAA
>DQ665664|Protists|Stramenopiles;Oomycota;Peronosporales;Bremia_lactucae
CCACACCTAAAAAACTTCCACGTGAACTGTATCAAAACTTAGTTGGGGACAAATTAGGCGGCGACTGCAGACTTTATTGTTAGCGGTTGCTGCTAAATGC
GTCCCATCATGGCGATCGTTTCGACCTCGGTTGGAATTAGTAGCTACATTTTTAAACCTTTAATTATTACTGATTATACTGTGGGGACGAAAGTCCCTGC
TTTTACTAGATAGCAACTTTCAGCAGTGGATGTCTAGGCTCGCACATCGATGAAGAACGCTGCGAACTGCGATACGTAATGCGAATTGCAGGATTCAGTG
AGTCATCGAAATTTTGAACGCATATTGCACTTCCGGGTTAGTCCTGGAAGTATGCCTGTATCAGTGTCCGTACAATAAACTTGGCTTTCTTCCTTCCGTG
TAGTCGGTGGAGGAGATGCCAGATGTGAAGTGTCTTGCGATTGGTCTTCGGACCGAATGCGAGTCCTTTTAAATGTACTAACTGTACTTTTCTTGCTCAA
AAATCATGGTGTTACTGATTCAGAGGCTGTCATGATTAGCCAGTCGGCGATTAATATGAATGCTATAAATGAAATAGATTAAGGTTAGCGGTTTAGTTTG
CTTCGGCGAATTAATAAAGCAGACTGAAATCGGTTTCTGCTGTGGCATGATAATTAATGTACCGTAGTTATAATTGACGTTGCCTTTGGATCGATTTCGC
TAATTTTATAGGTTGTGACGAATAGCCAGTCGGCGATCAATTTGAATGCTTAAGCTAAGAAATGAGTTTGTATTTGCAGGATTATTAGCTTCGGTTAATG
AGAATGTCTTATTAAAACTTGATTCTGCTATAGCAAGATGATTGATGAACCGTAGCTAAGAGTTGCATTGCCTTGAATTTGTGATTCCTATTTTTGAGTT
GCTATGAATAGCCTGTCGGTGACCAGTTTGAATGCGTTAAGGAATCATGTTATAATTTGCAGTATTGATGCTTCGGCTAATCGATACAGCTTATTTAAAC
TTGGTTCTGATGATGTATGAAAATGTGGTGAGCCGTAGCTAGGAGTAGTGATACATTAAATGGAATATCCGAATTTATGGAAGTCATTCGTAGCCAGTCG
GCGACCAATTTGATTGCTTAAGCATTAAGAAGTGAAGTTGAATTTGTAGTATTGTTGGCTTTGGCTGATAAATATAACTTACTATTCTTTAGTTTCTGCT
ATGGTATGAAAATTAGCGTACCGAACATCGCAGTGGCGCTGCTTATTATTTATTGGCTATTAATGAAGCTGTCACTACAAGCCAGTCGGCGACCATTTGA
ATGCTAAGGCTTAAGAAGTAAACATAATTCGCAGTATATTTGGCTTTAGTCAATAATATAGCTTATTAATCTTAATTCTGCTTAGGCATAAGAAGTGGTG
AACCGTAGCTAGCAGTGACTTTGCTTTTAAAATAACAGAACTAGTCAAACTTAGCCAGTCGGTGATCAATGTAAAGGTTAAAAAAGAAATATATTTAATT
GGCAATATATTTAGCTTCGGCCAAATGTATAGCTTATTAATGTTGTTTCTGTTTTAGCATTTTAATTTGGTTTGCCGTAGTAAAGTTTGACGTTGCTTTG
TAAATTACATTGCATCATTTAAAGATTATCATTAGTAGCCAGTCGGCGACCACTTTGAATATTGTGGCATTAATGAAATAAACTTTAGTGAGCCGTAAAG
TTGACTTCGGTTGATGATGCAGCATGTTAAAGTGTGTTTCTGCTTTGCTGTAATAGGAAAAGTGGTGAACCGTAGCTATGGGTGGTTTTGCTTTTAAATT
TGTATTCCTTTTTTAAAGATTGTTGTTTGTAACCTGTCGGCGACCAGTTTGATTGCTTGAGCGTTTAAGAGATAAAATTTAGTTTAGCGTAAGTCGGATT
CGTCTAACTTACACTGAATTAAGTTTCATGTCCGCTTCGGCCTGATAATATGGTGAACCGTAGTTATGAATGATGATCTTTGAATAGGAAAAGCGAGTTT
TAAGCTTGTTAATAGCAGCCAGTCGGCGATCACTTTGAATACTAAAGTATTGAGATATTTTTAAATTCGCAGTTTAATTAGCTTCGGTTAATGAAAGCGG
CTTATTAAAATTTGTTTCTACTGCAATATGATAATTGGTGCACCGTAGTTGTTGATAACACTATCTTTGAATATGTTCTTGTTTATTTTTAAAGTTGTTT
TTATGGCAAGTCGGCGATCGATTTGTAGACTGTAGCATTAAGGAAATTATAGTTAATTTGCGGTATGGTTGGCTTCGGCTGAACAACGGCTCATTGACTT
TAGTATCTGCAGCGGTCTTAATAATTGATGAACCGTAGCTTTAAGACTTTGCTTTTAAATTTGTAGACCATTGTGAAGTAGAGTGGCAGCTTCGGCTGTC
GAGAAGTCGATCCATTTGGGAAATTAATGTGTACCTCGGTATGCATCTCAGTTGGACCTGATATCAGGCAA
>KT249016|Protists|Stramenopiles;Oomycota;Peronosporales;Bremia_cf_lagoseridis_YJC-2015_GLM68027
AACCAAAGGAAGTTGGAGGCAATAACAGGTCTGTGATGCCCTTAGATGTTCTGGGCCGCACGCGCGCTACACTGATGCGTTCAACGAGTGTATAACCTTG
ATCGATAGGTCTGGGTAATCTTCTGAAAGCGCATCGTGCTAGGGATAGACTGTTGTAATTTTCAGTCTTGAACGAGGAATTCCTAGTAAATGCAAGTCAT
CAGCTTGCATTGATTACGTCCCTGCCCTTTGTACACACCGCCCGTCGCACCTACCGATTGAATGACTCGGTGAAAAATTGGGACCGTGAGTCCGTTTACT
TCATTGCAAGTGGATTGATGGGAACTTTTTTAAACCTCGCCATTTAGAGGAAGGTGAAGTCGTAACAAGGTTTCCGTAGGTGAACCTGCGGAAGGATCAT
TACCACACCTAAAAAACTTCCACGTGAACTGTATCAAAACTTAGTTGGGGACAAATTAGGCGGCGACTGCAGACTTTATTGTTAGCGGTTGCTGCTAGAT
GCGTCCCATCTCCTGGTGATCGTTTCGACCTTTGGTTGGAATTAGTAGCTAAAAATTTAAACCTTTAATTATTACTGATTATACTGTGGGGACGAAAGTC
CCTGCTTTTAACTAGATAGCAACTTTCAGCAGTGGATGTCTAGGCTCGCACATCGATGAAGAACGCTGCGAACTGCGATACGTAATGCGA
>KX353798|Protists|Stramenopiles;Oomycota;Saprolegniales;Plectospira_myriandra_CCIBt_3992
CGTAGGTGAACCTGCGGAAGGATCATTACCACACCAAAAAAACTATCCACGTGAATGTATTCTTTATAAGGCTTGTGCTGTGTTGATTTATTTCTTCACG
GCTAGCAGAAGGTTTCATTATGAGACCGATGTATTTTTAATCCCTTTTAAATAATAAAATTACTGATAAACAACTAGCATCAGAAATGATAGCTTGTAAT
AAAATACAACTTTCAACAGTGGATGTCTAGGCTCGCACATCGATGAAGAGCGCAGCGAACTGCGATACGTAATGCGAATTGCAGAACTCAGTGAGTCATC
GAAATCTTGAACGCATATTGCACTTTCGGGTTAGTCCTGGAAGTATGTCTGTATCAGTGTCCGTAAAAACACAATTGTTTTTATCTTTTGATAGAACAGA
ATATGAAGGTCTTGTTTCGGCAAGTCCTTTGAAAAGAAGATCCCTGTATAGTATGAAATATATTATATAAAGGATATTTGATTTCTTATTTCTAAAATTT
TGTGTGTATATTGTACAAGAATTGAAAGAAGAATAAATTGCGGTAGTTTTACTTGTGTTTCGGCACGGGTGAACATTATATTGCTTTTTATGATTCTGGA
TTGAATTGTGAATAGAAAATAAGATATGAATTAAGTATATTTGAATATCTGGTATATGATCCATTCTATATGGAAGTAAATTGGGAAATACAATCCAATT
TGGACCTGATATCAGACAAGACTACCCGCTGAATTTAAGCATATCAATAAG
>HQ643402|Protists|Stramenopiles;Oomycota;Saprolegniales;Plectospira_myriandra_CBS52387
CCACACCAAAAAAACTATCCACGTGAATGTATTCTTTATAAGGCTTGTGCTGTGTTTGATATAATGTCATTCATGGCTAGCAGAAGGTTTCAATTATTGA
GACCGATGTATTTTTTAAATCCTTTTATTTCAATTACTGATAATACTAGCAATCAGAAATGATAGCTTTTAATTCTATACAACTTTCAACAGTGGATGTC
TCGGCTCGTAAATCGATGAAGAGCGCAGCGAACTGCGATACGTAATGCGAATTGCAGAATTCAGTGAGTCATCGAAATCTTGAACGCATATTGCACTTTC
GGGTTAGTCCTGGAAGTATGTCTGTATCAGTGTCCGTAAAAACACAATTGTTTTATTCTTTTGATAGAACAGAATATGAAGGTCTTGTTATTAGCAAGTC
CTTTGAAAAGAAAGTCCCTATATAGTAGAAAATATATTATATAAAGGACATTTGATTTCTTATTTCAAATATTTTGTGTGTATATACATGAGAATTGAAA
GAAGAATAAATTGCGGTAGTTTTACTTGTGTTTCGGCACGGGTGAACATTATATTGCTTTTTATGATTCTGGAGATGATTATGAATAGAAAACAAGGTAT
GAAATAAGTATAATGAAATGTTTGGTATATTGGAAACTATATGGAAGTAAATTGGGAAATTAAATCCAATTTGGACCTGATATCAGACAAGATTACCCGC
TGAATTTAAG
>DQ665671|Protists|Stramenopiles;Oomycota;Peronosporales;Plasmoverna_pygmaea
CCACACCTAAAAACTTTCCACGTGAACTGTATTAACCAAATAGTTGGGGATTTGCTAGGTAGTGACTGCTGACTTAATTGTTGGCTGTTGCTGCTAGGCG
AATCCTATCATGACGAGCGTTTAGACTTCGGTCTAAGCTAGTAGTTATTTTTTAAACCATTCATAAATACTGATTATACTGTGGGGACGAAAGTCTCTGC
TTTTAACTAGATAGCAACTTTCAGCAGTGGATGTCTAGGCTCGCACATCGATGAAGAACGCTGCGAACTGCGATACGTAATGCGAATTGCAGGATTCAGT
GAGTCATCGAAATTTTGAACGCATATTGCACTTTCGGGTTAGTCCTGGAAGTATGCCTGTATCAGTGTCCGTACAACAAAATTGGCTTTCTTCCTTCCGT
GTAGTCGGTGGAAGGGATGCTAGATATGAAGTGTCTTGCGGTTGAATCTTTATTTGACTGCGAGTCCTTTTAAATGTACAGAACTGATTCTCTTTGCTTA
AAAAGCATAGTTTAATTGATTTTAGATGCGGTCGTTAGTAGCCAGTCGGCGACCAGTTTGAAAGCTGTAGCATTAATGAAATAAATTTTAAGGGTGGTAT
TGTTTAGCTTCTGCTAATCGATGCTGCTTTTTAAAGATCTGTTTCCGCTGTGGCGGGATAACTGGTGAACCGTAGCTATTAGTGGCTTTTCTTAGAATCG
GTTTAGTTAAAATTATAGACTGCAATTTGTTGCCAGTCGGCGACCAGTTTGAATGTCGTAGTATATAGTAAAATTCGTTCGATTCGCAGTATACGTTTGG

>DQ665669|Protists|Stramenopiles;Oomycota;Peronosporales;Protobremia_sphaerosperma
CCACACCTAAAAAACTTCCACGTGAACTGTATTAAAACTTAATTGGGGACAAATTAGGCGGCGACTGCAGACTTTGATGTTAGCGGTTGCTGCTAGATAA
GTCTCATCATGGCGATTGTTTCGACCTTGGTCGGGACTAGCAGCTGTTCTTTTAAACCTTTAATTATTACTGATTATACTGTGGGGACGAAAGTCTCTGC
TTTTAACTAGATAGCAACTTTCAGCAGTGGATGTCTAGGCTCGCACATCGATGAAGAACGCTGCGAACTGCGATACGTAATGCGAATTGCAGGATTCAGT
GAGTCATCGAAATTTTGAACGCATATTGCACTTCCGGGTTACTCCTGGAAGTATGCCTGTATCAGTGTCCGTACAACAAACTTGGCTTTTTTCCTTCCGT
GTAGTCGGTGGAGGAGATGCCAGATGTGAAGTGTCTTGCGATTGGTCTTCGGATCGAATGCGAGTCCTTTTAAATGTACTAAACTATACTTCTCTTGCTC
AAAAATCATGGTGTTACTGTTTTGAAAGCTGTCATGAGTAGCTAGTCGGCGATTAATATGAATGCTGTATAGGAAATGGATGAAGATTCGCTATTTAGTT
TGCTTCTGCTGATTAATAAAGCGTTTCGAAATCGGTTTCTGCCGCGACATGATAATTAATGAACCGTAGCTATGATTGGCGTTGCCTTTGAATCGGTTTT
GCTAATTGTTTATGATGTGACTCGTAGCCAGTCGGCGATCCATTTGAATGCTTAAGCGCTAGGAAATGAGTTTATATTGCAGTATTGTTGGCTACGGCTA
ATCATCGGCTTATAAAACTTGATTCTGCAGTAGCATAATAATTGATGAACCGTAACTAAGAGTTGCATTGCCTTAAATTTGGTATTCCTTATTTTATTGA
GTTGTCATGAAAAGCCAGTCGACGACCACTTTGAATACTTAAGCGTTAAAGAAACATGTTTAAATTTGCAGTATTATTGCTTCGGCTAATGAATACAGCT
TATTCAAACTTGTTTCTACTGCGGTAGGATAGTGTGGTGAGCCGTAGCAAAGAATGGCGATGCATTATTTGTAATAACGAATTTATGGAAGTCAAACGTA
ACTAATCGGCGACCAATTTTATTGCTTAAGCGTTAAGAAGTAAATTTGAATCTGTAGTATTTTTTGGCTTARGCTGATAAATACACTTTATACTATTTAT
TTCTGCTATGGCATGAAAATTCGTGAGCTGTAGCTAGTAGTGGCTTAGCTTTTGAAATAACAGAACTAGTTTTTCTTAGCCAGTCGGTGACCAATGAAAA
CGCTTCAAAAGATTCATATTTAATTTGCAGTATATTTTGCTTGGCCAAATGTTACAGCTTATGAATGTTGTTTCTGTTCTAGTATTTCCAGTTGATGAGC
CGTAGTTAAGATTGACGTTGCTTTGTAAATTACATTGCATAATTTAAAGATAATCATTTGTAGCCAGTCGGCGGCCAGTTTGAACATTGTGGCATTAAGG
AAACAAATTTAGGTGAGTCGCGTCGTTGACCACGGTTAATGATGCAGCATATCAGAATTTTTTTCTGCTGTAAAACGATAATGTGGTGAACCGTAGTTAT
GAGTGATATTGCCTTTAAGAATTGAATTTCTGGTATAAAGACTGTTTTCTGTAGCAGGCGGTGTCCAGTTTGATTGCTTATGCGTTTAAGAAATAAGGTT
TAATTTGTAGTTAAGTTGGAATTGTCTAATTTTGCAATGAATTAAATTTTACATCTAATGTGGCATGATGACGTGGTGAACCGTAGCTATGAATGTCAGT
CTTTGAATAGGAAATCAAATTTTAGGGGCGGTTAGTAGCAGCCAATCGGCGACCACCTTGAATACTAAAGTTTTAAGGAATACTTTTAAGCTCGCAGTAT
ACCTAGCTTTTCGGTTAGTGAAAGCAGCTTATTAAAATTTGTTTTAACTGCAGTAATAGCTGGTGAACCGTAGCCGTTACACCTTTAGATACGTTCTTAT
TATTTTTTCAAGCTGTCTTCGTGGCAAGTCGGCGATCGATTTGTAGGCTGTAGCGTTAAAGAAATTATAGTTAATTTGCGGTATGGTTGGCCTCGGCTGA
ACAATGCGCTTATTGACTCTAGTGTCTGCAGCGGTCTTAATAATTGATAAACCGTAGCTCCAAAGACTTTGCTTTTAAAATTCGTAAACCATTGTGAAGT
AGAGTGGCAGCTTCGGCTGTCGAGAAGTCGATCCATTTGGGAAATTAATGTGTACCTCGGTACGCATCTCAGAAGGACCTGATATCAGGCAA
>KT213554|Protists|Stramenopiles;Oomycota;Saprolegniales;Phragmosporangium_uniseriatum_CCIBt_3986
GTAGGTGACCTGCGGAAGGATCATTACCAYACVAMMAAAAATATCCACGTGAATGTATTCTTTATGAGGCTTGTGCTTGGTCTTGTGCCAGGCTAGCCGA
AGGTTTCGAAAGAAACCGATGTACCTTTTAATCCCTTTTAAAACAAATATACTGATCATAACTTAGCCATCAGAAATGATTGCTTGTAATTTAAATACAA
CTTTCAACAGTGGATGTCTAGGCTCGCACATCGATGAAGAACGCTGCGAACTGCGATACGTAATGCGAATTGCAGAATTCAGTGAGTCATCGAAATTTTG
AACGCATATTGCACTTTCGGGTTAGTCCTGGAAGTATGTCTGTATCAGTGTCCGTTTATACAAACTTGTTTTATCTTTTTTGATGAAACAGAATGTGAAG
GTCTTGTTTCGGCAAGTCCTTTTAAATGACGGTCCCTGTATAGCATGTTCAAGTACATTATATAAAGGGTGATGCGATTCTTATTTCGAATGTTTTGTGT
TGATATTGCACAACTTTTGAAAGAAGAATAAATTGCGGTAGTTTTGCTTGTGTTTCGGCACAGGTAAACATCATATTGCTTTTTATTTCATCTGGACAAA
GTTGGTAGTAGAAGACAAAATGCGGATAAAGATAGTATCTATCTGGTGTGCTTGAATCTATATGGAAGCAAATTGGGAAACAACATCCAATTTGGACCTG
ATATCAGACAAGACTACCCGCTGAATTTAAGCATATCAATAAGCG
>AF102820|Protists|Spongospora_subterranea
GGAAGTAAAAGTCGTAACAAGGTTTCCGTAGGTGAACCTGCGGAAGGATCATTAACACTGAGTCGGTTCTACCGGCAGACCCCAAAACCACATGAGAACC
CGGGTGCGATTGTCTGTTGAAGGGTGACGCCCGCTCTGGGGCTAGCTCGAAACCTTATGCAAACCGTTTTCGGATACTGAACTTACTAAAGTGGATCATT
TAACTAAATACAACTCTTAACAGTGGATATCTTGGTTCCCACAACGATGAAGAACGCAGCGAAATGCGATACGTAATGCGAATTGCAGAATTCAGTGAAT
CATCAAATCTTTGAACGCAAGTTGCGCTTTCGAGATATCCTTGAAAGCATGCCTCTTTGAGTGTCGGTTTCTATTCTCCCGGAAACGCCGTGTGCGTGAA
GGGGACTCTGAGCTCTGGTCGGTCCATGGCTTGAAAGATCATGCAACCCGGTGCGCGTCTCTGGCTTCTGATTCGTCTCTAACCATTGGCGTGCCCGGTC
ACATAGAACCATTTCTGACTCTAGATCTCAAATGAGGTAAGACTACCCGCTGAACTTAAGCATAT
>KF208654|Protists|Spongospora_subterranea_f_sp_subterranea
AGTCGTAACAAGGTTTCCGTAGGTGAACCTGCGGAAGGATCATTAACAATGAGTCGGTTCTACCGGCAGACCCCAAAACCACATGAGAACCCGGGTGCGA
TTGTCTGTTGAAGGGTGACGCCCGCTTTGGGGTTAGCTCGAAACCTTATGCAAACCGTTTTCGGATATTGAACTTACTAAAGTGGATCATTTAACTAAAT
ACAACTCTTAACAGTGGATATCTTGGTTCCCACAACGATGAAGAACGCAGCGAAATGCGATATGTAATGAGAATTGCAGAATTCAGTGAATCATCAAATC
TTTGAACGCAAGTTGCGCTTTGGAGATATCATTGAAAGCATGCCTCTTTGAGTGTCGGTTTCTATTCTTTCCGGAAACGCCGTGTGCGTGAAGGGGACTC
CTGAGGTGTGGTCGGTCCATGGCTTGAAAGATCATGCAAGCCCGGTGCGCGTCTCTGGCGTCTGATTCGTCTCTCATCACAAGCGTCGCCGGTCCCTTCG
AATCGTCTCTGAAGCTGACATC
>AF310907|Protists|Spongospora_subterranea_f_sp_nasturtii
AGAAGGAGAAGTCGTAACAAGGTTTCCGTAGGTGAACCTGCGGAAGGATCATTAACACTGATGTCGGCCTCGGCCGACGCACCCCCAAACAACTTGTGAA
TTTCATGACCGTTTGTCATTTTTAACAATCAAAAATACAAACCTAACGAAAAACAATAACCAATATACAACTCTTAGCAATGGATATCTTGGTTCCCACA
ACGATGAAGAACGCAGCGAAATGCGATACGTAATGCGAATTGCAGAATTCAGTGAATCATCAAATCTTTGAACGCAAGTTGCGCTTTCGAGATATCCTTG
AAAGCATGCCTCTTTGAGTATCGGTTTCCATGTTTGCAATTCGTTTACGAAACTGCAAGTGAATGAGTTTGCCAGAGTCAAATCTGTCTGCCTCGAAATG
CAATCGGCCGCAAGTCAAACTGCACTCGTACTTTTCGACACACAAGTCGAGCGCGGGCGGCCAACAAACCTTTACCAATCAAGATCTCAAATGAGGTAAG
ACTACCCGCTGAACTTAAGCATAT
>EF593112|Protists|Spongospora_subterranea_cultivar_Agria
TCCGTAGGTGAACCTGCGGAAGGATCATTAACACTGAGTCGGTTCTACCGGCAGACCCCAAAACCACATGAGAACCTGGGTGCGATTGTCTGTTGAAGGG
TGACGCCCGCTCTGGGGCTAGCTCGAAACCTTATGCAAACCGTATTACTTGAACTTACTAAAGTGGATCGTTTAACTAAAATACAACTCTTAACAGTGGA
TATCTTGGTTCCCACAACGATGAAGAACGCAGCGAAATGCGATACGTAATGCGAATTGCAGAATTCAGTGAATCATCAAATCTTTGAACGCAAGTTGCGC
TTTCGAGATATCCTTGAAAGCATGCCTCTTTGAGTGTCGGTTTCTATTCTCCCGGAAACGCCCTGTGCGTGGAAGGGGACTATGAGCTCTGGTCGGTCCA
TGGCTTGAAAGATTATCCAACCCGGTGCGCGTCTCTGGCTTCTGATTCGTCTCTAACCATTGGCGTGCCCGGTCATATAGAACCATTTTTTGACTCTAGA
TCTCAAATGAGGTAAGACTACCCGCTGAATTTAAGCATATCAATAAGCGGAGGA
>KT213553|Protists|Stramenopiles;Oomycota;Saprolegniales;Leptolegnia_eccentrica_CCIBt_3991
GGCGTAGTGAACTGCGGAAGGATCATTACCACACCAAMAAAATTTCCACGTGAATGTACTCTGTATGAGGTTTTGTGTTGCTCCATTTATGGAGTGACTA
GCCGAAGGTTTCGTATGAAACCGATGTATCTTTTAATCCCTTTTTAATTTAATTACTGAACATAATTGCAGACAGAAATGTGTGCATACAATTGAAATAC
AACTTTCAACAGTGGATGTCTAGGCTCGCACATCGATGAAGAACGCTGCGAACTGCGATACGTAATGCGAATTGCAGAATTCAGTGAGTCATCAAAATTT
TGAACGCATATTGCACTTCCGGGTTAGTCCTGGGAGTATGTTTGTATCAGTGTCCGTTAATACAAAATTGTTTCATTTTTTATGAAGCAGAATGTGAAGT
GTCTTGTTTCGACAAGTCCTTTTAAATGAGTATTACCTGTACGTCCTCGTAGGATGCACAATATAAAGGTATATATGATTTTGATTTCGAAAGTCTTGTG
TGATGGTATACAACTTTTGAAGGAAGAATGAATTGCGGTAGTTTTGCTTGTGCTTCGGTACAGGTGAACAACATATTGCTTTTGATTCTTTTGACAAGGT
TGATATTAGAAGACAAGATGCGTTATTGAATAGTATATACTGGTGTATTCTTTGATGTATGGAGGAAATTGGGAATTCAATCCAATTTGGACCTGATATC
AAACAAGACTACCCGCTGAACTTAAGCATATCAATAAGCG
>KP098342|Protists|Stramenopiles;Oomycota;Saprolegniales;Leptolegnia_sp_LB-2015
TGAAGGGGGAAAAGCGTAACAAGGTTTCCGTAGGTGAACCTGCGGAAGGATCATTACCACACCAAAAAACTATCCACGTGAACGTATACTTTTATTAGGC
TTGTGTTGCCTCCTCGGGGGCGACTAGCCGAAGGTTTCGAAAGGAACCGATGTAAATTAAATCCCTTTTAACTAATGTCTGAATCAATACGGCGTGCAGA
AATGTATGCTTTCAATTGAAATACAACTTTCAACAGTGGATGTCTAGGCTCGCACATCGATGAAGAACGCTGCGAACTGCGATACGTAATGCGAATTGCA
GAATTCAGTGAGTCATCAAAATTTTGAACGCATATTGCACTTCCGGGTTAGTCCTGGGAGTATGCTTGTATCAGTGTCCGTTAATACTAAATTGTTTCAT
TGATTTGAAGCAGAATGTGAAGGTCTTGCTTCGGCAAGTCCTTTTAAATGAGTATTACCTGTACGTCCGCGTGGCTTGTACTATATAAAGGTGTGTGCGG
TTTCAACTTCAAATGGTTTGACTTTAGTGTCGAGTGTTTGGAAGGAGGAATGAATTGCGGTAGTTTTGTCTGTTCTTCGGGACGGATGAATCACATTATT
GCTTTTTGTTTTTCTGTACTTACATGAGACGCACTGTTGGCCTGGGGTTGAATAGCATATACTGGTACTTTCCTTGGCGTATGGAGGAAAATTGGGAAAC
TAATCCAATTGGACCTGATATCAAGCA
>KP098341|Protists|Stramenopiles;Oomycota;Saprolegniales;Leptolegnia_caudata_CBS_113431
TAAGGTGAAGTCGTAACAAGGTTTCCGTAGGTGAACCTGCGGAAGGATCATTACCACACCTAAAAAACTTTCCACGTGAACCGTATCAACCCCTATAATT
CGGGGGCTTGCTCGGCGGCGTGCGTGCTGGCCTGTAATGGGTCGGCGTGCTGCTGCTGTGTTGAAGGTGAAAGTCGTAACAAGGTTTCCGTAGGTGAACC
TGCGGAAGGATCATTACCACACCAAAAAACTATCCACGTGAACGTATACTTTTATTAGACTGGCGCTACTCTCTCGGGGGTAGCTAGTCGAAGGTTTCGA
AAGGAACCGATGTAAATTTAATCCCTTTTATCTAATGCCTGAATCAATACGGCGTACAGAAATGTATGCTTTCAATTGAGATACAACTTTCAACAGTGGA
TGTCTTGGCTCGCACATCGATGAAGAACGCTGCGAACTGCGATACGTAATGCGAATTGCAGAATTCAGTGAGTCATCAAAATTTTGAACGCATATTGCAC
TTCCGGGTTAGTCCTGGGAGTATGCTTGTATCAGTGTCCGTTAATACAAAATTGTTTCATTGATTTGAAGCAGACTGTGAAGCGTCTTGTTCTTGTGGCA
AGTCCTTTCAAATGAGTATTACCTGCACGTCCTCGTGGCTTGTATTATATAAAGGTATATGCGGTTTCAATTTCTTGAGTCTTGTGTTAAACATGGGCCT
TGAAGGTGGAATGAATTGCGGTAGTTTTGCTTGTACTTCGGTACGGGTGAATCACATATTGCCTTTTGTTTTGCTGGACGGATTTGTGTGAAGCGCATGA
TTCGATTTTGGATAGTATGTACTGGTACATTCCTTGACGAGCGGAGGCAAATTGGGAAACTAATCCAATTGGACCTGATT
>KP098340|Protists|Stramenopiles;Oomycota;Saprolegniales;Leptolegnia_caudata_CBS_68069
GAAAGGGGGAAAGCGTAACAAGGTTTCCGTAGGTGAATCTGCGGAAGGATCATTACCACACCAAAAAACTATCCACGTGAACGTATACTATTATTAGACT
GGCGCTACCCTCTCGGGGGTAGCTAGTCGAAGGTTTCGAAAGGAACCGATGTAAATTTAATCCCTTTTATCTAATGCCTGAATCAATACGGCGTACAGAA
ATGTATGCTTTCAATTGAGATACAACTTTCAACAGTGGATGTCTTGGCTCGCACATCGATGAAGAACGCTGCGAACTGCGATACGTAATGCGAATTGCAG
AATTCAGTGAGTCATCAAAATTTTGAACGCATATTGCACTTCCGGGTTAGTCCTGGGAGTATGCTTGTATCAGTGTCCGTTAATACAAAATTGTTTCATT
GATTTGAAGCAGACTGTGAAGCGTCTTGTTCTTGTGGCAAGTCCTTTCAAATGAGTATTACCTGCACGTCCTCGTGGCTTGTATTATATAAAGGTATATA
CGGTTTCAATTTCTTGAGTCTTGTGTGAAACATGGGCCTTGAAGGTGGAATGAATTGCGGTAGTTTTGCTTGTACTTCGGTACGGGTGGATCACATATTG
CCTTTTGTTTTGCTTGACGGATTTGTGTGACGCGCATTATTCGATTTTGGATAGTATGTACTGGTACATTCCTTGACGAGCGGAGGCAAATTGGGAAACT
AATCCAATTGGACCTGATTCAAGCAAGAATCCACGT
>KM061649|Protists|Stramenopiles;Oomycota;Saprolegniales;Leptolegnia_sp_MNS-2014a_ABDN257
GGGACAAGGTTTCCGTAGGTGAACCTGCGGAAGGATCATTACCACACCAATAAACTATCCACGTGAACGTATACTTATATTGGGTTTGTGTTGCTCCCCC
GGGAGCGACTAACCGAAGGTTTCGAAAGGAACCGATGAACTTTTAATCCCTTTTACTTAATGTCTGAACCAATTTGGCATACAGAAATGTGTGCTTACAA
TTGACATACAACTTTCAACAGTGGATGTCTAGGCTCGCACATCGATGAAGAACGCTGCGAACTGCGATACGTAATGCGAATTGCAGAATTCAGTGAGTCA
TCAAAATTTTGAACGCATATTGCACTTCCGGGTTAGTCCTGGGAGTATGCTTGTATCAGTGTCCGTTAATACTAAATTGTTTCATGTATTTGAAGCAGAA
TGTGAAGTGTCTTGCTTCGGCAAGTCCTTTTAAATGAGTATTACCTGTGCACCCTTGTGGTTTGTACAATATAAAGGTATTGCAATTTCGACTTTGGCCG
TCCGGAGTAAAGATGCCCGGCTTGGAAGGAGGAATGGATCGCGGTAGTTTTGCTTGTGCTTCGGTGCAGGTGAATCGTGTTATTGCTTTTTGTTCTTTTG
GAAGGGCCCCGTGTTTGATCGCTGGATTCAATTTCGAGTTGTACGTACTGGTGCATTCCTTGGTGTATGGAGGCAAATTGGGAAACAAATCCAATTTGGA
CCTGATATCAAGCAAGACTACCCGCTGAACTTAAGCATATCATAATCGG
>AY310502|Protists|Stramenopiles;Oomycota;Saprolegniales;Leptolegnia_sp_CBS_17786
TCCGTAGGTGAACCTGCGGAAGGATCATTACCACACCAAAAAACACCCCACGTGAACGTACACTTTATGAGGTTCGCGCTGCCTTCGTGGCAGCTAACCG
AAGGCTTTGCAAGAAGCCGATGTCTATTTGAATCCTTTTTAACCAACTACTGATCAAAACTGCATGCAGAAATGCTTGCAATTCAATTGAAATACAACTT
TCAACAGTGGATGTCTTGGCTTGCACACCGATGAAGAACGCTGCGAACTGCGATACGTAATGCGAATTGCAGAATTCAGTGAGTCATCAAAATTTTGAAC
GCATATTGCACTTCCGGGTTAGTCCTGGGAGTATGTTTGTATCAGTGTCCGTGAACACAAGCTTGTTTCATTTTTCAATGGGGCAGATTGTGAGGGTCTT
GCTTTTGCAAGTCCTTTTAAACGACGGTACCTGTGCGTCCTTGTGAGGTGCATTAAATAAAGGTATGCCTGTGCTTGGATCGAGAGTCTTGTGTGGTAGC
ACACAGCATTCAAAGAGAGAGCAAATCGCGGTAGTTTTGCTCGTGCTTCGGTACGAGTAGACATATATTGCTTTTTGTGATCTCGGCGAGTCTGTTGTTT
AAGCCCAGGGCGCGTTTCGAGAGCTTGCATGCTGGTGCACTTCTTGGCGTACGGAGGCAAATTGGGAATTCAATCCAATTTGGACCTGATATCAAACAAG
ACTACCCGCTGAACTTAAGCATATCAATAAGCGGAGGA
>EU240083|Protists|Stramenopiles;Oomycota;Saprolegniales;Pythiopsis_cymosa_760B
CTTTTATTTTGAAGAGCTACGGTTCCGAGTGACCTGCGAGGATATACACACAAAAAACCCCACGTGATGACTCTGTATAGGCCTCTGCTCTTCGAGCGGT
TGCCGAGGTTTCTTTTGAGACCGATGTATCTTTAATCCCTTTTATTTAATTCCTGATCAAACATTGCAGACAGAAATGTGTGCATTCAATTGAAATACAA
CTTTAATCAGTGGATGTCTAGGCTCGCACATCGATGAAGAACGCTGCGAACTGCGATACGTAATGCGAATTGCAGAATTCAGTGAGTCATCAAAATTTTG
AACGCATATTGCACTTCCGGGTTAGTCCTGGGAGTATGCTTGTATCAGTGTCCGTTAATACAAAATTGTTTCATTTATTTGAAGCAGAACGTGAAGCGTC
TTGTTTCGGCAAGTCCTTTCAAACCCGAGTATCACCTGTACGTCCTCGTGGGATATACAATATAAAGGTATTTACGATTTCTACTTCGAAAACCGGTTTG
ACGGTACACAACATCGAAGGATGAATGAATTGCGGTAGTTTTTCTTGTGCTTGCACGAGGGAACACATATTGCTTTTTGTGATTCTGGAGAGGTTGGTAT
TGGAAGGCATGGGGCGTTGTAGAATAGTATCTACTGGTGTATCCCTTGGCGTATGGAGGCAAATAGGGAATTATATCCAATTTGGGACCTGATATCAAGC
AAGACTACCCGCTGAACCTA
>AY198253|Protists|Stramenopiles;Oomycota;Peronosporales;Hyaloperonospora_sisymbrii-sophiae_HV_276
TTTTTAAACCTCGCCATTTAGAGGAAGGTGAAGTCGTAACAAGGTTTCCGTAGGTGAACCTGCGGAAGGATCATTACCACACCTAAAAACTTTCCACGTG
AACCGTATCAACAATTTAAATTGGGAGCGATCTTGGTGGTGGCTACTAGTCTTTTGGCTGGTGGCTACTATTGGGTGAGCTCCATCATGGCGAACCATTG
GACTTTGTCTAATGTAGTAGTATAAATTTTAAACCCTTACTTAATTACTGATTATACTGTGGGGACGAAAGTCTCTACTTTTATTCTAGATAACAACTTT
CAGCAGTGGATGTCTAGGCTCGCACATCGATGAAGAACGCTGCGAACTGCGATACGTAATGCGAATTGCTAAATTCAGTGAGTCATCGAAATTTTGAACG
CATATTGCACTTCCGGGGCTAGTCCTCAGAAGTATGCCTCTATCAGTGTCCACACATCAACCTTGGTTTTCTTCTTTCCGTGTATTCGGTGGAGGATATG
CCAGATATGAAGTGTCTTGCGGCTGGTTTTCGAATCGGCTGCGAGTCCTTTTAAATATATAGACTGTACTTCTCATGCTTGAAAAGCGTGACGATACTAG
TTTGAGAGCTGTCCGTGTGGCCAGTCGGCGACCGGTTTGTTTACTGTGACTATATGTGGAAGTATTTGATTTGCGGTATGATTAGCTTCGGCTGAACTAA
CGTTTATTGGATGCTTTTTCTGTTATGGTGGATGGACGGGTGATCCGTAGCTATGCGTGTGATAACATTCTTACCTGTATTGTTTCTGTGAAATAAGGCG
TCAACTTCGGTTGTCGAGAGTCGACCTATTTGGGAATTGTGTTGTAAAGCTTCGGCTGCACTTCACCTCAAACGGACCTGATATTAGGCAAGATTACCCG
CT
>AY1982983|Protists|Stramenopiles;Oomycota;Peronosporales;Peronospora_calotheca_HV_81
TTTTTAAACCTCGGCATTTAGAGGAAGGTGAAGTCGTAACAAGGTTTCCGTAGGTGAACCTGCGGAAGGATCATTACCACACCTAAAAACTATCCACGTG
AACCGTATCAACCCAATTAATTGGGGGTTTAATTGGCGGCGGCTGCTGGCATATTGCTGGCTGGCTGCTGCTGAGCGAGCCCTATCATGGCGAGCGCTTG
GGCTTCGGTCTGAGCTAGTAGCTTTTATTTTAAACCCATTCTTAATTACTGAATATACTGTGGGGACGAAAGTCTCTGCTTTTAACTAGATAGCAACTTT
CAGCAGTGGATGTCTAGGCTCGCACATCGATGAAGAACGCTGCGAACTGCGATACGTAATGCGAATTGCAGGATTCAGTGAGTCATCGAAATTTTGAACG
CATATTGCACTTCCGGGTTAGTCCTGGAAGTATGCCTGTATCAGTGTCCGTACATCAACCTTGGTTTTCTTCTTTCCGTGTATTCGGGGGAGGATATGCC
AGATGTGAAGTGTCTTGCGGCTGATTTTCGGATCGGCTGCGAGTCCTTTTAAATGTACAGAACTGTACTTCTCATGCTTGAAAAGCGTGGCGTTGCTGGT
TGTGAAGGCTGTCCGTGTGACCAGTCGGCGACCGGTTGTCTGCTGTGGCGTTAATGGAGGAGTGTTCGATTCGTGGTATGATTGGCTTCGGCTGAACAGG
CGCTTATTGGACGTTCTTCCTGCTATGGCGGTATGACTGGTGAACCGTAGTCGTGTGTTGACTTGGCTTTTGAATCGGCTTTGCTGTGCGAAGTAGAGTG
GCAGTTTCGGCTGTCGAGGGTCAACCCATTTGGGAAATTGTGCAGTGTGGCTTCGGTCGCGCAGCATCTCAATTGGACCTGATATCAGGCAAGATTACCC
GCTGAACTTAA
>AY1982963|Protists|Stramenopiles;Oomycota;Peronosporales;Peronospora_radii_HV_22
TTTTTAAACCTCGCCATTTAGAGGAAGGTGAAGTCGTAACAAGGTTTCCGTAGGTGAACCTGCGGAAGGATCATTACCACACCTAAAAACTTTCCACGTG
AACTGTATCAACCTAATAAATTGGGGGTTTAATTGGCGGTGGCTGCTGGCATCTTTTTGTTGGCGGCTGTTGCTGAGCAAGCCCTATCATGGCGAACGTT
TGGACCTCGGTCTGAACTAGTAGCTTTTATTTTAAACCCTTTCTTAATTACTGAATATACTGTGGGGACGAAAGTCTCTGCTTTTAACTAGATAACAACT
TTCAGCAGTGGATGTCTAGGCTCGCACATCGATGAAGAACGCTGCGAACTGCGATACGTAATGCGAATTGCAGGATTCAGTGAGTCATCGAAATTTTGAA
CGCATATTGCACTTCCGGGTTAGTCCTGGAAGTATGCCTGTATCAGTGTCCGTACATTAAACTTGGTTTTCTTCTTTCCGTGTAGTCGGGGGAGGATATG
CCAGATATGAAGTGTCTTGCGACTGATTTTCGGATCGGCTGCGAGTCCTTTGAAATGTACAGAACTGTACTTCTCATGCTCGAAAAGCGTGGCGTTGCTG
GTTGTGAAGGCTGTCCGTGTGACCAGTCGGCGATCGGTTTGTCTGCTGTGGCGTTTATGGAGGAGTGTTCGATTCGCGGTATGATTGGCTTCGGCTAAAC
AGGCGCTTATTGGACGTTCTTCCTGCTATGGCGGTATGACTGGTGAACCGTAGTTGTATGTTGACTTGGCTTTTGAATCGGCTTAGCTGTGCGAAGTAGA
GTGGCAGTTTCGGCTGTCGAGGGTCAACCCATTTGGGAACTTGTGTTGTGTGGCTTCGGTCGTGCAGCATCTCAATTGGACCTGATATCAGGCAAGATTA
CCCGCTGAACT
>AY1982933|Protists|Stramenopiles;Oomycota;Peronosporales;Peronospora_valerianellae_HV_41
TTTTTAAACCTCGCCATTTAGAGGAAGGTGAAGTCGTAACAAGGTTTCCGTAGGTGAACCTGCGGAAGGATCATTACCACACCTAAAAACTTTCCACGTG
AACCGTATCAACCCACCCATTTGGGGGTTTGTTTGGCGACTGCTACTGGCATCTTTTTGCTGGCTGCTGTTTCTGGGCAAACCCTATCATGGCGAGCGCT
CGGACCTTGGTCGGAGCTAGTAGCTTTCTTTTAAACCCATTCTTAATTACTGATTATACTGTGGAGACGAAAGTCTCTGCTTTTAACTAGATAGCAACTT
TCAGCAGTGGATGTCTAGGCTCGCACATCGATGAAGAACGCTGCGAACTGCGATACGTAATGCGAATTGCAGGATTCAGTGAGTCATCGAAATTTTGAAC
GCATATTGCACTTCCGGGTTAGTCCTGGGAGTATGCCTGTATCAGTGTCCGTACATCAAACTTGGTTTTCTTCTTTCCGTGTAGTCGGTGGAGGATATGC
CAGATGTGAAGTGTCTTTTGGCTAATCTTCGGATCGGCCGGGAGTCCTTTGAAATGTACAGAACTGTACTTCTCTTTGCTCGAAAAGCGTGGTATTGCTG
GTTGTGGAAGCTGTCCTTATGGCCAGTCGGCGATCGGTTTGTCTGCTGTGGCATAACGAAGGAGTGTTCAATTCGCGATATGGTTGGCTTCGGCTGAACA
GGCGCTTATTGGATGTTCTTTCTGCTGCGGTGGTATGGACTGGTGAACCGTAGTCATGAAGACTTGGCTTCTGAATCGGCTTTACGATTGCGAAGTAGGG
TGGCAGTTTCGGCTGTCGAGTGTCGACCCATTTGGGAAATATGTGCGGTGTGGCTTCGGTTGCGCGGCATCTCAATTGGACCTGATATCAGGCAAGATTA
CCCGCTGAACTTAA
>AY1982463|Protists|Stramenopiles;Oomycota;Peronosporales;Peronospora_conglomerata_HV_26
TTTTTAAACCTCGCCATTTAGAGGAAGGTGAAGTCGTAACAAGGTTTCCGTAGGTGAACCTGCGGAAGGATCATTACCACACCTAAAATCTTTCCACGTG
AACCGTATCAACCCAATACATTGGGGGTTAGCTTGGTGGTGGCTGCTGGCATCTTTTTGCTGGCTGGCTGCTGCTGAGCAAGCCCTATCATGGCGATCGT
ACGGACTTCGGTCTGAACTAGTAGCTTCAATTGTAAACCCATTCTTAATTACTGAACATACTGTGGGGACGAAAGTCTCTGCTTTTAACTAGATAACAAC
TTTCAGCAGTGGATGTCTAGGCTCGCACCTCGATGAAGAACGCTGCGAACTGCGATACGTAATGCGAATTGCAGGATTCAGTGAGTCATCGAAATTTTGA
ACGCATATTGCACTTCCGGGTTAGTCCTGGAAGTATGCCTGTATCAGTGTCAGTACAACAAACTTGGTTTTCTTCTTTCCGTGTAGTCGGTGGAGGATAT
GCCAGATGTGAAGTGTCTTGCGACTGGTTTTTGAACCGTGTTGCGAGTCCTTTTAAATGTACAGAACTGTATTCTCTTTGCTCGAAAAGCGTGGCATAGC
TGGTTGTGAAGGCTGTCCGTGTGACCAGTCGGCGATCGTTTGTCTGCTATGGTGTTAATGGAGGAATGTTTGATTCGCGGTATGGTTGGCTTCGGCTGAA
CAGGCGCTTATTGGACGATTTTCCTACTGTGGCGGTATGACTTGATGAACCGTAGTCGTATGTTGACTTGGCTTTTGAATAGGCTTTGCTGTTGCGAAAT
AGAGTGGCAGCTTCGGCTGTCGAGAGTCGACCGATTTGGGAAATTTGTGCAATGCGACTTCGGTTGCGTTGCATCTCAACTCGACCTGATATCAGGCAAG
ATTACCCGCTGAACTTA
>AY1982403|Protists|Stramenopiles;Oomycota;Peronosporales;Peronospora_violae_HV_34
TTTTTAAACCTCGCCATTTAGAGGAAGGTGAAGTCGTAACAAGGTTTCCGTAGGTGAACCTGCGGAAGGATCATTACCACACCTAAAAATCTTCCACGTG
AACCGTATCAACCAATTAATTGGGGGCTTTCTTGGCAACGGCTGCGAGCATCTTTTTGCTGGCTAGTTCTTGCGGAGGAAGCCCTATCATGGCGAGCGTT
CGGACCTCGGTCTGAACTAGTAGCTTCAACTTGTAAACCCTTTCCTAATTACTGAATATACTGTGGGGACGAAAGTCCCTGCTTTTAACTAGATAGCAAC
TTTCAGCAGTGGATGTCTAGGCTCGCACATCGATGAAGAACGCTGCGAACTGCGATACGTAATGCGAATTGCAGGATTCAGTGAGTCATCGAAATTTTGA
ACGCATATTGCACTTCCGCGCTAGTCCTGGAAGTATGCCTGTATCAGTGTCCGTACATCAAACTTGGTTTTCTTCCTTCCGTGTAGTCGGTGGAGGATAT
GCCAGATGTGAAGTGTCTTGCGGCTGGTTTTCGAATCGGCAGCGAGTCCTTTAAAATGTACAGAACTGTACTTCTCTTTGCTCGAAAAGCATGGCATTGC
TGATTGTAAAGGCTGTTCACGTGACAAGTCGGCGATCCGTTTGTCTACTGTAGCTTTAATGGAGGAAGGTTCGATTCGCGGTATGGACGGCTTCGGCTGA
ACAGACGCTTATTGGACCGTTTTCTTGCTGTAGCGGTACGAAGGGATGAACCGTAGTCATGTGTTGACTTGGCTTTTGTATCGGCTTTGCTGCTGCGAAG
TAGAGTGGCAGTTTCGGCTGTCGAGGGTCGATCCATTTGGGAAATTGTGCGGTGCGACTTCGGTTGCAGCGCACCTCAAGTGGACCTGATATCAGGCAAG
ATTACCCGCTGAACTTAA
>AY1982503|Protists|Stramenopiles;Oomycota;Peronosporales;Hyaloperonospora_nesliae_HV_203
TTTTTAAACCTCGCCATTTAGAGGAAGGTGAAGTCGTAACAAGGTTTCCGTAGGTGAACCTGCGGAAGGATCATTACCACACCTAAAAACTTTCCACGTG
AACCGTATCAACAACTTTAATTGGGGGTGATCTTGGTGGTGGCTACTAGTCTTTGGCTGGTGGTAACTACTAGGTGAACCTCATCATGGCGAACCATTGG
GCTTTTGTCTAATGTAGTAGTATAAATTTTAAACACTTACTTAATTACTGATTATACTGTGGGGACGAAAGTCTCTACTTTTATTCTAGATAACAACTTT
CAGCAGTGGATGTCTAGGCTCGCACATCGATGAAGAACGCTGCGAATTGCGATACGTAATGCGAATTGCTAAATTCAGTGAGTCATCGAAATTTTGAACG
CATATTGCACTTCCGGGGCTAGTCCTCAGAAGTATGTCTCTATCAGTGTCCACAAATCAAACTTGGTTTTCTTCTTTCCGTGTATTCGGTGGAGGATATG
CCAGATATGAAGTGTCTTGCGACTGGTTTTCGAATCGGCTGCGAGTCCTTTTAAATATATAGAACTGACTTCTCAAGCTTGAAAAGCGTGACGATACTAG
TTTGGAGGCTGTCCGTGTGGCCAGTCGGCGATCGGTTTGTTAACTGTGACTATATGGAGAAGTATTCGATTTGCGGTATGATTAGCTTCGGCTGAACTAA
CGTTTATTGGATGTTTTTTCTGTTATGGTGGTACGAACGGGTGAACCGTAGCTATGCGTGTGACTTGGCTTTCTTACCTGTGTTATTGCTGCGAAGTAAA
GTGTCAACTTCGGTTGTCGAGAGTCGACCTATTTGGGAAATGTGTTGTAAAGCTTCGGCTGCACTTCACCTCAAACGGACCTGATATTAGGCAAGATTAC
CCGCT
>GU189413|Protists|Stramenopiles;Oomycota;Peronosporales;Hyaloperonospora_norvegica_O
CCACACCTAAAAACTTTCCACGTGAACCGTATCAACAAATATAATTGGGGGTTTGCTAGGTGGTGACTGCTGCCTTTTTGGCTGGCGGATACTACTAGGC
GAACCTCATCATGGCGAACCATTGGGCTTTGGTCTAATGTAGTAGTATACATTTTAAACCCTTACTTAATTACTGATTATACTGTGGGGACGAAAGTCTC
TACTTTTATCCACATAACAACTTTCAGCAGTGGATGTCTAGGCTCGCACATCGATGAAGAACGCTGCGAATTGCGATACGTAATGCGAATTGCTAAATTC
AGTGAGTCATCGAAATTTTGAACGCATATTGCACTTCCGGGGCTAGTCCTCAGAAGTATGCCTCTATCAGTGTCCACAAATCAAACTTGGTTTTCTTCTT
TCCGTGTATTCGGTGGAGGATATGCCAGATATGAAGTGTCTTGCGGCTGGTTTACGAATCGGCTGCGAGTCCTTTTAAATATATAGAACTGTACTTCTCA
TGCTTGAAAAGCGTGACGATGCTAGTTTGAAGACTGTTCGTGTGGCCAGTCGGCGACCTGTTTGGAAACTGTGACTATATGAAGAAGTGTTCGATTCGCG
GTATGATTGGCTTCGGCTGGACTACGTTTATTGGATGCTTTTTTCGGTTATGGTAGTACGAACGGGTGAACCGTAGCTATGCATGTGACTGGTTTTCTTA
CCTGTGTTGTTGCTGCGAAGTAAAGCGTCAACTTCGGTTGTCGAGGGTCAACCTATTTGGGAAATGTGAAGTAAAGCTTCGGCTGCACTTTACCTCAA
>AY198256|Protists|Stramenopiles;Oomycota;Peronosporales;Hyaloperonospora_arabidis-alpinae_HV_408
CCACACCTAAAAACTTTCCACGTGAACCGTATTAACAATTATAATTGGGGGCGACCTTGGTTGGTAGTTATACTAGTCATTTTTGGCTGGCGGCTACTAC
TGGGCGAGCCTCATCATGGCGAACCATTGGGCTTTGGTCTGATGTAGTAGTATCAATTTTAAACCCTTACTTAATTACTGATTATACTGTGGGGACGAAA
GTCTCTACTTTTATCTAGATAACAACTTTCAGCAGTGGATGTCTAGGCTCGCACATCGATGAAGAACGCTGCGAACTGCGATACGTAATGCGAATTGCTA
AATTCAGTGAGTCATCGAAATTTTGAACGCATATTGCACTTCGGGGGCTAGTCCTCAGAAGTATGCCTCTATCAGTGTCCACACATCAAACTTGGTTTTC
TTCTTTCCGTGATTCGGTGGAGGATATGCCAGATATGAAGTGTCTTGCGGCTGGTTTTCGAATCGGCTGCGAGTCCTTTTAAATGTATAGAACTGTACTT
CTCAAGCTTGAAAAGCGTGACGATGCTAGTTTGGAGGCTGTCCGTGTGGCCAGTCGGTGACCGGTTTGTTAACTGTGACTAAATGGAGAAGTGTTCGATT
CGCGGTATGATTGGCTTCGGCTGAACAGACGTTTATTGGATGTTTTTTGTGTGTTATGGTGGTACGAATGGTGAGCCGTAGCTATGCGTGTGACTTGGTT
TTCTTACCTGTGTTGTTGCTGCGAAGTAAAGTGTCAACTTCGGTTGTCGAGAGTCGACCTATTTGGGAATTGTGTTGTAAAGCTTCGGCTGCACTTCACC
TCAA
>KC495025|Protists|Stramenopiles;Oomycota;Peronosporales;Hyaloperonospora_nasturtii-aquatici_HV2018
CATTACCACACCTAAAAAAACTTTCCACGTGAACCGTATTCAACAATTATAATTGGGGGTGATCTTGGTGGAAGCTACTAGTCATTTTGGCTGGAGGCTA
CTATAGAGTGAACCTCATCATGACGAAAAAGTAGACTTTTGTCTAGTGAAGTAGTGAACATTTTAAACCTTACTTAAATACTGATTATACTGTGGGGACG
AAAGTCTCTACTTTTATTCTAGATAACAACTTTCAGCAGTGGATGTCTAGGCTCGCACATCGATGAAGAACGCTGCGAATTGCGATACGTAATGCGAATT
GCTAAATTCAGTGAGTCATCGAAATTTTGAACGCATATTGCACTTCTTGGGCTAGTCCTACGAAGTATGCCTCTATCAGTGTCCATATATCAAACTTGGT
TTTCTTTTATCGTGTATTCGGTAAAGGATATGCCAGATGTGAAGTGTCTTGCGGTTGATTTTCGAATTGGCTGCGAGTCCTTTTAAATATATAGACTGTA
CTTCACATGCTCGAAAAGCGTGACGATACTAATTTTAAGGCTGTCCGTGCTGACCAGTCGGCGACTAGTTTGTTAACTGTGACTATATGGAGAAGTATTT
GATTCGCGGTATGCATCGGCCTCGGCTGGACTACGTTTATTGGATCTTTTTCTGGTTATGGTATATGAACAGGTGAACCGTAGTTGCATGTGTGACTTGG
CTTTTGTACTTGTGTTGTTACTGCGAAGTAAGGTGTCAACTTCGGTTGTCGGGAGGTCGACCTTTTGGGAAATGTGTTGTAAAGCTTCGGCTGCACTTCA
CCTCAAATGGACCTGATATCAGGCAAGATTACCCGCTGAACTTAAGNNNNNNNNNNNNNNNNNGAAAAGAAACTAACAAGGATTCCCCTAGTAACGGCGA
GTGAAGCGGGATGAGCTCAAGCTTAAAATCTCTGTCACAAATTTATTTTGTGCGGCGAATTGTAGTCTATAGAGGCGTGATCAGTGTAGGCGCTTGAGGT
AAGTTCCTTGAAAAAGGACAGCATGGAGGGTGAAACTCCCGTTCATACTTAAGTGGCTTGCACGTACGATTCGTTTTCTTTGAGTCGCGTTGTTTGAGAA
TGCAGCGCAAAGTAGGTGGTAAATTCCATCTAAAGCTAAATATTGGTGCGAGACCGATAGCGAACAAGTACCGTGAGGGAAAGATGAAAAGAACTCTGAA
AAGAGAGTTAAAGAGTACCTGAAACTGCTGAAAGGGAACCAAATCGTTTCTAGTGTCTATAATCTATGACATATTTCATTGGGAAGTGTGTGCGTGTGTA
TACTATGGCAGCGGCTTTTTTTAGTTGCGCTTGGTGTGCGTGCTGTATGTACTAACTGATGCCCTGTGTTATAGTGGGACGTCAAGGTCAGTTTGTATAC
TGCGGGAAATGGCTACTGAGGAGGTAGGGCTTACGCTTGCGTTTGTCTATTATATCTTGGTAGTTGTGTCGTGGTTGAGACTGAGGTGTTCTACAACGTG
CTTATGAGTGGGTCTACGTCTCCGTGTGCGCCGTGTGCAGATAGCTTGCTATGTGTATGTGGTGGTGTGTGGATTGATATGGGCTTTATCTTACTGCCGT
TCGGGACTTTGACGAAATAGAGCGATTTGACCCGTCTTGAAACACGGACCAAGGAGTCTAACATATGTGCAAGTGTTAGGGTGTGGAAACCCCAGCGCGA
AATGAAAGTAAAGGATAGTGTAAACTATCTTAGGTAGGAAACGTTATGAACTTCGGTTTGTGGCGTGGCACTATCGACCGATCATGAACCCTCGTGGTGA
AAGATTTGAGTTTGAGCACATATGTTGGTACCCGAAAGATGGTGAACTATGCCTGAGTAGGGTGAAGCCAGGGGAAACTCTGGTGGAAGCTCGTAGCGAT
TCTGACGTGCAAATCGATCGTCGAACTTGGGTATAGGGGCGAAAGACTAATCGAACCATCTAGTAGCTGGTTCCCTCCGAAATTTCCCTCAGGATAGCAG
CAACTAATTTACGATAGTTTTATGAGGTAAAGCGAATGATTAGAGGATTCGGGGAAGAAACTTTCTCGACCTATTCTCAAACTTTAAATCTGTAAGACCT
GCAGGTTTCTTAATTGAACTTGTGGATG
>KC495022|Protists|Stramenopiles;Oomycota;Peronosporales;Hyaloperonospora_malyi_HV2895
CATTACCACACCTAAAAACTTTCCACGTGAACCGTATCAACAACTTTAATTGGGGGTGATCTTGACGGTAGCTGCTGGTTTTTTACTGGCRRTAACTATT
GAGTGAACCTCATCATAACGAACCGTTGGGCTTTTGTCTGACGTAGTAGAATTTTTTTAAACCATTACTTAATTACTGATTATACTGTGGGGACGAAAGT
CTCTACTTTTATTCTAGATAACAACTTTCAGCAGTGGATGTCTAGGCTCGCACATCGATGAAGAACGCTGCGAATTGCGATACGTAATGCGAATTGCTAA
ATTCAGTGAGTCATCGAAATTTTGAACGCATATTGCACTTCCGGGGCTTGTCCTCAGAAGTATGCCTCTATCAGTGTCCACACAACAAACTTGGTTTTCT
TCTTTCCGTGTATTCGGTGGAGGATATGCCAGATATGAAGTGTCTTGCGGCTGGTTTTCGAATCGGCTGCGAGTCCTTTTAAATAAATAGAACTGTACTT
CTCGTGCTCGAAAAGCGTAACGATACTAGTTTGGAGGCTGTCCGCGTGGCCAGTCGGCGATCTGTTTGTTAACTGTGACTATATGAAGAAGTATTTGATT
TTCGGTATGATTGGCTTCGGCTGAACTGACGTTTATTAGATATTATTCGGTTGTGGTAGACGAACGGGTGAACCGTAGCTATGTGTGTGACTTGGCTTTC
TTACAGGTGTTATTGCTGCGAAGTAAGGCGTCAACTTCGGTTGTCCGAGGGTCGACCTATTTGGGAATAGTGTTGTAAAGCTTCGGCTGCACTTCACCTC
AAACGGACCTGATATTAGGCAAGATTACCCGCTGAACTTAAGCATATTAATAAGCGGAGGAAAAGAAACTAACAAGGATTCCCCTAGTAACGGCGAGTGA
AGCGGGATGAGCTCAAGCTTAAAATCTCTGTCACATATTTATTATGTGCGGCGAATTGTAGTCTATAGAAGCGTGGTCAGTGTAGGCACTTGAGATAAGT
TCCTTGAAAAAGGACAGCATGGAGGGTGAAACTCCCGTTCATACTTGAGTAGCTTATGCGTACGACCCGTTTTCTTTGAGTCGCGTTGTTTGAGAATGCA
GCGCAAAGTAGGTGGTAAATTCCATCTAAAGCTAAATATTGGTGCGAGACCGATAGCGAACAAGTACCGTGAGGGAAAGATGAAAAGAACTTTGAAAAGA
GAGTTAAAGAGTACCTGAAACTGCTGAAAGGGAACCGGATCGTTTCTAGTGTCTATAATCTGTGATATATTTCATTGGGGAGTGTGTGCGTGTGTATACT
ATGGCAGTGGCTTTTTTGGCTGCGCTTGGTGTGCGTGCTGTATGTGCTTACTGGTGCTCTGTGTTGCGGTGGGACGTCAAGGTCGGTTTGTATACTGCGG
GAAATGGCTATTGAGGAGGTAGGGCTTACGCTTGCGTTTGTCTATTATATCTTGGTAGTTGTGCCGTGGTTGAGACTGAGGTGTCTAAAACGTGCTTATG
AGTGGGACTGTGTCTCCGTGTGCGCCGTGTGCGGATAGCTTGCTATGTGTGTGTGGTGGTGTGTGGATTGATGCGGGCTTTAACTTGTTGCCGTTCGGGA
CGTTGGCGAAATAGAGCGATTTGACCCGTCTTGAAACACGGACCAAGGAGTCTAACATGTGTGCAAGTGTTAGGGTGTGGAAACCCAAGCGCGAAATGAA
AGTAAAGGATAGTGTAAACTGTCTGAGGTAGGAAATGCTGCGGATTTCGGTCTGTGGTGTGGCACTATCGACCGATCATGAACCTTCGTGGTGAAAGATT
TGAGTTTGAGCACATATGTTGGTACCCGAAAGATGGTGAACTATGCCTGAGTAGGGTGAAGCCAGGGGAAACTCTGGTGGAAGCTCGTAGCGATTCTGAC
GTGCAAATCGATCGTCGAACTTGGGTATAGGGGCGAAAGACTAATCGAACCATCTAGTAGCTGGTTCCCTCCGAAATTTCCCTCAGGATAGCAGCAACTG
ATTTACGATAGTTTTATGAGGTAAAGCGAATGATTAGAGGATTCGGGGAAGAAACTTTCTCGACCTATTCTCAAACTTTAAATCTGTAAGACCTGCAGGT
TTCTTAATTGAACTTGTGGATG
>KC495012|Protists|Stramenopiles;Oomycota;Peronosporales;Hyaloperonospora_dentariae_HV2944
CATTACCACACCTAAAAACTTTCCACGTGGACCGTTTCAACAAATGAATTGGAGGCGATCTCGGTGGCGGCTGCTAGTCTTTTGATTGGCTGGCTGCTAC
TTTGTGAGCTTCATCATGTCGAACAATTGGACTTCGGTCTGATGTAGTAGTATTCTTTTAAACCATTACTTAATTACTGATTATACTGTGGGGACGAAAG
TCTCTACTTTTATCTAGATACAACTTTCAGCAGTGGATGTCTAGGCTCGCACATCGATGAAGAACGCTGCGAACTGCGATACGTAATGCGAATTGCTAAA
TTCAGTGAGTCATCGAAATTTTGAACGCATATTGCACTTCTCGGGCTAGTCTCCTGAAGTATGCCTCTATCAGTGTCCACACAACAAACTTGGTTTTCTT
CTTTCCGTGTATTCGGTGGAGGATATGCCAGATATGAAGTGTCTTGCGGATGATTTTCGAATCGACTGCGAGTCCTTTTAAATGTATAGAACTGACTTCT
CATGCTTGAAAGCGTGACGATGCTAGAATGAGGGCTCCCGTATGGCCAGTCGGCGACCGATTTGTTAGCTATAACAATAGGGGGAAACATTCGATCAACG
GTATGATTGGCTTCGGCTGAACAGACGTTGTATTAGGTGCTTCTTCCGTTGTAGCGGTACGAGTTGGTGAACCGTAGCTATGTGTGTGTGTAGCCTTTGT
ACCTGCGATGTTGCTGCGAAGTAAAGTATTCAGCTTCGGCTGTCGAGAATGTCGACCTATTTGGGAAATGTGTTGTAAAGCTTCGGCTGCACTTCACCTC
AAACGGACCTGATATTAGGCAAGATTACCCGCTGAACTTAAGCATATNNNNNNNNGGAGGAAAAGAAACTAACAAGGATTCCCCTAGTAACGGCGAGTGA
AGCGGGATGAGCTCAAGCTTAAAATCTCTGTCACAAATTTATTTTGTGCGGCGAATTGTAGTCTATAGAAGCGTGGTCAGTGTAGGCGCTTGGGTTAAGT
TCCTTGAAAAAGGACAGCATCGAGGGTGATACTCCCGTTTGTACCTAAGTGTCTTATGCGTACGACCCGTTTTCTTTGAGTCGCGTTGTTTGAGAATGCA
GCGCAAAGTAGGTGGTAAATTCCATCTAAAGCTAAATATTGGTGCGAGACCGATAGCGAACAAGTACCGTGAGGGAAAGATGAAAAGAACTTTGAAAAGA
GAGTTAAAGAGTACCTGAAACTGCTGAAAGGGAACCGGATCGTTTCTAGTGTCTATAATCCGTGACATATTTCATTGGCGGGCGTGTGCGTATGTGTACT
ATGGCAGCGGCTAATTGGCTGCGCTTGGTGTGCGTGCTGTGTGTGCTTACTGGTGCCCTGTGTTATGGTGGGACGTCAAGGTCAGTTCGTATGCTGCGGG
AAATGGCTGCTGAGGAGGTAGGGCTTACGCTTGCGTTTGTCTGTTATATCTTGGTGGTTTTGTCGTGGTTGGGACTGAGGTGTTCTACAACGTGCTCTTG
AGTAGGTCTGCGTCTCCGTGTGCACCGTGTGCAGATAGCTTGCTATGTGTGTGTGGTTGTGTGTGGATTGATGCGGGCTTGAACTTGTTGCCGTTCGGGA
CTTTGACGAAATAGAGCGATTTGACCCGTCTTGAAACACGGACCAAGGAGTCTAACATATGTGCAAGTGTTAGGGTGTGGAAACCCCAGCGCGAAATTAA
CGTAAAGGATAGCGTAAGCTGTCTTAGGTAGGAAACGTTGCGGATTTCGGTCTGTGGCGTGGCACTATCGACCGATCATGAACCTTCGTGGTGAAAGATT
TGAGTTTGAGCACATATGTTGGTACCCGAAAGATGGTGAACTATGCCTGAGTAGGGTGAAGCCAGGGGAAACTCTGGTGGAAGCTCGTAGCGATTCTGAC
GTGCAAATCGATCGTCGAACTTGGGTATAGGGGCGAAAGACTAATCGAACCATCTAGTAGCTGGTTCCCTCCGAAATTTCCCTCAGGATAGCAGCAACTT
ATTTACGATAGTTTTATGAGGTAAAGCGAATGATTAGAGGATTCGGGGAAGAAACTTTCTCGACCTATTCTCAAACTTTAAATCTGTAAGAACTGCAGGT
TTCTTAATTGAACTTGTGGATG
>GU583837|Protists|Stramenopiles;Oomycota;Peronosporales;Hyaloperonospora_erophilae
TTTTTAAACCTCGCCATTTAGAGGAAGGTGAAGTCGTAACAAGGTTTCCGTAGGTGAACCTGCGGAAGGATCATTACCACACCTAAAAACTATCCACGTG
AACCGTATCAACAATTATATTTGGGGGTGATCTTGGTGGTGCTACCAGTCTCTGACTGGCGGCCTACTGAGTGAGCCCTATCATGGCGAACCATTAGGCT
TTGGTCTGATGTAGTAGTAAATTTTTAAACCCATACCTAATTACTGATTTACTGTGGGGACGAAAGTCTCTACTTTTAACTAGATAACAACTTTCAGCAG
TGGATGTCTAGGCTCGCACATCGATGAAGAACGCTGCGAACTGCGATACGTTATGCGAATTGCTAAATTCAGTGAGTCATCGAAATTTTGAACGCATATT
GCACTTCCGGGGCTAGTCCTCAGAAGTATGCCTATATCAGTGTCCACACAAAAAACTTGGTTTTCTTCTTTCCGTGTATTCGGTGGAGGATGTGCCAGAT
ATGAAGTGTCTTGCAGCTGGTTTTCGAATCGTTTGCGAGTCCTTTTAAATATATAGAACTGATTCTCATGCTTGAAAAGCGTGACGATACTAATTTGAAA
GCTGTCCGTTGTGCCAGTCGGCGACCTGTTTGTTAACTGTGACTATATGGAGAAGTGTTCGATTCGCGGTATGATTAGCTTCGGCTGAACTAACGTTTAT
TGAGTATTTTTTCGGTTATGGTGGTACGAACGGGTGAACCGTAGCTATGCGTGTGGTAACTTTCTAACTTGTGTTGTTGCTGTGAAGTAAAGTGTCAACT
TCGGTTGTCGAGGGTCGACCTATTTGGGAAATGTGAAGTAAAGCTTCGGCAGTACTTCACCTCAAACGGACCTGATATTAGGCAAGATTACCCGCTGAAC
TTAA
>GU583836|Protists|Stramenopiles;Oomycota;Peronosporales;Hyaloperonospora_sp_HHV-2010
TTTTTAAACCTCGCCATTTAGAGGAAGGTGAAGTCGTAACAAGGTTTCCGTAGGTGAACCTGCGGAAGGATCATTACCACACCTAAAAACTTTCCACGTG
AACCGTATCAACAACTTTAATTGGGGGTGATCTTGACGGTAGCTACTGGTTTTCTACTGGTGGTAACTATTGAGTGAACCTCATCATGACGAACCGTTGG
GCTTTTGTCTGACGTAGTAGAATAAATTTTAAACCATTACTTAATTACTGATTATACTGTGGGGACGAAAGTCTCTGCTTTTATTCTAGATAACAACTTT
CAGCAGTGGATGTCTAGGCTCGCACATCGATGAAGAACGCTGCGAATTGCGATACGTAATGCGAATTGCTAAATTCAGTGAGTCATCGAAATTTTGAACG
CATATTGCACTTCCGGGGCTAGTCCTCAGAAGTATGCCTCTATCAGTGTCCACACAACAAACTTGGTTTTCTTCTTTCCGTGTATTCGGTGGAGGATATG
CCAGATATGAAGTGTCTTGCGGATGGTTTTCGAATCGACTGCGAGTCCTTTTAAATAAATGGAACTGTACTTCTCGTGCTCGAAAAGCGTAACGATACTA
GTTTGGAGGCTGTCCGCATGGCCAGTCGGCGATCTGTTTGTTAACTGTGACTATATGAAGAAGTATTTAATTTTCGGTATGATTGGCTTCGGCTGAACAG
ACGTTTATTGGATATGATTCGGTTGTGGTAGACGAATGGGTGAACCGTAGCTATGTGTGTGACTTGGCTTTCTTACCGGTGTTATTGCTGCGAAGTAAAG
CGTCAACTTCGGTTGTCCGAGGGTCGACCTATTTGGGAATAGTGTTGTAAAGCTTCGGCTGCACTTCACCTCAAACGGACCTGATATTAGGCAAGATTAC
CCGCTGAACTTAA
>AY211009|Protists|Stramenopiles;Oomycota;Peronosporales;Hyaloperonospora_parasitica_SMK_17271
AACCAAAGGAAGTTGGAGGCAATAACAGGTCTGTGATGCCCTTAGATGTTCTGGGCCGCACGCGCGCTACACTGATGCGTTCAACGAGTATACGACCTTG
ATCGATAGGTCTGGGTGATCTTTTGAATGCGCATCGTGATAGGGATAGACTGTTGCAATTTTCAGTCTTGAACGAGGAATTCCTAGTAAACGCAAGTCAT
CAGCTTGCATTGATTACGTCCCTGCCCTTTGTACACACCGCCCGTCGCACCTACCGATTGAATGACTCGGTGAAAAATTGGGACTGTTAGTCTGTTTGCT
TGATTGCGAGTGGATTGATGGGAACTTTTTTAAACCTCGCCATTTAGAGGAAGGTGAAGTCGTAACAAGGTTTCCGTAGGTGAACCTGCGGAAGGATCAT
TACCACACCTAAAAACTTTCCACGTGAACCGTATCAACATTTATAATTGGGGGCGATCTTGGCGGCGGCTACTAGTCTATGACTGGCGGCGGCTACTGGG
TGAGCCTCATCATGACGAATCGTTGGGCTTTTGTCTAATGTAGTAGTAAAATTTTAAACCCTTACCTAATTACTGATTATACTGTGGGGACGAAAGTCTC
TACTTTTATTCTAGATAACAACTTTCAGCAGTGGATGTCTAGGCTCGCACATCGATGAAGAACGCTGCGAATTGCGATACGTAATGCGAATTGCTAAATT
CAGTGAGTCATCGAAATTTTGAACGCATATTGCACTTCCTGGGCTAGTCTCCGGAAGTATGCCTCTATCAGTGTCCACACAACAAACTTGGCTTTCTTCT
TTCCGTGTATTCGGTGGAGGATATGCCAGATCTGAAGTGTCTTGCGGCTGGTTTTCGAATCGGCTGCGAGTCCTTTTAAATATATAGAACTGACTTCTCG
TGCTAGAAGAGCGTGACGATACTAATTTGGAGGCTGTTCGTGTGGCAAGTCGGCGACCTGATTGGAAACTGTGACAAATGGAGAAGCGTTCGATTTGCGG
TATGATTGGCTTCGGCTGAACTACGTTTATTGGATGTATTTCTGTGTTATGGTAGTACGAACGGGTGAACCGTAGCTATGCATGTGACTTGGCTTTCTTA
TCTGTTGTTGTATCCGCGAAGTAAGGCGTCAACTTCGGTTGACCGAGGGTCGACCTATTTGGGAAATGTGTAGTAAAGCTTCGGCCGCACTTCACCTCAA

>AY211008|Protists|Stramenopiles;Oomycota;Peronosporales;Hyaloperonospora_parasitica_SMK_18194
TACCAAAGGAAGTTGGAGGCAATAACAGGTCTGTGATGCCCTTAGATGTTCTGGGCCGCACGCGCGCTACACTGATGCGTTCAACGAGTATACAACCTTG
ATCGATAGGTCTGGGTAATCTTTTGAATGCGCATCGTGATAGGGATAGACTGTTGCAATTCTCAGTCTTGAACGAGGAATTCCTAGTAAACGCAAGTCAT
CAGCTTGCATTGATTACGTCCCTGCCCTTTGTACACACCGCCCGTCGCACCTACCGATTGAATGACTCGGTGAAAAATTGGGACTGTTAGTTTGTTTGCT
TTATTGCGAGTGGATTGATGGGAACTTTTTTAAACCTCGCCATTTAGAGGAAGGTGAAGTCGTAACAAGGTTTCCGTAGGTGAACCTGCGGAAGGATCAT
TACCACACCTAAAAACTTTCCACGTGAACCGTATCAACAATTTTAATTGGGGGTGATCTTGGCGGTAGCTACTGGTTTTGTACTGGCGGTAACTATTGAG
TGAACCTTATCATGACGAACCGTTGGGCTTTTGTCTGGCGTAGTAGAATAAATTTTAAACCCTTACTTAATTACTGATTATACTGTGGGGACGAAAGTCT
CTACTTTTATTCTAGATAACAACTTTCAGCAGTGGATGTCTAGGCTCGCACATCGATGAAGAACGCTGCGAATTGCGATACGTAATGCGAATTGCTAGAT
TCAGTGAGTCATCGAAATTTTGAACGCATATTGCACTTCCGGGGCTAGTCCTCAGAAGTATGCCTCTATCAGTGTCCACACAACAAACTTGGTTTTCTTC
TTTCCGTGTATTCGGTGGAGGATATGCCAGATATGAAGTGTCTTGCGGCTGGTTTTCGAATCGGCTGCGAGTCCTTTTAAATATATGGAACTGTACTTCT
CGTGCTCGAAAAGCGTGACGATACTAGTTTGGAGGCTGTCCGCGTGGCCAGTCGGCGATCTGTTTGTTAACTGTGACTATATGAAGAAGTATTTGATTTT
CGGTATGATTGGCTTCGGCTGAGCAGACGTTGATTGGATATAATTCGGTTGTGGTAGACGAACGGGTGAACCGTAGCTATGTGTGTGACTTGGCTTTCTN
ACCTGTGTTATTGCTGCGAAGTAAGGCGTCAACTTCGGTTGTCCGAGGGTCGACCTATTTGGGAATTGTGTTGTAAAGCTTCGGCTGCACTTCACCTCAA

>AY211000|Protists|Stramenopiles;Oomycota;Peronosporales;Hyaloperonospora_parasitica_SMK_14315
AACCAAAGGAAGTTGGAGGCAATAACAGGTCTGTGATGCCTTTAGATGTTCTGGGCCGCACGCGCGCTACACTGATGCGTTCAACGAGTTTACAACCTTG
ATCGATAGGTCTGGGTAATCTTTTGAATGCGCATCGTGATAGGGATAGACTGTTGCAATTTTCAGTCTTGAACGAGGAATTCCTAGTAAACGCAAGTCAT
CAGCTTGCATTGATTACGTCCCTGCCCTTTGTACACACCGCCCGTCGCACCTACCGATTGAATGACTCGGTGAAAAATTGGGACTGTTAGTCTGATTGCT
TAATTGCGAGCGGATTGATGGGAACTTTTTTTAACCTCGCCATTTAGAGGAAGGTGAAGTCGTAACAAGGTTTCCGTAGGTGAACCTGCGGAAGGATCAT
TACCACACCTAAAAACTTTCCACGTGAACCGTATTAACAATTATAATTGGAGGTGACCTTAATGGAGGCTACTAGTCATTTTGGCTGGCGGCTACTATCG
AGTGAATCTCATCATGGCGAAAAATTAGGCTTCGGTCTAGTGAAGTAGTGAAAATTTTAAACCTTACTTAAATACTGATTATACTGTGGGGACGAAAGTC
TCTACTTTTATTCTAGATAACAACTTTCAGCAGTGGATGTCTAGGCTCGCACATCGATGAAGAACGCTGCGAATTGCGATACGTAATGCGAATTGCTAAA
TTCAGTGAGTCATCGAAATTTTGAACGCATATTGCACTTCTTGGGTTAGTCCTACGAAGTATGCCTCTATCAGTGTCCACAAATCAAACTTGGTTTTCTT
TCATCGTGTATTCGATAAAGGATATGCCAGATGTGAAGTGTCTTGCGGTTGATTTTCGAATTGGCTGCGAGTCCTTTTAAATATATGACTGCACTTCTCA
TGCTAGAAAAGCGTGACAATACTAATTATAAGGGCTGTCCGTGCTGACCAGTCGGGTACAGTTTGTTAGCTGTGACTATATGAAGAAGTATTCGATTCGC
GGTATGATTGGCTTTCGGGCTGAACTTACGTTTATTGGATCTTTTTTTGGTTATGGTAGATGAACAGGTGAACCGTAGTTGCATGTGAGGCTTGGCCTTT
GTACCTGTATTGTTACTGTGAAGTAAAGCGTCAACTTCGGTTGTCGAGAGGTCGACCTTTTGGGAAATGTGTTGTAAAGCTTCGGCTGCACTTCACCTCG
AA
>AY210996|Protists|Stramenopiles;Oomycota;Peronosporales;Hyaloperonospora_parasitica_SMK_17270
AACCAAAGGAAGTTGGAGGCAATAACAGGTCTGTGATGCCCTTAGATGTTCTGGGCCGCACGCGCGCTACACTGATGCGTTCAACGAGTATACAACCTTG
ACCGATAGGTCTGGGTAATCTTTTGAATGCGCATCGTGATAGGGATAGACTGTTGCAATTTTCAGTCTTGAACGAGGAATTCCTAGTAAACGCAAGTCAT
CAGCTTGCATTGATTACGTCCCTGCCCTTTGTACACACCGCCCGTCGCACCTACCGATTGAATGACTCGGTGAAAAATTGGGACTGTTAGTCTGTTTGCT
TAATTGCGAGTGGATTGATGGGAACTTTTTTAAACCTCGCCATTTAGAGGAAGGTGAAGTCGTAACAAGGTTTTCGTAGGTGAACCTGCGGAAGGATCAT
TACCACACCTAAAAACTTTCCACGTGAACCGTATCAACAATTATAATTGGGGGTGATCTTGGTGATGGCTACCAGTCTATGACTGGCGGTCTACTGAGTG
AACCCTATCATGGCGAACCATTGGGCTTTGGTCTAATGTAGTAGTATAAATTTTAAACCCTTACCTAATTACTGATTTACTGTGGGGACGAAAGTCTCTA
CTTTTATCTAGATAACAACTTTCAGCAGTGGATGTCTAGGCTCGCACATCGATGAAGAACGCTGCGAACTGCGATACGTAATGCGAATTGCTAAATTCAG
TGAGTCATCGAAATTTTGAACGCATATTGCACTTCCGGGGCTAGTCCTCAGAAGTATGCCTCTATCAGTGTCCACACAAAAAACTTGGCTTTCTTCTTTC
CGTTTATTCGGTGGATGATCTGCCAGATATGAAGTGTCTTGCGGCTGGTTTTCGAATCGGCTGCGAGTCCTTTTAAATATATAGAACTGATTTCTCATGC
TTGAAAAGCGTGACGATACTAATTTGAAAGCTGTCCGTTGTGCCAGTCGGCGACCGGTTTGTTAACTGTGACTATATGGAAAGGTTTTTGATTCGCGGTA
TGATTAGCTTCGGCTGAACTAACGTTTATTGAGGACTTTTTCGGTTATGGTGGTACGAACGGGTGAACCGTAGCTATGCGTGTGATAACTATCTAACTTG
TGTTGTTGCTGCGAAGTAAAGCGTCAACTTCGGTTGTCGAGAGTCAACCTATTTGGGAAATGTGAAGTAAAGCTTCGGCTGCACTTTACCTCAA
>AY210994|Protists|Stramenopiles;Oomycota;Peronosporales;Hyaloperonospora_parasitica_SMK_18833
AACCAAAGGAAGTTGGAGGCAATAACAGGTCTGTGATGCCCTTAGATGTTCTGGGCCGCACGCGCGCTACACTGATGCGTTCAACGAGTATACAACCTTG
ACCGATAGGTCTGGGTAATCTTTTGAATGCGCATCGTGATAGGGATAGACTGTTGCAATTTTCAGTCTTGAACGAGGAATTCCTAGTAAATGCAAGTCAT
CAGCTTGCGTTGATTACGTCCCTGCCCTTTGTACACACCGCCCGTCGCACCTACCGATTGAATGACTCGGTGAAAAATTGGGACTGTTGGTCTGTTTGCT
TAATTGCGAGTGGAGTGATGGGAACTTTTTTAAACCTCGCCATTTAGAGGAAGGTGAAGTCGTAACAAGGTTTCCGTAGGTGAACCTGCGGAAGGATCAT
TACCACACCTAAAAACTTTCCACGTGGACCGTTTCACAAATGAATTGGAGGCGATCTCGGTGGCGGCTGCTGGTCTTTTGATTGGCTGGCTGCTACTTTG
TGAGCCTCATCATGTCGAACAATTGGACTTCGGTCTGATGTAGTAGTATTCTTTTAAACCATTACTTCATTACTGATTATACTGTGGGGACGAAAGTCTC
TACTTTTATCTAGATACAACTTTCAGCAGTGGATGTCTAGGCTCGCACATCGATGAAGAACGCTGCGAACTGCGATACGTAATGCGAATTGCTAAATTCA
GTGAGTCATCGAAATTTTGAACGCATATTGCACTTCTCGGGCTAGTCTCCTGAAGTATGCCTCTATCAGTGTCCACACAACAAACTTGGTTTTCTTCTTT
CCGTGTATTCGGTGGAGGATATGCCAGATATGAAGTGTCTTGCGGATGATTTTCGAATCGACTGCGAGTCCTTTTAAATGTATAGAACTGACTTCTCATG
CTTGAAAGCGTGACGATGCTAGAATGAAGGCTCCCGTATGGCCAGTCGGCGACCGATTTGTTAGCTATAACAATAGGGGGAAACATTCGATCAACGGTAT
GATTGGCTTCGGCTGAACAGACGTTGTATTAGGCGTTTCTTCCGTTATAGCGGTACGAGTTGGTGAACCGTAGCTATGTGAGTGTGTAGCCTTTGTACCT
GCGTTGTTGCTGCGAAGTAAAGTAAGTATGCAGCTTCGGCTGCGGAGAATGTTGACCTATTTGGGAAATGTGTTGTAAGGCTTCGGCTGCACTTCACCTC
AA
>AY210988|Protists|Stramenopiles;Oomycota;Peronosporales;Hyaloperonospora_parasitica_SMK_18835
AACCAAAGGAAGTTGGAGGCAATAACAGGTCTGTGATGCCCTTAGATGTTCTGGGCCGCACGCGCGCTACACTGATGCGTTCAACGAGTTTACAACCTTG
ATCGATAGGTCTGGGTAATCTTCTGAAAGCGCATCGTGATAGGGATAGACTGTTGCAATTTTCAGTCTTGAACGAGGAATTCCTAGTAAACGCAAGTCAT
CAGCTTGCATTGATTACGTCCCTGCCCTTTGTACACACCGCCCGTCGCACCTACCGATTGAATGACTCGGTGAAAAATCGGGACTGTTAGTCTGTTTGCT
TAATTGCGAGTGGATTGATGGGAACTTTTTTAAACCTCGCCATTTAGAGGAAGGTGAAGTCGTAACAAGGTTTCCGTAGGTGAACCTGCGGAAGGATCAT
TACCACACCTAAAAACTTCCACGTGAACTGTATCAACAACTTAAATTGGGGACGAAGATCTTGGTGGTAACTACTAGTCTCGACTGGTGGTAGCTACTAG
GTGAGTAGTCTCATCATGGCGAACCATTGGGCTTTTGTCTAATGTAGTAGTATAAATTGTAAACACTTACTTAATTACTGATTATACTGTGGGGACGAAA
GTCTCTACTTTTATTCTAGATAACAACTTTCAGCAGTGGATGTCTAGGCTCGCACATCGATGAAGAACGCTGCGAACTGCGATACGTAATGCGAATTGCT
AAATTCAGTGAGTCATCGAAATTTTGAACGCATATTGCACTTCCGGGGCTAGATCTTCGGAAGTATGCCTCTATCAGTGTCCATACAACAAACTTGGTTT
TCTTCTTCCGTGTATTCGGTAGAGGATATGCCAGATATGAAGTGTCTTGCGACTGGTTTTCGAATCGGCTGCGAGTCCTTTTAAATATAAAGACTGTACT
TCTCATGCTAGAAAGGCGTGACGATACTAATTTGGAAGCTATCCGTGAGGCCAGTCGGCGACTAATTCGTTAACTGTGACTATATGAAGAGGTATTAAAT
TTGCGGTATGATTGGCTTCGGCTGAACTAACGTTTATGAGATACTTTTTCGGTTATGGTAGATGAATAGGTGAACCGTAGCTTTATGTTGACTTGGTTTT
CTTACCTGTGTTGTCACTGTGAAGTAAAGCGTTAACTTCGGTTTTCGAGGGGTCGACCTTTTTGGGAATTGTGTTGTAAAGCTTCGGCTGCACTTCACCT
CAA
>AY210986|Protists|Stramenopiles;Oomycota;Peronosporales;Hyaloperonospora_parasitica_SMK_16040
AACCAAAGGAAGCTTGGAGGCAATAACAGGTCTGTGATGCCCTTAGATGTTCTGGGCCGCACGCGCGCTACACTGATGCGTTCAACGAGTTTACAACCTT
GATCGATAGGTCTGGGTAATCTTTTGAATGCGCATCGTGATAGGGATAGACTGTTGCAATTTTCAGTCTTGAACGAGGAATTCCTAGTAAACGCAAGTCA
TCAGCTTGCATTGATTACGTCCCTGCCCTTTGTACACACCGCCCGTCGCACCTACCGATTGAATGACTCGGTGAAAAATTGGGACTGTTAGTCTGATTGC
TTAATTGCGAGCGGATTGATGGGAACTTTTTTTAACCTCGCCATTTAGAGGAAGGTGAAGTCGTAACAAGGTTTCCGTAGGTGAACCTGCGGAAGGATCA
TTACCACACCTAAAAAACTTTCCACGTGAACCGTATTAACAATTATAATTGGGGGTGATCTTAATGGAGGCTACTAGTCATTTTGGCTGGAGGCTACTAT
CGAGTGAACCTTATCATGGCGAAAAACTAGACTTTTGTTTGGTGAAGTAGTGAAAACTTTAAACCTTACTTAAATACTGATTATACTGTGGGGACGAAAG
TCTCTACTTTTATTCTAGATAACAACTTTCAGCAGTGGATGTCTAGGCTCGCACATCGATGAAGAACGCTGCGAATTGCGATACGTAATGCGAATTGCTA
AATTCAGTGAGTCATCGAAATTTTGAACGCATATTGCACTTCTTGGGCTAGTCCTACGAAGTATGCCTCTATCAGTGTCCACATATCAAACTTGGTTTTC
TTTTATCGTGTATTCGATAAAGGATATGCCAGATGTGAAGTGTCTTGCGGTTGATTTTCGAATTGACTACGAGTCCTTTTAAATATATGACTGTACATCT
CATGCTAGAAAAGCGTGACGATACTAATTTGAAGGCTGTCCGTGCTGACCTGTCGGTGACTAGTTTGTTAACTGTGACTATATATATGAAGAAGTATTCG
ATTCGCGGTATGATTGGCCGTTCGGCTGGACTAACGTTTATTGGATCTTTTTCTGGTTGTGGTAGATGAATAGGTAAACCGTAGCTGCATGTGTGACTTG
GCTTTTGTACTTGTATTGTCAGTGCGAAGTAAAGCGTCAACTTCGGTTGTCGAGACGTCGACCTTTTGGGAAATGTGTTGTAAAGCTTCGGCTGCACTTC
ACCTCAA
>JQ997103|Protists|Stramenopiles;Oomycota;Peronosporales;Hyaloperonospora_camelinae
TACCACACCTAAAAACTTTCCACGTGAACCGTATCAACAACTTTAATTGGGAGTCGTGATCTTGGTGACATCTACTAGTTTATGACTGGTAGTAACTACT
AGGTGAACTTCATCATGACGAACCATTGGGCTTTTGTCTAATGTAGTAGGTATTAATTTTAAACCCTTACTTAATTACTGATTTACTGTGGGGACGAAAG
TCTCTACTTTTATTCTAGATAACAACTTTCAGCAGTGGATGTCTAGGCTCGCACATCGATGAAGAACGCTGCGAACTGCGATACGTAATGCGAATTGCTA
AATTCAGTGAGTCATCGAAATTTTGAACGCATATTGCACTTCCGGGGCTAGTCCTCAGAAGTATGCCTCTATCAGTGTCCACACAACAAACTTGGTTTTC
TTCTTTCCGTGTATTCGGTGGAGGATATGCCAGATATGAAGTGTCTTGCGACTGGTTTTCGAACCGGCTGCGAGTCCTTTTAAATATATAGAACTGACTT
CTCAAGCTAGAAAAGCGTGACGATACTAACTTGGAGGCTGTCCGCGTGGCCAGTCGGCGACCGGTTTGTTAACTATGACTATATGGAGAAGTATTCGATT
TGCGGTATGATTGGCTTCGGCTGGACTACGTTTATTGGGTGTTTTTTCTGTTATGGTAGACGAACGGGTGAACCGTAGCTATGCGTTGATGGCTTTCTTA
CCTGTGTTATTACTGCGAAGTAAAGTGTCAACTTCGGTTGTCGAGAGTCGACCTATTTGGGAAATGTGTTGTAAAGCTTCGGCTGCACTTCACCTCAAAC
GGACCTGATATTAGGCAAGATTACCCGCTGAACTT
>AY531460|Protists|Stramenopiles;Oomycota;Peronosporales;Hyaloperonospora_cheiranthi_MG_22-3
CTAAAAACTTTTCACGTGAACTGTATCAACAAATTATAATTGGGGGTGATCTTGATGGTAGCTACTAGTCTCTGACTGGCGGTAACTATTGGGCGAACCT
CATCATGGCGAACCATTGGGCTTTTGTCTAATGAAGTAGTAAATTTTAAACCCTTACTTAATTACTGATACTGTGGGGACGAAAGTCTCTACTTTTATTC
TAGATAACAACTTTCAGCAGTGGATGTCTAGGCTCGCACATCGATGAAGAACGCTGCGAACTGCGATACGTAATGCGAATTGCTAAATTCAGTGAGTCAT
CGAAATTTTGAACGCATATTGCACCTCTGGGCTAGTCCTTGAGAGTATGCCTCTATCAGTGTCCACACAACAAACTTGGTTTTCTTCTTTCCGTGTATTC
GGTGGAGGATATGCCAGATATGAAGTGTCTTGCGGCTGGTTTTCGAATCGGCTGCGAGTCCTTTTAAATATATAGAACTGACTTCTCATGCTAGAAAAGC
GTGACGATACTAATTTGGAGACTGTCCGTGTGGCAAGTCGGCGATCTGTTTGTTAACTATGACTATATGGAGAAGTGTTCGATTCGCGGTATGATTGGCK
TCGGCTGAACTAACGTTTATTGGATCTTTTTCGGTTATAGAAGTACCAACGGGTGATCCGTAGCTATGCGTGTGGGGGTTTTCGAACGTGTGTTGTTACT
GTGAAGTAAAGCGTCAACTTCGGTTGTCGAGAGTCGACCTATTTGGGAATAGTGTTGTAAAGCTTCGGCTGCACTTCACCTCAA
>AY531428|Protists|Stramenopiles;Oomycota;Peronosporales;Hyaloperonospora_sisymbrii-loeselii_MG_23-5
CTAAAAAACTTTCCACGTGAACCGTATTAACAAATTATAATTGGGGGTGATCTTGGTAGTGGCTGCTAGTCTTTTTGGCTGGTGGCTATAACTGAGTGAG
CCTCATCATGGCGAATCATTGGACTTTTGTCTAATGTAGTAGTGAAAATTGTAAACCCTTACCTAATTACTGATTATACTGTGGGGACGAAAGTCTCTAC
TTTTATTCTAGATCCAACTTTCAGCAGTGGATGTCTAGGCTCGCACATCGATGAAGAACGCTGCGAATTGCGATACGTAATGCGAATTGCTAAATTCAGT
GAGTCATCGAAATTTTGAACGCATATTGCACTACCGGGGCTAGATCTTCGGAAGTATGCCTCTATCAGTGTCCACACAACAAACTTGGTTTTCTTCTTTC
CGTGTATTCGGTGGAGGATATGCCAGATATGAAGTGTCTTGCGGCTGGTTTTCGAATCGGCTACGAGTCCTTTTAAATATATAGACTGTACTTCTCATGT
TTGAAAAGCGTGACGATACTAGTTTGGAAATTGTCCGTGTGGCCAGTCGGCGACCGGTTTGTTAACTATGACTATGGAAGAAGTATTTGATTTATGGTAT
GATTGGCTTCGGCTGAACTAACGTGAATTGGATATTTTTTCTGGAGAAGTATTCGATTTTCGGTATGATTGGCTTCGGCTGAACTAACGTTTATTGGATG
TTTTTTCTGTTATGGTGGTACGAACGGGTGAACCGTAGCTATGCGTGTGACTGATTTTCGTACAGGTGTTGTTGGTGTGAAGTAAAACGTCAGCTTCGGT
TGTCGAGAGGTCGACCTATTTGGGAATAGTGTTGTAAAGCTTCGGCTGCACTTCACCTCAA
>AY531416|Protists|Stramenopiles;Oomycota;Peronosporales;Hyaloperonospora_teesdaliae_MG_23-4
CTTTCCACGTGAACCGTATCAACAATTATAATTGGGGGTGATCTCAATGGAGGCTACTAGTCATTTTGGCTGGAGGCTACTATCGAGTGAGCCTCATCAT
GACGAAAAACTAGGCCGGTGTCTAGTGAAGTAGTGAAAATTTTAAACCTTACTTAAATACTGATTATACTGTGGGGACGAAAGTCTCTACTTTTATTCTA
GATAACAACTTTCAGCAGTGGATGTCTAGGCTCGCACATCGATGAAGAACGCTGCGAATTGCGATACGTAATGCGAATTGCTAAATTCAGTGAGTCATCG
AAATTTTGAACGCATATTGCACTTCTTGGGCTAGTCCTACGAAGTATGCCTCTATCAGTGTCCATATATCAAACTTGGTTTTCTTTTATCGTGTATTCGA
TAAAGGATATGCCAGATGTGAAGTGTCTTGCGGTTGATTTTCGAATTAGCTACGAGTCCTTTTAAATATATGACTGCACTTCTCATGCTAGAAAAGCGTG
ACGATACTATTTTGAAGGCTGTCCGTGCTGACCAGTCGGCGACTAGTTTGTTAACTGTGACTATATGAAGAAGTATTCGATTCGCGGTATGATTGGCTTT
ACGGCTGAACTACGTTTATTGAGTCTTTTTTTGGTTATGGTAGATGAACAGGTGAACCGTAGTTGCATGTGTGACTTGGCTTTTGTACTTGTATTGTTAC
TGCGAAGTAAAGCGTCAACTTGGGTTGTCGAGAGGTCGACCTTTTGGGAAATGTGTTGTAAAGCTCCGGCTGCACTTCACCTCAA
>EU049277|Protists|Stramenopiles;Oomycota;Peronosporales;Hyaloperonospora_brassicae_GG253_(MA)
GGATTCATTACCACACCTAAAAAACTTTCCACGTGAACCGTATTAACAATTATAATTGGAGGTGACCTTAATGGAGGCTACTAGTCATTTTGGCTGGAGG
CTACTATCGAGTGAACCTCATCATGGCGAAAAATTAGGCTTCGGTCTAGTGAAGTAGTGAAAATTTTAAACCTTACTTAAATACTGATTATACTGTGGGG
ACGAAAGTCTCTACTTTTATTCTAGATAACAACTTTCAGCAGTGGATGTCTAGGCTCGCACATCGATGAAGAACGCTGCGAATTGCGATACGTAATGCGA
ATTGCTAAATTCAGTGAGTCATCGAAATTTTGAACGCATATTGCACTTCTTGGGTTAGTCCTACGAAGTATGCCTCTATCAGTGTCCACAAATCAAACTT
GGTTTTCTTTCATCGTGTATTCGATAAAGGATATGCCAGATGTGAAGTGTCTTGCGGTTGATTTTCGAATTGGCTGCGAGTCCTTTTAAATATATGACTG
CACTTCTCATGCTAGAAAAGCGTGACAATACTAATTATAAGGCTGTCCGTGCTGACCAGTCGGGTACAGTTTGTTAGCTGTGACTATATGAAGAAGTATT
CGATTCGCGGTATGATTGGCTTTCGGGCTGAACTTACGTTTATTGGATCTTTTTTTGGTTATGGTAGATGAACAGGTGAACCGTAGTTGCATGTGAGGCT
TGGCCTTTGTACCTGTATTGTTACTGTGAAGTAAAGCGTCAACTTCGGTTGTCGAGAGGTCGACCTTTTGGGAAATGTGTTGTAAAGCTTCGGCTGCACT
TCACCTCGAATGGACCTGATATCAGGCAAGATTACCCGCTGAACTTAAGCATATTAATAA
>EU049276|Protists|Stramenopiles;Oomycota;Peronosporales;Hyaloperonospora_parasitica_GG105_(MA)
GGATTCATTACCACACCTAAAAACTTTCCACGTGAACCGTATCAACAATTATAATTGGGGGTGACCTTGGTAGTGGCTACTAGTCTATTTTGGCTGGTGG
TTATAACTGAGTGAGCCTCATCATGGCGAAAAGTTAGACTTTTGTTTAACCGAGTAGTATAAATTTTAAACCCTTACCTAATTACTGATTATACTGTGGG
GACGAAAGTCTCTACTTTTATTCTAGATAACAACTTTCAGCAGTGGATGTCTAGGCTCGCACATCGATGAAGAACGCTGCGAATTGCGATACGTAATGCG
AATTGCTAAATTCAGTGAGTCATCGAAATTTTGAACGCATATTGCACTTCCTGGGCTAGTCTCCGGAAGTATGCCTCTATCAGTGTCCACACAACAAACT
TGGCTTTCTTTTTTCCGTGTATTCGGTGGAGGATAKGCCAGATGTGAAGTGTCTTGCGGCTGGTTTTCGAATCGGCTGCGAGTCCTTTTAAATATATAGA
CTGTACTTCTCGTACTAGAAAAGCGTGACGATACTAGTTTGGAGGCTGTCCGTGTGGCCAGTCGGCGACCGGTTTGTTAACTGTGACTATATGGAGAAGT
ATTCGATTTGCGGTATGATTGGTTTCGGCTGAACTAACGTTTATTGGGTGCTTTTTCGGTTATGGTGGTACGAACGGGTGAACCGTAGCTATGCGTGTGA
CTGGCTTTTGAATCTGTGTTATTACTGCGAAGTAAAGTGTCAACTTCGGTTGTCGAGAGTCGACCTATTTGGGAAATGTGTTGTAAAGCTTCGGCTGCAC
TTCACCTCAAACGGACCTGATATCAGGCAAGATTACCCGCTGAACTTAAGCATATTAATAA
>EU049270|Protists|Stramenopiles;Oomycota;Peronosporales;Hyaloperonospora_parasitica_GG128_(MA)
CATTACCACACCTAAAAAACTTTCCACGTGAACCGTATTAACAATTATAATTGGAGGTGATCTTAATGGAGGCTACTGGTCATTTTTGACTGGAGGCTAC
TGTCGAGTGAACTTCATCATGACGAAACATTAGGCTTATGTCTATTGAAGTAGTGAAAATTTTAAACCTTACTTAAATACTGATTATACTGTGGGGACGA
AAGTCTCTGCTTTTATTCTAGATAACAACTTTCAGCAGTGGATGTCTAGGCTCGCACATCGATGAAGAACGCTGCGAATTGCGATACGTAATGCGAATTG
CTAAATTCAGTGAGTCATCGAAATTTTGAACGCATATTGCACTTCTTGGGCTAGTCCTACGAAGTATGCCTCTATCAGTGTCCACAAATCAAACTTGGTT
TTCTTTTATCGTGTATTCGATAAGGGATATGCCAGATGTGAAGTGTCTTGCGGTTGATTTTCGAATTGACTACGAGTCCTTTTAAATATATGACTGTACT
TCTCATGCAAGAAAAACGTGACGATACTAATTTTAAGGCTGTCTGTGTGCATACTTGTCGGCGACTAGTTTGTTAACTGTGACTATATGAAGAAGTATTC
GATTTGCGGTATGATTGGCTTTCGGGCTGAACTACGTTTATTGGATCTTTTTTTGGTTGTGGTAGACGAATAGGTGAACCGTAGTTGCATGTGTGACTTG
GCTTTTGTACTTGTATTGTTAGTGTGAAGTAAAGCGTCAACTTCGGTTGTCGAGAGGTCGACCTTTTGGGAAATGTGTTGTAAAGCTTCGGCTGCACTTC
ACCTCAAATGGACCTGATATCAGGCAAGATTACCCGCTGAACTTAAGCATATTAATAA
>EU049269|Protists|Stramenopiles;Oomycota;Peronosporales;Hyaloperonospora_isatidis_GG89_(MA)
CATTACCACACCTAAAAAACTTTCCACGTGAACCGTATTAACAATTTTATTGGTAGCGAGCTTGGTGGTATCTGCTAGTCTATGACTGGCGGTAACTATA
GAGTGAGCCTCAACATAAGCGACTCATTGGGCTTTTGTCTGATGTAGTAGTATCGATTTTAAACCCTTACTTAATTACTGATTTACTGTGGGGACGAAAG
TCTCTACTTTTATTCTAGATAACAACTTTCAGCAGTGGATGTCTAGGCTCGCACATCGATGAAGAACGCTGCGAACTGCGATACGTAATGCGAATTGCTA
AATTCAGTGAGTCATCGAAATTTTGAACGCATATTGCACTTCCGGGGCTAGATCCTCAGAAGTATGCCTCTATCAGTGTCCACACAACAAACTTGGTTTT
CTTCTTTCCGTGTATTCGGTGGAGGATATGCCAGATATGAAGTGTCTTGCGGCTGATTTTCGAATCGGCTGCGAGTCCTTTTAAATATATAGACTGTACT
TATCGTGCTTGAAAAGCGTGACGATACTAGTTTGGAGGCTGTCCGCGTGGCCAGTCGGCGACCGGTTTGTTAACTGTGACTATATGGAGAAGTATTCGAT
TCGCGGTATGATTGGCTTCGGCTGAACTACGTTTATTGGGTGCTTTTTCGGTTGTGGTATACGAATTGGTGAACCGTAGCTATGCGTTGACCTGGCTTTC
TTACCTGTGTTATTGCTGCGAAGTAAGGCGTCAGCTTCGGCTGTCCGAGAAGTCGACCTATTTGGGAAATGTGTTGTAAAGCTTCGGCTGCACTTCACCT
CAAATGGACCTGATATCAGGCAAGATTACCCGCTGAACTTAAGCATATTAATAA
>EU049267|Protists|Stramenopiles;Oomycota;Peronosporales;Hyaloperonospora_parasitica_GG10_(MA)
CGGAAGGATCCATTACCACACCTAAAAAACATTCCACGTGAACCGTATTAACATCTATAATTGGGGACGATCTTGGTGGTGTTACTAGTCTTTGACTGGT
GGCGCTAACTGGGTGAGTTTCATCATGGCGAATCATTAGGCTTTTGCTTAGTGTAGTAGTAAAAATTATAAACCCTTACTTAATTACTGATACTGTGGGG
ACGAAAGTCTCTACTTTTATTCTAGATACAACTTTCAGCAGTGGATGTCTAGGCTCGCACATCGATGAAGAACGCTGCGAATTGCGATACGTAATGCGAA
TTGCTAAATTCAGTGAGTCATCGAAATTTTGAACGCATATTGCACTTCCGGGGCAAGTCTTCGGAGGTATGCCTCTATCAGTGTCCACAAAACAAACTTG
GTTTTCTTCTTTCCGTGTATTCGGTGGAGGATATGCCAGATATGAAGTGTCTTGCGGCTGATTTTCGAATCGACTGCGAGTCCTTTTAAATATATAGAAC
TGTACTTCTCGTGCTAGAAAAGCGTGACGATACTCATTTGGAGGCTGTCCGCGTGGCCAGTCGGCGACCTATTTGGAAACCATAACTATATGAAGAAGTA
TTTGATTTTCGGTATGATTGGCTTCGGCTGAACTGACGTTTATTGGATGCATTTTCGGTTGTGGTAAGTACGAAAGGGTGAACCGTAGCTATGCGTTGAC
TTGGCTGAATTATCTGTGTTGTTGCTGCGAAGTAAGGCGTCAACTTCGGTTGTCCGAGGGTCGACCTATTTGGGAAATGTGTTGTAAAGCTTCGGCTGCA
CTTCACCTCAAACGGACCTGATATTAGGCAAGATTACCCGCTGAACTTAAGCATATTAATA
>EU049264|Protists|Stramenopiles;Oomycota;Peronosporales;Hyaloperonospora_thlaspeos-arvensis_D25/6/02
CGGAAGGATCCATTACCACACCTAAAAACTTTCCACGTGAACCGTATCAACATTTATAATTGGGGGCGATCTTGGCGGCGGCTACTAGTCTATGACTGGC
GGCGGCTACTGGGTGAGCCTCATCATGACGAATCGTTGGGCTTTTGTCTAATGTAGTAGTAAAATTTTAAACCCTTACCTAATTACTGATTATACTGTGG
GGACGAAAGTCTCTACTTTTATTCTAGATAACAACTTTCAGCAGTGGATGTCTAGGCTCGCACATCGATGAAGAACGCTGCGAATTGCGATACGTAATGC
GAATTGCTAAATTCAGTGAGTCATCGAAATTTTGAACGCATATTGCACTTCCTGGGCTAGTCTCCGGAAGTATGCCTCTATCAGTGTCCACACAACAAAC
TTGGCTTTCTTCTTTCCGTGTATTCGGTGGAGGATATGCCAGATCTGAAGTGTCTTGCGGCTGGTTTTCGAATCGGCTGCGAGTCCTTTTAAATATATAG
AACTGACTTCTCGTGCTAGAAAAGCGTGACGATACTAATTTGGAGGCTGTTCGTGTGGCAAGTCGGCGACCTGATTGGAAACTGTGACAAATGGAGAAGC
GTTCGATTTGCGGTATGATTGGCTTCGGCTGAACTACGTTTATTGGATGTATTTCTGTGTTATGGTAGTACGAACGGGTGAACCGTAGCTATGCATGTGA
CTTGGCTTTCTTATCTGTTGTTGTATCCGCGAAGTAAGGCGTCAACTTCGGTTGACCGAGGGTCGACCTATTTGGGAAATGTGTAGTAAAGCTTCGGCCG
CACTTCACCTCAAACGGACCTGATATTAGGCAAGATTACCCGCTGAACTTAAGCATATTAATAAGCGGAGGA
>EU049262|Protists|Stramenopiles;Oomycota;Peronosporales;Hyaloperonospora_niessleana_J114/01
CGGAAGGATCCATTACCACACCTAAAAACTTTCCACGTGAACCGTATCAACACTTATAATTGGGGGTGATCTTGGTGGCGGCTACTAGTCTTTTGGCTGG
CGGCTACTACTGAGTGAGCCTCATCATGGCGAACCATTGGGCTCTTGTCTAATGTAGTAGTATAAATTTTAAACCCTTACTTAATTACTGATTATACTGT
GGGGACGAAAGTCCCTACTTTTATTCTAGATAACAACTTTCAGCAGTGGATGTCTAGGCTCGCACATCGATGAAGAACGCTGCGAACTGCGATACGTAAT
GCGAATTGCTAAATTCAGTGAGTCATCGAAATTTTGAACGCATATTGCACTTCCGGGGCTAGTCCTCAGAAGTATGCCTCTATCAGTGTCCACACATCAA
ACTTGGTTTTCTTCTTTCCGTGTATTCGGTGGAGGATATGCCAGATATGAAGTGTCTTGCGGCTGGTTTTCGAATCGGCTGCGAGTCCTTTTAAATGTAT
AGAACTGTACTTCTCATGCTAGAAAAGCGTGACGATACTAGTTTGGAGGCTGTCCGCGTGGCCAGTCGGCGACCGGTTTGTTAACTATGACTATATGGAG
AAGTATTCGATTCGCGGTATGATTAGCTTCGGCTGAACAGACGTTTATTGGATGTTTTTTCGGTTATGGTGGTACGAACGGGTGAACCGTAGCTACGTGT
GTGACTTGGCTTTCTTACCTGTGTTGTTGCTGCGAAGTAAAGCGTCAACTTCGGTTGTCGAGAGTCGACCTATTTGGGAATGTGTTGTAAAGCTTCGGCT
GCACTTCACCTCAAACGGACCTGATAT
>EU049257|Protists|Stramenopiles;Oomycota;Peronosporales;Hyaloperonospora_galligena_J1237/01
CGGAAGGATCCATTACCACACCTAAAAAAACTTTCCACGTGAACCGTATCAACCTTTTAAATTGGGGACAATGATCTTGGTGGAGGCTTCTAGTCTTTTG
GCTAGCTGTTCACTACTATAAGTGAGTCCTATCATATCGAACCATTAGGCATGAATTTGTCAGATGAAGTAGAAGAAATTGTAAACCCTTACCTAATTTA
CTGATTATACTGTGGGGACGAAAGTCTCTACTTTTATTCTAGATAACAACTTTCAGCAGTGGATGTCTAGGCTCGCACATCGATGAAGAACGCTGCGAAC
TGCGATACGTAATGCGAATTGCTAAATTCAGTGAGTCATCGAAATTTTGAACGCATATTGCACTTCTCGGGCTAGTCTCCTGAAGTATGCCTCTATCAGT
GTCCACACAACAAACTTGGCTTTCTTTTTTCCGTGTATTCGGTGAAGGATATGCCAGATATGAAGTGTCTTGCCCTCAATTTTCGAATTGGCCGCAAGTC
CTTTTAAATGTAAAGACTGTACTTATTGTGCTTGAAAAGCGTGACGATACTAGTTTAAAAACTGTTCGTTTGGCCAGTCGGCGACGAGTTTGTTAACTAT
AACTTTATGGAGAATTATTCGATTTGCGGTATGATTGGCTTCGGCTGAACTACGTTTATTGGATTCTTTTTGTCGGTTATAGAAGTATGAACTTGTGAAC
CGTAGCTAAGCATGTGATGGATTTTTTTACCTGTGTTATTGCTGCGAAGTAAAGTGTCAACTTCGGTTGTCCGATAAGTCGACCTATTTGGGAAATAGTG
TTGTAAAGCTTCGGCTTGACTTCACCTCAAACGGACCTGATATCAGGCAAGATTACCCGCTGAACTTAAGCATATTAATAAGCGGAGGA
>EU049250|Protists|Stramenopiles;Oomycota;Peronosporales;Hyaloperonospora_parasitica_GLM51014
CATACCACACTAAAAACTTTCCACGTGAACTGTATCAACATTATAATTGGGGGTGATCTTGGTGGCGGCTACTAGTCATTTTGGCTAGAGGCTACTATAG
AGTGAACCTCATCATGACGAACCATTGGGCTTTTGCTTGATGAAGTAGTGTATATTTTAAACCCTTAACTAATTTACTGATTATACTGTGGGGACGAAAG
TCTCTACTTTTATTCCACAACAACTTTCAGCAGTGGATGTCTAGGCTCGCACATCGATGAAGAACGCTGCGAATTGCGATACGTAATGCGAATTGCTAAA
TTCAGTGAGTCATCGAAATTTTGAACGCATATTGCACCTCCGGGGCTAGTCCTCAGAGGTATGCCTCTATCAGTGTCCACAAATCAAACTTGGCTTTCTT
CTTTCCGTGTATTCGGTGGTCGATATGCCAGATATGAAGTGTCTTGCGGCTGGTTTTCAAACCGGCTACGAGTCCTTTTAAATACATAGACTGTACTTCT
CATGCTCGAAAAGCGTGACGATACTAATTTGGAGGCTGTTCGTATGGCCAGTCGGCGACCTGTATGGAAACTGTGACTATATGGAGAAGTATTCGATTCG
CGGTATGATTGGCTTCGGCTGAACTACGTTTATTGGGTATTTTTTCTGTTATGGGAGTACGATAGGTGAACCGTAGCTATGCATGTGACTTGGCTTTCTT
ACCTGTGTTGTTACTGCGAAGTAAGGCGTCAGCTTCGGCTGTCGAGAGGTCGACCTATTTGGGAAATGTGTTGTAAAGCTTCGGCTGCGCTTCACCTCAA
ATGGACCTGATATTAGGCAAGATTACCCGCTGAACTTAAGCA
>EU049207|Protists|Stramenopiles;Oomycota;Peronosporales;Hyaloperonospora_hesperidis_D13/6/98
CGGAAGGATCCATTACCACACCTAAAAACTTTCCACGTGAACCGTATCAACAATTTTAATTGGGGGCGATCTTGGTGGTTGCTACTAGTCTATGACTGGC
GGTAACAACTGGGTGAGTCTCATCATGGCGAACCATTGGGCATTTGTCTGATGTAGTAGTATAAATTTTAAACCCTTACTTAATTACTGATTATACTGTG
GGGACGAAAGTCTCTACTTTTATTCTAGATAACAACTTTCAGCAGTGGATGTCTAGGCTCGCACATCGATGAAGAACGCTGCGAACTGCGATACGTAATG
CGAATTGCTAAATTCAGTGAGTCATCGAAATTTTGAACGCATATTGCACTTCAGGGGCTAGTCCTCAGAAGTATGCCTCTATCAGTGTCCACACAACAAA
CTTGGCTTTCTTCTTTCCGTGTATTCGGTGGAGGATATGCCAGATATGAAGTGTCTTGCGGCTGGTTTTCGAATCGGCTACGAGTCCTTTTAAATATATA
AGACTGTACTTCTCATGCTTGAAAAGCGTGACGATACTAGTTTGGAGGCTGTCCGCGTGGCCAGTCGGCGACCGGTTTGTTAACTGTGACTATATGGAGA
AGTATTCGATTTGCGGTATGATTGGCTTCGGCTGAACTAACGTTTATTGGATGTTTTTTCTGTTATGGTAATACGAATCAGGTGAACCGTAGCTATGTGT
GTGACTTGGTTTTCTTACATGTGTTGTTACTGCGAAGTAAAGCGTCAGCTTCGGTTGTCGAGAGGTCGACCTATTTGGGAATAGTGTTGTAAAGCTTCGG
CTGCACTTCACCTCAAACGGACCTGATATTAGGCAAGATTACCCGCTGAACTTAAGCATATTAATAAGCGGAGGA
>KT795478|Protists|Stramenopiles;Oomycota;Peronosporales;Peronospora_oblatispora_P2743
CCACACCTAAAACAACTTTCCACGTGAACCGTATCAACCCAATGCATTGGGGGCTTGTTTGGTGGCAACTGGTGGCACGTTTGTGCGGACTGGTTAATAC
GAGACAAGCCCTATCATGGCGAACGTCTGGGCCTTGGCCTGAATGAACTAGTAGCTTTTATTTTAAACCATTCCTAATTACTGAATATACTGTGGGGACG
AAAGTCTCTGCTTTGAACTAGATAGCAACTTTCAGCAGTGGATGTCTAGGCTCGCACATCGATGAAGAACGCTGCGAACTGCGATACGTAATGCGAATTG
CAGGATTCAGTGAGTCATCGAAATTTTGAACGCATATTGCACCTTCGGGTTCGTCCTGGAGGTATGCCTGTATCAGTGTCCGTACATCAAACTTGGTTTT
CTTCTTTCCGTGTAGTCGGTGGAGGATATGCCAGATATGAAGTGTCTTGTAGCCAATCTTCGGATCAGCTGTGAGTCCTTTGAAATGTATGGAACTGTAC
ATCTCTTTGCTTCCGAATCGTTGCGTTGCTGGTTGTGAAGGCTGTTTGTAATGACCAGTCGACGATCCGTTTTGTCTGCTATGGCTTAATGGTGAGTGTT
TAATCTGCGGTATGATTGGCATGGCCGAACAGAAGCGTATTGGACGCTCTTTCTGCTTGTAATCATGACGGAGTTAGCTTGGCTTTTGAACCATCTATTT
GCTTTTACGAGGAAAGTATGTATTTGCTTGACTCGCATTAGTTGATAATGATGCGAGCATTTCTCGAGTTCTGCTTGTGAGATGTCGCGTTTTGTTGGTT
TGGAGGGTATTGTTAATGACGAAATGGCTACAGTGGTTGGAGTGTTTGATCTGCAATATGATTGGCTTGGCTGAACAGAAGCTTATTGAAGGTTCATCTG
CTCTGGTGCTATAAACGGATGCATCGTAGTCATGTGGCTTTCGATCCGGTGATAAGCGTAGCGAATTCGAGTCGAGAGGGTCGATCCATTTGGGAACTTC
ATACTGTGCGACTTTGGTTGCGTGGTATCTCAA
>KT795473|Protists|Stramenopiles;Oomycota;Peronosporales;Peronospora_potentillae-sterilis_P0936
CCACACCTAAAAAACTTTCCACGTGAACCGTATCAACCCTTTATATTGGGGGCTTGTTTGGCGGCGGCTGCCGGCATCTTTTTGCTGGCGGCAGCAGCTG
GTCAAGCTCCATCAGTGAGCGTTCTGGTCTCGACCGGAGCTAGTAGCTTTCCTTTGAAACCCTTTCTTAATTACTGATTATACTGTGGGGACGAAAGTCT
CTGCTTTTAACTAGATAGCAACTTTCAGCAGTGGATGTCTAGGCTCGCACATCGATGAAGAACGCTGCGAACTGCGATACGTAATGCGAATTGCAGGATT
CAGTGAGTCATCGAAATTTTGAACGCATATTGCACTTCCGGGTTAGTCCTGGAAGTATGCCTGTATCAGTGTCCGTACAACAAACTTGGTTCTCTTCCTT
CCGTGTAGTCGGTGGAGGATATGCCAGATGTGAAGTGTCTTGCGGCTGGTTTTGGAATCGTCTGCGAGTCCTTTGAAATGTACAGAACTGTACTCTCTTT
GCTCGAAAAGCGTGGCGTGCTGGTTGGAGGCTGTCCGTGTGGCAAGTCGGCGATTGGTTTCACTCTGTGGCATTGAATGGAGGAGTGCTCGATTCGCGGT
ATGGTTGGCTTCGGCTGAACAGGCGCTTATTGGGCATTGTTCCTGCCATAGCGGTATGGACTTGATGAACCGTAGTCACGTAAGACGTTTTTCATTGACC
AAGTGGCTGTGCGAAGTAGAGCGACAGTTTCGGCTGTCGAGGGCCGATCCATTTGGGAAGTTTGTGTAGTGCGGCTTCGGCTGCGCTGCATCTCAA
>KT285843|Protists|Stramenopiles;Oomycota;Peronosporales;Peronospora_agrimoniae_PA-B
GCATACAGGTCTGTGATGCCCTTAGATGTTCTGGGCCGCACGCGCGCTACACTGATGCGTTCAACGAGTATACAACCTTGATCGATAGGTCTGGGTAATC
TTATGAATGCGCATCGTGCTAGGGATAGACTGTTGCAATTTTCAGTCTTGAACGAGGAATTCCTAGTAAACGCAAGTCATCAGCTTGCATTGATTACGTC
CCTGCCCTTTGTACACACCGCCCGTCGCACCTACCGATTGAATGACTCGGTGAAAAATTGGGACCGTGAGTCCGCTTGCTTCATTGCGAGTGGATTGATG
GGAACTTTTTTAAACCTCGCCATTTAGAGGAAGGTGAAGTCGTAACAAGGTTTCCGTAGGTGAACCTGCGGAAGGATCATTACCACACCTAAAAAACTTT
CCACGTGAACCGTATCAACCCAACTAATTGGGGGTTTGTTTGGCGGCGGCTGCTGGCATTTTGTGCTGGCTGGCTGCTACTAGACGAGCCCTATCGCGAG
CGTTTGGGCCTTGGCCTGAGCTAGTAGCTTTAATTTTAAACCATTCTTAATTACTGATTATACTGTGGGGACGAAAGTCTCTGCTTTTAACTAGATAGCA
ACTTTCAGCAGTGGATGTCTAGGCTCGCACATCGATGAAGAACGCTGCGAACTGCGATACGTAATGCGAATTGCAGGATTCAGTGAGTCATCGAAATTTT
GAACGCATATTGCACTTCCGGGTTAGTCCTGGAAGTATGCCTGTATCAGTGTCCGTACATCAAACTTGGTTTTCTTCTTTCCGTGTAGTCGGTGGAGGAT
ATGCCAGATGTGAAGTGTCTTGCGGCTGATTTTCGGATTGGCTGCGAGTCCTTTGAAATGTACAGAACTGTACTTCTCTTTGCTCGAAAAGCGTGGCGTT
GCTGATTGTGGAGGCTGTCCGTGTGACCAGTCGGCGATCGGTTTGTCTGCTGTGGCTTTAATGAAGGAGTGTTCGATTCGCGGTATGATTGGCTTCGGCT
GAACAGGCGCTTATTAGACGTTCTTTCTGCTATGGCGGTATGGACTGATGAACCGTAGTTATGCGTTGACTTAGCTTTTGAATCGGTTTTGCTGTTGCGA
AGTAGAGTGACAGTTTCGGCTGTCGAGGGTCGACCCATTTGGGAAATTGTGCTGTGCGGCTTCGGTCGTGTGGCATCTCAATTGGACCTGATATCAGGCA
AGATTACCCGCTGAACTTAAGCATATCAATAA
>KX118439|Protists|Stramenopiles;Oomycota;Peronosporales;Peronospora_mesembryanthemi_16-480
TTTTTGCTGGCTGGCTACTGCTGAGTGAACCCTATCATAGTGAGTGTTCTGACTTCGGTTGGAACTAGTAGCTTGAATTACAAACCCTTTCTTAAATACT
GATTATACTGTGGGGACGAAAGTCTCTGCTTTTAACTAGATAGCAACTTTCAGCAGTGGATGTCTAGGCTCGCACATCGATGAAGAACGCTGCGAACTGC
GATACGTAATGCGAATTGCAGGATTCAGTGAGTCATCGAAATTTTGAACGCATATTGCACTTCCGGGGTATTCCTGGGAGTATGCCTGTATCAGTGTCCG
TACATCAAACTTGGTTTTCTTCTTTCCGTGTAGTCGGTGGAGGATATGCCAGATATGAAGTGTCTTGCAGCTGGTTTTCGAATCGGCCGCGAGTCCTTTG
AAATGTATAGAACTGACTCTCTTTGTTCGAAAAGCGTGGCGTTGCTGGTTGTGAAGGCTGTCCGTATGGCTAGTCGGCGACCGTTTTGTCTGCTATGGCA
TGAATGGAGGAGTGTTTGATTCGCGGTATGGTTGGCTTCGGCTGAACAGGCGCTTATTGGACGTTCTTCCTGCTATGGCGGTATGAACTGGTGAACCGTA
GTCCGTGCGTGACTTGGCTTTTGAATCGGCTTTGCTGTGCGAAGTAGAGTGACAGTTTCGGCTGTCGAGTGTCGACCCATTTGGGAAATGGTGCTGTGCG
ATTTCGG
>AY198232|Protists|Stramenopiles;Oomycota;Peronosporales;Peronospora_ervi_HV_199
GTGAACCTGCGGAAGGATCATTACCACACCTAAAAACTTTCCACGTGAACCGTATCAACCAACTAATTGGGGGTTTATTTGGTGGCGGCTGCTGGCATCT
TTTTGCTGTCTGCTGCTACTGAGTGAACCCTATCATGGCGAGTGTTCGGACCTCGGTCTGAATTAGTAGCTCTCATTGTAAACCCATTCTTAATTACTGA
ATATACTGTGGGGACGAAAGTCTCTGCTTTTAACTAGATAGCAACTTTCAGCAGTGGATGTCTAGGCTCGCACATCGATGAAGAACGCTGCGAACTGCGA
TACGTAATGCGAATTGCAGGATTCAGTGAGTCATCGAAATTTTGAACGCATATTGCACTCCCGGGTTTAACCTCGGGAGTATGCCTGTATCAGTGTCCGT
ACAACAAACTTGGTTTTCTTCTTTCCGTGTAGTCGGTGGAGGATATGCCAGATGTGAAGTGTCTTGCGACTGGTTTTCGAATCGGTTGCGAGTCCTTTGA
AATGTACAGAACTGTACTTCTCTTTGCTCGAAAAGCGTGGCATTGCTGGTTGTGGAAGCTGTCCGTGTGGCCAGTCGGCGATCAGTTTGTCTGCTGTGGC
GTTAATGGAGGAGTGTTCGATTCGCGGTATGGTTGGCTTCGGCTAAACAGACGTTTATTGGACTCTTTTCCTGCTATGGCGGTATGAACTGGTGAACCGT
AGTCATGTGTTTGGCTTTTGAATTGGCTTTGCTATTGCGAAGTAGAGTGACAGTTTCGGCTGTCGAGGGTCGATCCATTTGGGAAATTTGTGCGGTGCGA
CTTCGGTTGCGCGGCATCTCAACTGGACCTGATATCAGGCAAGATTACCCGCTGAACTTAA
>AY198302|Protists|Stramenopiles;Oomycota;Peronosporales;Peronospora_knautiae_HV_155
CCACACCTAAAAACTTTCCACGTGAACCGTATCAACCCAATAAATTGGGGGTTTAATTGGCGGTGGCTGCTGGCATCTTTTTGTTGGCTGGCTGCTGCTG
AGCGAGCCCTATCATGGCGAGCGCTTGGACTTCGGTCTGAGCTAGTAGCTTTTATTTTAAACCCATTCTTAAATACTGAATATACTGTGGGGACGAAAGT
CTCTGCTTTTAACTAGATAGCAACTTTCAGCAGTGGATGTCTAGGCTCGCACATCGATGAAGAACGCTGCGAACTGCGATACGTAATGCGAATTGCAGGA
TTCAGTGAGTCATCGAAATTTTGAACGCATATTGCACTTCCGGGTTAGTCCTGGAAGTATGCCTGTATCAGTGTCCGTACAACAAACTTGGTTTTCTTCT
TTCCGTGTAGTCGGGGGAGGATATGCCAGATGTGAAGTGTCTTGCGGCTGATTTTCGGATCGGCTGCGAGTCCTTTGAAATGTACAGAACTGTACTTCTC
ATGCTCGAAAAGCGTGGCGTTGCTGGTTGTGAAGGCTGTCCGTGTGACCAGTCGGCGATCGGTTTGTCTGCTGTGGCGTTAGGAAGGAGTGTTCGATTCG
CGGTATGATTGGCTTAGGCTAAACAGACGCTTATTGGACGTTCTTTATGCTATGGCGGTATGACTGATGAACTGTAGTCGTATGTTGACTTGGCTTTTGA
ATAGGCTTTGCTATGCGAAGTAGAGTGGCAGTTTCGGCTGTCGAGGGTCAACCATTTGGGAAAAAATTGTGCCGTGTGGCTTCGGTCGTGCGGCATCTCA
A
>AY198283|Protists|Stramenopiles;Oomycota;Peronosporales;Peronospora_holostei_HV_37
CCACACCTAAAAAACTTCCACGTGAACCGTATCAACCCAATAAGTTGGGGGTTTAATTGACAGCTGCTGCTGGCATCTTTTTGCTGGCTGGCTATTGTTG
AGCGAACCCCATCGTGAGCGTTCTGACTTCGGTTGGAGCTAGTAACTTAAATTTTAAACCCATTCTTAATACTGAATATACTGTGGGGACGAAAGTCTCT
GCTTTTAACTAGATAGCAACTTTCAGCAGTGGATGTCTAGGCTCGCACATCGATGAAGAACGCTGCGAACTGCGATACGTAATGCGAATTGCAGGATTCA
GTGAGTCATCGAAATTTTGAACGCATATTGCACTTCCGGGTTATCCCTGGAAGTATGCCTGTATCAGTGTCCGTACATCAAACTTGGTTTTCTTCTTTCC
GTGTAGTCGGTGGAGGATATGCCAGATATGAAGTGTCTTGCGGCTGATTTTCGAATTGGCTGTTAGTCCTTTGAAATGTACAGAACTGACTCTCTTTGTT
CGAAAAGCGTGGCGTTACTGGTTGTGGAGACTGTCAGTATGGCTAGTCGGCGACCAGTTTGTCTGCTATGGCATCAATGGAGGAATGTTTGATTCGCGGT
ATGGTTGGCTTCGGCTGAACAGGCGCTTATTGGACGTTCTTCCTGCTATGGCGGTATGAACTAGTGAACCGTAGTTCATGCATGACTTGGTCTTTGAACC
AGTTTTGCTGTTGCGAAGTAGAATGGCAGTTTCGGCTGCCGAGGGTCGACCCATTTGGGAAATTGTGCTGTGCGACTTCGGTTGCGTGGCATCTCAA
>AY198278|Protists|Stramenopiles;Oomycota;Peronosporales;Peronospora_trivialis_HV_324
CCACACCTAAAAACTTTCCACGTGAACCGTATCAACCCAATTAATTGGGGGTTTACTTGGTGGTTGCTGCTGGCATGTTTTTGCTGACTGGCGACTACTG
AGTGAATCCTATCATAGTGAGCACTCTAACCTCGGTTAGAGCTAGCTTCAATTATAAACCCATTCTTAAATACTGAATATACTGTGGGGACGAAAGTCTC
TGCTTTTAACTAGATAACAACTTTCAGCAGTGGATGTCTAGGCTCGCACATCGATGAAGAACGCTGCGAACTGCGATACGTAATGCGAATTGCAGGATTC
AGTGAGTCATCGAAATTTTGAACGCATATTGCACTTTCGGGTTATCCCTGGAAGTATGCCTGTATCAGTGTCCGTACATCAAACTTGGTTTTCTTCTTTC
CGTGTAGTCGGTGGAGGATATGCCAGATGTGAAGTGTCTTGCGACTGGTTATTGAATCGGTTGTGAGTCCTTTGAAATGTATAGAACTGATTCTCTTTGT
TCGAAAAGCGTGGCGTTGCTGGTTGTAGAGCTGTCAGTATGACTAGTCGGCGACTGGTTTGTCTGCTATAGCATTAATGGAGGAATGTTCGATTTGCGGT
ATGATTAGCTTCGGCTGAACAGGCGCTTATTGGATGTTCTTCTTGCTATGGCGGTTTAAACTGGTGAACCGTAGTTCATGCATGACTTGGCTTTTGAATC
GGCTTTGCTGTTGCGAAGTAGAGTGACAGTTTCGGCTGTCGAGAGTCGACCCATTTGGGAAATTATACTGTGCGACTTCGGTTGCGTGGTATCTCAA
>AY198277|Protists|Stramenopiles;Oomycota;Peronosporales;Peronospora_paula_HV_625
CCACACCTAAAAACTTTCCACGTGAACCGTATCAACCCAATTAATTGGGGATTTAATTGGTGGTTGCTGCTGGCATCTTTTTGCTGACTAGCGACTGCTG
AGCGAATCCTATCATCGTGAGCGCTCTGACCTCGGTTGGAGCTAGCTTCAATTATAAACCCTTTCTTAAATACTGAATATACTGTGGGGACGAAAGTCTC
TGCTTTTAACTAGATAGCAACTTTCAGCAGTGGATGTCTAGGCTCGCACATCGATGAAGAACGCTGCGAACTGCGATACGTAATGCGAATTGCAGGATTC
AGTGAGTCATCGAAATTTTGAACGCATATTGCACTTCCGGGTTATCCCTGGGAGTATGCCTGTATCAGTGTCCGTACATCAAACTTGGTTTTCTTCTTTC
CGTGTAGTCGGTGGAGGATATGCCAGATGTGAAGTGTCTTGCGACTGATTTTCGAATCGGCAGTGAGTCCTTTGAAATGTACAGAACTGACTCTCTTTGT
TCGAAAAGCGTGGCGTTGCTGGTTGTGGAGGCTGTCAGTATGACTAGTCGGCGACTGGTTTGTCTGCTATGGCATGAATGGARGAATGTTTGATTCGCGG
TATGGTTAGCTTCGGCTGAACAGGCGCTTATTGGATGTTCTTCCTGCTATGGCGGTATGAACTGGTGAACCGTAGTTCATGCATGACTTGGCTTTTGAAT
CAGCTTTGCTGCTGCGAAGTAGAGTGACAGTTTCGGCTGTCGAGGGTCGACCCATTTGGGAAATTGTGCTGTGCGACTTCGGTTGCGTGGTATCTCAA
>AY198264|Protists|Stramenopiles;Oomycota;Peronosporales;Peronospora_asperuginis_HV_191
CCACACCTAAAAACTTTCCACGTGAACTGTATCAACCCAATAAATTGGGGGTTTAATTGGCGGTAGCTGCTGACATCTTTTTGTTGGCGGCTGTTGCTGA
GCAAACCCTATCATGGCGAATGTTCGGATTTCGGTCTGAGCTAGTAGCTTTCATTTTAAACCCATTCCTAATTACTGATTATACTGTGGGGACGAAAGTC
TCTGCTTTTAACTAGATAGCAACTTTCAGCAGTGGATGTCTAGGCTCGCACATCGATGAAGAACGCTGCGAACTGCGATACGTAATGCGAATTGCAGGAT
TCAGTGAGTCATCGAAATTTTGAACGCATATTGCACCTCCGGGTTATTCCTGGAGGTATGCCTGTATCAGTGTCCGTACATCAAACTTGGTTTTCTTCTT
TCCGTGTAGTCGGGGGAGGATATGCCAGATGTGAAGTGTCTTGCGGCTGATTTTCGGATCGGCTGTGAGTCCTTTGAAATGTACAGAACTGACTCTCTTT
GTTTGAAAAGCGTGGCATTGCTGGTTGTAAAGGCTGTTCATGTGACCAGTCGGCGATCGGTTTGTCTGCTGTGGCGTTAATGGAGGAGTGTTCGATTCGC
GGTATGGTTGGCTTCGGCTGAACAGACGCTTATTGGATATTCTTCTTGCTGTGGCGGTATAACTGATGAACCGTAGTCGTATGTAACGTACCTTTTGAAT
TAGCTTTGCTGTGCGAAGTAGAGTGACAGTTTCGGCTGTCGAGGGTCGACCCATTTGGGAACTAATGCGGTGCGGCTTCGGTCGTGCGGCATCTCAA
>AY198252|Protists|Stramenopiles;Oomycota;Peronosporales;Peronospora_lepidii-sativi_HV_246
CCACACCTAAAAACTATCCACGTGAACTGTATCAACAAATTATAATTGGGGGTGATCTCGGTAGTGGCTACTAGTCTTTTGGCTGGCGGCTATAACTGGG
TGAAGCTCATCATGGCGAATCATTGGGCTTCTGTCTAATGTAGTAGTGAAATTTTAAACCCTTACTTTAATTACTGATTATACTGTGGGGACGAAAGTCT
CTACTTTTATTCTAGATAACAACTTTCAGCAGTGGATGTCTAGGCTCGCACATCGATGAAGAACGCTGCGAATTGCGATACGTAATGCGAATTGCTAAAT
TCAGTGAGTCATCGAAATTTTGAACGCATATTGCACTACCGGGGCTAGATCTTCGGAAGTATGCCTCTATCAGTGTCCATATATCAAACTTGGTTTTCTT
CTTTCCGTGTATTCGGTGGAGGATATGCCAGATGTGAAGTGTCTTGCGACTGGTTTTCGAATCGGCTGCGAGTCCTTTTAAATATATAGAACTGACTTCT
CATGCTCGAAAAGCGTGACGATACTAGGTTGTAGGCTGTCCGTGTGGCAAGTCGGCGATCTGTTTGTTAACTATGACAATATAGAGAAATGTTTAATTCG
CGGTATGATTGGCTATTGCTTTCTACGGGTGTTGGGTCTTTTTTGTATGGAGAAGTGTTTGATTCGCGGTATGATCGGCTTCGGCTGACTACGTGTTTGG
ACGTTTTTTAGTATAGAGAAGTATTCGATGCGCGGTATGACTGGCTTCGGGCTTGGTTTACATGTGCTTAGTCTTTGAGCGTTTTTTTGTATGGAGAAGT
GTTCGATTCGCGGGTATGATTGGCTTCGGCTGAACTACGTGTTTGGATGTTTTTTAGTATGGAGAAGTGTTTGGACGGCATGTTAGCTTTGGCTGAACTA
CGTGTTTTGAGTGTTTTTTTGTATGGAGAAGTATTCGATCTGCGGTATGATTGGCTTCGGCTGAACTACGTTTATTGGATATTTTTTCGGTTATGGTAGG
TACGAGCGGATGAACCGTAGCTATGCGTGTGACTGGCTTACTTTCTTATATTGTTGCTGCGAAGTAGCGCGTCAACTTTGTTGTCGAGAGTCGACCCATT
TGGGAATAGTGTTGTAACGCTTCGGCTGCACATCACCTCAA
>AY198248|Protists|Stramenopiles;Oomycota;Peronosporales;Peronospora_alta_HV_174
CCACACCTAAAATCTTTCCACGTGAACTGTATCAAAACATTTAATTGGGGTATGTTCAGCGGCGGTCCTAGCATGTATTTGCTGGTTGATTGTAGCGGAA
CGATTGTTTAGTGGCGGCCCTAGCAATTTATTGCTGGTTGACTGTAACTCGACTTGCCCTATCGTGAGCGCTTGGACCTTGTCGGTCGAAGCTAGTAACC
CTTTTTATACTCATTCTTAATTACTGAATATACTGTGGGGACGAAAGTCTTTGCTTTTAACTAGATAACAACTTTCAGCAGTGGATGTCTAGGCTCGCAC
ATCGATGAAGAACGCTGCGAACTGCGATACGTAATGCGAATTGCAGGATTCAGTGAGTCATCGAAATTTTGAACGCATATTGCACTTTCGGGTTAGTCCT
GGAAGTATGCCTGTATCAGTGTCCATACAACACACTGGGTTTTCTTCTTTCCGTGTAGTCGGTGGAGGATATGCCAGATATGAAGTGTCTTGCGACTGGT
TTTCGAATCGGTAGCGAGTCCTTTGAAATGGATGGAACTGTACTTCTCTTCGCTTCAAAGTGTGGCGTTGCTGGTTTTGTGGAGGCTGTCCGTGTGACCA
GTCGGCGATCGGTTTGGTAGCTGTAGCATTTAATGGAGGAGTGTTTGATTCGCGGTATGGTTGGCGTCGGCTGAACAGGCGCTTATTAGACATTTTTCCT
GCTGCAGTGGGTACGAACTGGTGAACCGTAGTTACAAGTTGGCTTTTGAAAATTGGCTTTGCTGTACAAGTAGAGTGTCGAGGGTCGATCGATTTGGGAA
TCGTGTGATGCAATTTCGGTTGCGTCGCATCTCAA
>AY198244|Protists|Stramenopiles;Oomycota;Peronosporales;Peronospora_arvensis_HV_10
CCACACCTAAAAACTTTCCACGTGAACCGTATCAAACCAAACTTGGGGGTTTGTTTGGTAGCGGCTATTGGCATCTTTTTGCTGGTTAGCTGTTGCTGAG
CAAGCTCTATCATGGCGAATGTTTGGACTTCGGTCTGAATTAGTAGCTTACTTGTAAACCATTTCTTAAATACTGATTATACTGTGGGGACGAAAGTCCT
TGCTTTTAACTAGATAACAACTTTCAGCAGTGGATGTCTAGGCTCGCACATCGATGAAGAACGCTGCGAACTGCGATACGTAATGCGAATTGCAGGATTC
AGTGAGTCATCGAAATTTTGAACGCATATTGCACTTCCGGGTTAGTCCTGGAAGTATGCCTGTATCAGTGTCGTTACATCAAACTTGGTTTTCTTCCTTC
CGTGTAGTCGGTGGAGGATATGCCAGATCTGAAGTGTCTTGCGATCGGTTTTCGAATCGACTGCGAGTCCTTTGAAATGTACTACACTGTACTTCTCTTT
GCTCGAAAAGCGTGGCAAAGCTGGTTGTGAAGGCTGTCGTGTGACAAGTCGGCGATCGTTTTGTCTGTTATGACGTTTAATAGAGGAGTGTTTGATTCGC
GGTATGGTTAGCTTCGGCTGAACAGGCGCTTATTCGACACTTTTCTTGTCGTAACAGTGTAAACTGATGAACCGTAGTTATACTTGACTTTCTTTTAATT
GGCTTTGTTGTTGCGAAGTAGAGTGACAGTTTCGGCTGTCGAGAGTCGACCGATTTGGGAAATATGTGCAACGCGACTTCGGTTGCGTAGCATCTCAA
>AY198236|Protists|Stramenopiles;Oomycota;Peronosporales;Peronospora_trifoliorum_f_trifolii-pratensis_HV_701
CCACACCTAAAAATTTCCACGTGAACCGTATCAAACAATTAATTGGGGGCTTATTTGGCGGCAGCAGCTAGCATATTGTATTATTTTTGCTGGCTACTGC
TGCTGTGTAAGCTCTATCATGGGTATACTTGGCGGCAGCAGCTAGCATATTGTATTTTTTTGCTGGCTACTGTTGCTGTGTAAGTGTTTATTTGGCAGCA
GCAGCTAGCATATTGTATTTTTTTGCTGGCTACTGCTGCTGTGTAAGTGTTTATTTGGCGGCAGCAGCTAGCATATTGTATTTTTTTGCTGGCTACTGCT
GCTGTGTAAGTGTTTATTTGGCGGCAGCAGCTAGCATATTGTATTTTTTTGCTGGCTACTGCTGCTGTGTAAGCATTTATTGGTGGTAGCGGCTAGCATA
TCGTATTTTTTTTGCTGCTACTTCTACTGTGTAAGCATTTATTTGGCGGCATTGGCTAGCATATTGTATTTTTTTGCTGGCTACTTCTGCTGTGTAAGCA
TTTATTTGGTGACAGCGGCAAGCATATTATATTTGTTTTTGCTGGCTACTGCTACTGGGTATACCCTGTCATGGTAAGCGCTCGGACCTTGGTTTGAGCA
GGAGCATGAATTTTAAACCATTTACTAATTACTGAATATACTGTGGGGACGAAAGTCTCTGCTTTTAACTAGATAGCAACTTTCAGCAGTGGATGTCTAG
GCTCGCACATCGATGAAGAACGCTGCGAACTGCGATACGTAATGCGAATTGCAGGATTCAGTGAGTCATCGAAATTTTGAACGCATATTGCACTTCTGGG
CTCTCTACTCAGGAGTATGCCTGTATCAGTGTCCGTACAACAAACTTGGTTTTCTTCCTTCCGTGTAGTCGGTGGAAGATATGCCAGATGTGAAGTGTCT
TGCGGCTGATTTTCGGATCGGCTGCGAGTCCTTTGAAATGTACAGAACTGTACTTCTCTTTGCTCGAAAAGCGTGGTGTTACTGGTTGTAAAGACTGACC
GTGTGGCCAAACAGGCGACTGTGATTGTCTGCTGGGGCATTAATGGAGGAGTGTTCAATTCGCGGTATGGTTGGCTTCGGCTAAACAGACGCTTACTGGA
CATTCTTTCAGCTGTGGCGGTATATCTGGTGAACCGTAGTCACGTGGTCTTGGTTTTGAATCGGTTTCGCTGGTGCGAAGTAGAGTGACAGTTTCGGCTG
TCGAGGGTCGATCCATTTGGGAAATTTGTGCGGTGCGGCTTCGGTCGTGCTGCATCTCAA
>KF269617|Protists|Stramenopiles;Oomycota;Peronosporales;Peronospora_sp_AT-2013_ECColtaSystemic
CCACACCTAAAAACTTTCCACGTGAACCGTATCAACCCAATAATTGGGGGTTTAATTGGCGGCGGCTGCTAGCATCTTTTTGCTGGCTGACTACTGCTGA
GCGAACCCCATCATAGTGAGCGTTCTAACCTCGGTTGGAGCTAGTAACTTACATTTTAAACCCATTCTTAATACTGATTATACTGTAGGGACGAAAGTCT
CTGCTTTTAACTAGATAACAACTTTCAGCAGTGGATGTCTAGGCTCGCACATCGATGAAGAACGCTGCGAACTGCGATACGTAATGCGAATTGCAGGATT
CAGTGAGTCATCGAAATTTTGAACGCATATTGCACTTCCGGGTTATCCCTGGAAGTATGCCTGTATCAGTGTCCGTACATCAAACTTGGTTTTCTTCTTT
CCGTGTAGTCGGTGGAGGATATGCCAGATGTGAAGTGTCTTGCGACTGATATTCGTATCGGCTGCGAGTCCTTTGAAATGTACAGAACTGACTCTCTTTG
TTCGAAAAGCATGGCGTGGCTGGTTGTGGAGGCTGCCAGTATGGCTAGTCGGCGATCAGTTTGTCTGTTATGGTATAATGGAGGAGTGTTCGATTCGCGG
TATGATTGGCTTCGGCTAAACAGACGTTTATTGGACATTCTTCCTGCTATAGCAGTATGAACTGGTGAACCGTAGTTCATGCATGGCTTGGCCTTTGAAT
CGGCTTGCTATTGCGAAGTAGAGTGACAGTTTCGGCTGTCGAGGGTCGATCCATTTGGGAAATTGTGCGATGCGACTTCGGCCGCGTAGCATCTC
>KF269608|Protists|Stramenopiles;Oomycota;Peronosporales;Peronospora_sp_AT-2013_ECPV10
CCACACCTAAAAACTTTCCACGTGAACCGTATCAACCCAATAATTGGGGGTTTAATTGGCGGCGGCTGCTAGCATCTTTTTGCTGGCTGGCTACTGCTGA
GCGAACCCCATCATAGTGAGCGTTCTAACCTCGGTTGGAGCTAGTAACTTACATTTTAAACCCATTCTTAATACTGATTATACTGTAGGGACGAAAGTCT
CTGCTTTTAACTAGATAACAACTTTCAGCAGTGGATGTCTAGGCTCGCACATCGATGAAGAACGCTGCGAACTGCGATACGTAATGCGAATTGCAGGATT
CAGTGAGTCATCGAAATTTTGAACGCATATTGCACTTCCGGGTTATCCCTGGAAGTATGCCTGTATCAGTGTCCGTACATCAAACTTGGTTTTCTTCTTT
CCGTGTAGTCGGTGGAGGATATGCCAGATGTGAAGTGTCTTGCGACTGATATTCGTATCGGCTGCGAGTCCTTTGAAATGTACAGAACTGACTCTCTTTG
TTCGAAAAGCATGGCGTGGCTGGTTGTGGAGGCTGCCAGTATGGCTAGTCGGCGACCGGTTTGTCTGTTATGGCATAATGGAGGAGTGTTCGATTCGCGG
TATGATTGGCTTCGGCTGAACAGACGCTTATTGGACATACTTCCTGCTATAGCAGTATAAACTGGTGAACCGTAGTTCATGCATGGCTTGGCCTTTGAAT
CGGCTTTGCTGGTTGTGGAGGCTGCCAGTATGGCTAGTCGGCGATCAGTTTGTCTGTTATGGCATAATGGAGGAGTGTTCGATTCGCGGTATGATTGGCT
TCGGCTAAACAGACGTTTATTGGACATTCTTCCTGCTATAGCAGTATGAACTGGTGAACCGTAGTTCATGCATGGCTTGGCCTTTGAATCGGCTTGCTAT
TGCGAAGTAGAGTGACAGTTTCGGCTGTCGAGGGTCGACCCATTTGGGAAATTGTGCGATGCGACTTCGGTTGTGTAGCATCTC
>KC153428|Protists|Stramenopiles;Oomycota;Peronosporales;Peronospora_plantaginis
AATATAATATTGGGGGTTTGTTTGGTGGCGGCTGCCGGCATGTTTCGATTTGCTGGCTGGCTGCTGCAGGGCAAGCCCTATCGCGAGCGTTTGGACCTTG
GTCTGGACTAGTAGCTTGATGTCAAACCCTTTCTTAAATACTGAATATACTGTGGGGACGAAAGTCTCTGCTTTTAACTAGATAACAACTTTCAGCAGTG
GATGTCTAGGCTCGCACATCGATGAAGAACGCTGCGAACTGCGATACGTAATGCGAATTGCAGGATTCAGTGAGTCATCGAAATTTCGAACGCATATTGC
ACTTCCGGGTTACTAAGGTGAGGAAGTATGCCTTTATCAGTGTCCGTACAAAAAACTTGGTTTTCTTCTTTCCGTGTAGTCGGTGGAGGATATGCCAGAT
GTGAAGTGTCTTGCGACTGGTTTTCGGACCGATTGCGAGTCCTTTGAAATGTACAGACTGTACTTCTCTTTGCTCGAAAAGCGTGGCGTTGCTTGTTGTG
AAGGCTGTCCATGTGACCAGTCGGCGACTGATTTGTCTGCTGTGGCGTGTAATGGAGGAGTGTTTGATTCGCGGTATGATTGGCTTCGGCTGAACAGGCG
CTTATTGGGCATTCTTTCTGCTGTGGTGGTATGAATGGGTGAACCGTAGTCATGATGTTGACTTGGCTTTTGAACGGGCTTTGCTGGTGCGAAGTAGAGT
GACAGTTTCGGCTGTCGAGGGGTCGACCGATTTGGAAAAACATTGTGCAGGGTGACTTCGGTTACGTTGCATCCCAATTGGACCTGATATCAGGCAAGAT
TACCCGCTGAACTTAAGCA
>JN882274|Protists|Stramenopiles;Oomycota;Peronosporales;Peronospora_saturejae-hortensis_Psh/QLB1-09
CGGGCCGCACGCGCGCTACACTGATGCGTTCAACGAGTATACAACCTTGATCGATAGGTCTGGGTAATCTTGTAAATGCGCATCGTGCTAGGGATAGACT
GTTGCAATTTTCAGTCTTGAACGAGGAATTCCTAGTAAATGCAAGTCATCAGCTTGCGTTGATTACGTCCCTGCCCTTTGTACACACCGCCCGTCGCACC
TACCGATTGAATGACTCGGTGAAAAATTGGGACTGTGAGTCCGCTTGCTTCATTGCGAGTGGATTGATGGGAACTTTTTTAAACCTCGCCATTTAGAGGA
AGGTGAAGTCGTAACAAGGTTTCCGTAGTGAACCTGCGGAAGGATCATTTCCACACCTAAAACACCTTTCCACGTGAACCGTATCAATCCAATGAGTTGG
GGGTTTATTTGGTAATGGCTGCTGGCATGTTTTATGCAGGCTGGCTGTTGCTGAGTAAGTCCTATCGTGAGCGTTTGGACCTCGTCGGTCTGAGCTAGTA
ACTTGAAATTGTAAACCCATTCTTAATTACTGAATATACTGTGGGGACGAAAGTCTCTGCTTTTAACTAGATAACAACTTTCAGCAGTGGATGTCTAGGC
TCGCACATCGATGAAGAACGCTGCGAACTGCGATACGTAATGCGAATTGCAGGATTCAGTGAGTCATCGAAATTTTGAACGCATATTGCACTTCCGGGTT
AGTCCTGGAAGTATGCCTGTATCAGTGTCGTTACAACAAACTTGGTTTTCTTCTTTCCGTGTAGTCGGTGGAGGATATGCCAGATATGAAGTGTCTTGCG
ACTGATTTTCGAATCGGCTGCGAGTCCTTTGAAATGTACACACTGTACTTCTCTTTGCTCGAAAAGCGTGGCGTTGCTGATTGTGGAGGCTGTCCATGTG
ACATGTCGGCGATCGGTTTGTCTGCTGTGGTGTTTAATGGAGGAGTGTTTGATTCGCGGTATGGTTGGCTTCGGCTGAACAGGCGCTTATTGGACGTTCT
TTCTGCTATGGCGGTATGAACTGGTGAACCGTAGTCGTGTGTTGACTTGGCTTTTGAATTGGCTTTGCTGTGCGAAGTAGGGTGGCAGTTTCGGCTGTCG
AGGGTCGACCGATTTGGGAACTATGTGTGATGTGACTTCGGTTGCGTTGCATCTCAATTCGACCTGATATCAGGCAAGATTACCCGCTGAACTTAAGCAT
ATTAATAAGCGGAGGAAAAGAAACTAACAAGGATTCCCCTAGTAACGGCGAGTGAAGCGGGATGAGCTCAAGCTTAAAATCTCCGTACAAGTTTTGTGCG
GCGAATTGTAGTCTATAGAAACGTGATCAGTGTGGGCGCTTGGGGTAAGTTCCTTGGAAGAGGACAGCATGGAGGGTGATACTCCCGTTTATCTCTGAGT
GGCTTGTGCGTACGATCCGTTTTCTTTGAGTCGCGTTGTTTGGGAATGCAGCGCAAAGTAGGTGGTAAATTCCATCTAAAGCTAAATATTGGTGCGAGAC
CGATAGCATACAAGTACCGTGAGGGAAAGATGAAAAGAACTTTGAAAAGAGAGTTAAAGAGTACCTGAAACTGCTGAAAGGGAACCGAATCGTTTCCAGT
GTCTATAATCTGTGGCATATTTCATTGGTGAGTGTGTGCGTGCGTATACTGTGGCAGTGGCTGATATTAGGCTGCGCTCGGTGTGTGTGCTGTGTGCATT
TGTTGGTGCCCTGTGCTGCGGTGGGACGTCAAGGTCAGTTCGTATACTGCGGGAAATGGCTACCAAGGAGGTCACACGCTAGGGCCTTCGGGCTTGCGTT
TTTCCTGTTACAGCTTGGAGCACTAGTAGTCGTGGTTGGGACTGAGGTGCCTACAACGTGCTTATGTCGAGTGGGTTTGTGTCTCTGTGTGCGCCATGTG
CGGATAGCTTGCTATGTGTGTGTGGCTGTGTGTGGATTGATGCGAGCNTTAACTTGTTGCCGTNCGGGACGTTGACGAAATGGAGCGATCCGAC
>GQ421459|Protists|Stramenopiles;Oomycota;Peronosporales;Peronospora_trigonellae
CGCACGCGCGCTACACTGATGCGTTCAACGAGTATACAACCTTGATCGATAGGTCTGGGTAATCTTTTGAATGCGCATCGTGCTAGGGATAGACTGTTGC
AATTTTCAGTCTTGAACGAGGAATTCCTAGTAAACGCAAGTCATCAGCTTGCATTGATTACGTCCCTGCCCTTTGTACACACCGCCCGTCGCACCTACCG
ATTGAATGACTCGGTGAAAAATTGGGACCGTGAGTCTGTTTGCTTCATTGCGAGTGGATTGATGGGAACTTTTTTAAACCTCGCCATTTAGAGGAAGGTG
AAGTCGTAACAAGGTTTCCGTAGGTGAACCTGCGGAAGGATCATTACCACACCTAAAAACTTTCCACGTGAACCGTATCAACCAACAAATTGGGGGTTTG
TTTGGCGACAGCTGCTGGCATCTTTTTTGCTAGCGGCTGCTGCTGAGCAACCCTATCATGGCGAGCGTTCGGACCTCGGTCGGAGCCAGTAGCTTTCATT
GTAAACCCATTCTTAAATACTGAATATACTGTGGGGACGAAAGTCTCTACTTTTAACTAGATAGCAACTTTCAGCAGTGGATGTCTAGGCTCGCACATCG
ATGAAGAACGCTGCGAACTGCGATACGTAATGCGAATTGCAGGATTCAGTGAGTCATCGAAATTTTGAACGCATATTGCACTCCTGGGTTCAGCCTCAGG
AGTATGCCTGTATCAGTGTCCGTACACCAAACTTGGTTTTCCTCTTTCCCGTGTAGTCGGTGGAGGATATGCCAGATGTGAAGTGTCTTGCGGCTGGTTT
TCGGATCGGCTGCGAGTCCTTTGAAATGTACAGAACTGTACTTCTCTTTGCTCGAAAAGCGTGGCGTTGCTGGTTGTGAAGGCTGTCCGTGTGACCAGTC
GGCGATCAGTTTGTCTGCTGTAGCGTTAATGGAGGAATGTTCGATTCGCGGTATGATTGGCTTCGGCTGAACTGACGCTTATTGGACGTTCTTCCTGCTG
TGGCGGTATGAACTGGTGAACCGTAGTCATGTGTGACTTGGCTTTTGAATCGGCATTGCTGGTGCGAAGTAGAGTGGCAGTCTCGGCTGTCGAGGGTCGA
TCCATTTGGGAAATTTGCGCAGTTTGACTTCGGTCATGCGGCGTCTCAATTGGACCTGATATCAGG
>DQ500141|Protists|Stramenopiles;Oomycota;Peronosporales;Peronospora_sp_07940357_(BR)
CCACACCTAAAAACTTTTCACGTGAACCGTATCAAACACTTTATTGGGGGCTGACTTGGTGGCGGCTGCTGGTATCTATTTTTTGTACTGGCTGGCTGCT
GCTTTGAGAAAGCCCTATCATGGCGATCGCTTGGACTTCTATTCGAGCTAGTAGCTACTATTTTAAACCCATTCTTAATTACTGAATATACTGTGGGGAC
GAAAGTCTCTGCTTTTAACTAGATAACAACTTTCAGCAGTGGATGTCTAGGCTCGCACCTCGATGAAGAACGCTGCGAACTGCGATACGTAATGCGAATT
GCAGGATTCAGTGAGTCATCGAAATTTTGAACGCATATTGCACTTCCGGGTTCGTCCTGGAAGTATGCTTGTATCAGTGTCCGTACATCAAACTTGGTTT
TCTTCTTTCCGTGTAGTCGGTGGAGGATATGCCAGATGTGAAGTGTCTTGCGGCGGCTGATTTTCGGATCTGCTGCGAGTCCTTTGAAATGTACAGAACT
GACTTCTCTTTGCTCGAAAAGTGTGGCATTACTGGTTGTAAAGGCTGTCCGTGTGACCAGTCGGCGATCGGTTTGTCTGCTGCGGCGTTAATGGAAGGAT
GTTTGATTTGCGGTATGGTTGGCTTCGGCTGAACAGACGCTTATTGGACGTACTTCTTGCTGTGGCGGTATGAACGGATGTACCGTAGTTGTATGTGACT
TGGCTTTTTGAATTGGTGTTGCTGTGCGAAGTAGAGTGACAGTTTCGGCTGTCGAGTGTCGACCAATTTGGGAACTATGTACAATGCGACTTCGGCAGCG
TTGTATCTCAA
>DQ202400|Protists|Stramenopiles;Oomycota;Peronosporales;Peronospora_manshurica
TCCGTAGGTGAACCTGCGGAAGGATCATTACACACTAAAACTTCCCACGTGAACCGTATCAAACCAATTCATTGGGGGTTTGTTTGGCGGCGGGCTGCTG
GCATCTTTTTGCTGGCTGCTGCTGCTGAGCGAGCCCTATCATGGCAAGCGCTCGGACCTCGGTCGGAGCTAGTAGCATTCATTTTAAACCCATTCCTAAT
GACTAAATATACTGTGGGGACGAAAGTCTCTGCTTTTAACTAGATAGCAACTTTCAGCAGTGGATGTCTAGGCTCGCACATCGATGAAGAACGCTGCGAA
CTGCGATACGTAATGCGAATTACAGGATTCAGTGAGTCATCGAAATTTTGAACGCATATTGCACTTCCGGGTTAGCCCTGGGAGTATGCCTGTATCAGTG
TCCGTACATCAAACTTGGTTTTCTTCTTTCCGTGTAGTCGGTGGAGGATATGCCAGATGTGAAGTGTCTTGCGGCTGGTTTTTTGATCGGCTGTGAGTCC
TTTGAAATGTACAGAACTGTACTTCTCTTTGCTCGGAAAGCGTGGCGTTGCTGGTTGTGGAGGCTGTGCGTGTGACCAGTCGGCGATCGGTTTGTCTGCT
GTGGCGTTAATGGAGGAGTGTTTGATTCGCGGTATGGTTAGCTTCTGCTGAACAGACGCTTATTGGACATTCTTCCTGCCGTGGTGTTATGAACTGATGA
ACCGTAGTCATGTGTGACTTGGCTTTTGAATCGGCTTTGCTGTTGCGAAGTAGAGTGACAGCTTTTGCTGTCGAGGGTCGACCCATTTGGGAATTTGTGC
GGTGCGGCTTCTGTCGCGCGGCATCTCAATTGGACCTGATATCAGGCAAGATTACCCGCTGAACTTAAGCATATCAATAAGCGGAGGA
>AY695807|Protists|Stramenopiles;Oomycota;Peronosporales;Peronospora_arborescens_P5ESJ
GTTGGAGGCAATAACAGGTCTGTGATGCCCTTAGATGTTCTGGGCCGCACGCGCGCTACACTGATGCGTTCAACGAGTATACAACCTTGATCGATAGGTC
TGGGTAATCTTTTGAATGCGCATCGTGCTAGGGATAGACTGTTGCAATTTTCAGTCTTGAACGAGGAATTCCTAGTAAACGCAAGTCATCAGCTTGCATT
GATTACGTCCCTGCCCTTTGTACACACCGCCCGTCGCACCTACCGATTGAATGACTCGGTGAAAAATTGGGACCGTGAGTCCGTTTGCTTCATTGCGAGT
GGATTGATGGGAACTTTTTTAAACCTCGCCATTTAGAGGAAGGTGAAGTCGTAACAAGGTTTCCGTAGGTGAACCTGCGGAAGGATCATTACCACACCTA
AAAACTTTCCACGTGAACCGTATCAACCCAATTAATTGGGGGTTTCGTTGGCGGCTGTTGCTGGCATGTTTTTGCTGGCTGGCAGCTGCTGAGTAAGCCC
TATCATGGCGAGTGCTCTGATCTCGGTCGGAGCTAGTAGCTTCAATTTTAAACCCTTTCTTAAATACTGAATATACTGTAGGGACGAAAGTCTCTGCTTT
TAACTAGATAGCAACTTTCAGCAGTGGATGTCTAGGCTCGCACATCGATGAAGAACGCTGCGAACTGCGATACGTAATGCGAATTGCAGGATTCAGTGAG
TCATCGAAATTTTGAACGCATATTGCACTTCCGGGTTAGCCCTGGGAGTATGCCTGTATCAGTGTCCGTACATCAAACTTGGTTTTCTTCTTTCCGTGTA
GTCGGTGGAGGATATGCCAGATGTGAAGTGTCTTGCGGTTGATTTTCGGATCGGCTGCGAGTCCTTTGAAATGTACAGAACTGTATTCTCTTTGTTCGAA
AAGCATGGCGTTGCTGGTTGTGAAGGCTGTCCGTGTGGCTAGTCGGCGATCGGTTTGTCTGCTATGGCGATAATGGAGGAGTGTTCGATTCGCGGTATGG
TTGGCTTCGGCTGAACAGACGCTTATTGGATATTCTTCCTGCTGTGGCGGTATAACTGGTGAACCGTATTCATATGTGACTTGGCTTTTGAATTGGCTTT
GCTATTGCGAAGTAGAGTGGCAGTTTCGGCTGTCGAGGGTCAACCCATTTGGGAAATTTGTGTTGTGCGACTTCGGTTGCGTGGCATCTCAATTGGACCT
GATATCAGGCAAGATACCCGC
>AY608611|Protists|Stramenopiles;Oomycota;Peronosporales;Peronospora_trigonotidis_SMK19287
CCACACCTAAAAACTTTCCACGTGAACCGTATCAAAACAATTTATTGGGAGGTTATTTGGCAAGGCTACTGGCATGTATTTGCTGGCGGCTGCTGTTGAG
TAAGCTCTATCATGGCGAACGCTCGGACTTTGGTCGAAGCTAGTAGCATTATTTTAAACCATTTCTTAATTTCTGAATATACTGTGGGGACGAAAGTCTC
TGCTTTTAACTAGATAGCAACTTTCAGCAGTGGATGTCTAGGCTCGCACATCGATGAAGAACGCTGCGAACTGCGATACGTAATGCGAATTGCAGGATTC
AGTGAGTCATCGAATTTTTGAACGCATATTGCACTCTCAGGTTCGCCCTGGGAGTATGCCTGTATCAGTGTCCGTACATCAAACTTGGTTTTCTTCTTTC
CGTGTAGTCGGTGGAGGATATGCCAGATGTGAAGTGTCTTGCGATTGGTTTTCGAACGAACTGCGAGTCCTTTGAAATGTACAGAACTGTACTTCTCTTT
GCTCGAAAAGCGTAGTGTTGCTAATTGTGAAGGCTGTCTGTGCAGCAAGTCGGCGATTGGTTTGTATGCTGTAGCGTTAATGGAGGTATATTTGATTCGC
GGTATGGTTAGCTTCGGCTGAACAGACGCTTATTAGACGTTCTTCCTGTTATGGCGGTATGAACTGGTGAACCGTAGTTATACGTGACTTGGCTTTTGAA
TTGGCTTTGCTATTGCGAAGTAGAGTGTCAGCTTCGGCTGTCGAGGGTCGATCCATTTGGGAATAGTGTGGTGTGACTTCGGTTGCGCTGCATTTCAA
>AY225470|Protists|Stramenopiles;Oomycota;Peronosporales;Peronospora_sparsa_TAS1
CCACACCTAAAAAACTTTCCACGAGGAATCCGTATCAACCCAACATAATTGGGGGTTTATTTGGCGGCGACTGCTGGCATTTTTGTGCTGGCTGGCTGCT
ACTGGGCAAACCCTATCGCGGAGCGTTTGGGCCTTGGCCTGAACTAGTAGCTTTTATTTTAAACCCATTCTTAATTACTGATTATACTGTGGGGACGAAA
GTCTCTGCTTTTAACTAGATAGCAACTTTCAGCAGTGGATGTCTAGGCTCGCACATCGATGAAGAACGCTGCGAACTGCGATACGTAATGCGAATTGCAG
GATTCAGTGAGTCATCGAAATTTTGAACGCATATTGCACTTCCGGGTTATCCCTGGAAGTATGCCTGTATCAGTGTCCGTACATCAAACTTGGTTTTCTT
CTTTCCCGTGTAGTCGGTGGAGGATATGCCAGATGTGAAGTGTCTTGCGGCTGGTTTTCGGATCGGCTGAGACTCCTTTGAAATGTACAGAACTGACTTC
TCTTTGCTCGAAAAGCGTGGCGTTGCTGATTGTGGAGGCTGTCCGCGTGGCCAGTCGGCGATCGGTTTGTCTGCTGTGGCTTAATGGAGGAGTGTTTGAT
TCGCGGTATGATTGGCTTCGGCTGAACAGGCGCTTATTGGACGTTCTTTCTGCTATGGCGGTATGGACTGATGAACCGTAGCTATGCGTTGACTTGGCTT
TTGAATGGGCTTTGCTGTGCGAAGTAGAGTGGCAGTTTCGGCTGTCGAGGGTCGACCCATTTGGGAAATTGTGCTGTGCGGCTTCGGTTGAGTGGCATCT
CAA
>AY211019|Protists|Stramenopiles;Oomycota;Peronosporales;Peronospora_manshurica_SMK_17669
AACCAAAGGAAGTTGGAGGCAATAACAGGTCTGNGAATGCCCTTAAAATGTTCTGGGCCCGCACGCGCGCTTACACTTGATGCGTTCAACGAGTATACAA
CCTTGATCGATAGGTCTGGGTAATCTTATGAATGCGCATCGTGCTAGGGATAGACTGTTGCAATTTTCAGTCTTGAACGAGGAATTCCTAGTAAACGCAA
GTCATCAGCTTGCATTGATTACGTCCCTGCCCTTTGTACACACCGCCGTCGCACCTACCGATTGAATGACTCGGTGAAAAATTGGGACCGTGAGTCCGCT
TGCTTCATTGCGAGTGGATTGATGGAAACTTTTTTAAACCTCGCCATTTAGAGGAAGGTGAAGTCGTAACAAGGTTTCCGTAGGTGAACCTGCGGAAGGA
TCATTACCACACCTAAAAACTTTNCACGTGAACCGTATCAAACCAATTCATTGGGGGTTTGTTTGGCGGCGGCTGCTGGCATCTTTTTGCTGGCTGCTGC
TGCTGAGCGAGCCCTATCATGGCAAGCGCTCGGACCTCGGTCGGAGCTAGTAGCATTCATTTTAAACCCATTCCTAATGACTGAATATACTGTGGGGACG
AAAGTCTCTGCTTTTAACTAGATAGCAACTTTCAGCAGTGGATGTCTAGGCTCGCACATCGATGAAGAACGCTGCGAACTGCGATACGTAATGCGAATTG
CAGGATTCAGTGAGTCATCGAAATTTTGAACGCATATTGCACTTCCGGGTTAGCCCTGGGAGTATGCCTGTATCAGTGTCCGTACATCAAACTTGGTTTT
CTTCTTTCCGTGTAGTCGGTGGAGGATATGCCAGATGTGAAGTGTCTTGCGGCTGGTTTTTTGATCGGCTGTGAGTCCTTTGAAATGTACAGAACTGTAC
TTCTCTTTACTCGAAAAGCGTGGCGTTGCTGGTTGTGGAGGCTGTGCGTGTGACCAGTCGGCGATCGGTTTGTCTGCTGTGGCGTTAATGGAGGAGTGTT
TGATTCGCGGTATGGTTAGCTTCTGCTGAACAGACGCTTATTGGACATTCTTCCTGCCGTGGTGTTATGAACTGATGAACCGTAGTCATGTGTGACTTGG
CTTTTGAATCGGCTTTGCTGTTGCGAAGTAGAGTGACAGCTTTTGCTGTCGAGGGTCGACCCATTTGGGAATTTGTGCGGTGCGGCTTCTGTCGCGCGGC
ATCTCAA
>AY211017|Protists|Stramenopiles;Oomycota;Peronosporales;Peronospora_farinosa_SMK_17547
AACCAAAGGAAGTTGGAGGCAATAACAGGTCTGTGATGCCCTTAGATGTTCTGGGCCGCACGCGCGCTACACTGATGCGTTCAACGAGTATACAACCTTG
ATCGATAGGTCTGGGTAATCTTTTGAATGCGCATCGTGCTAGGGATAGACTGTTGCAATTTTCAGTCTTGAACGAGGAATTCCTAGTAAACGCAAGTCAT
CAGCTTGCATTGATTACGTCCCTGCCCTTTGTACACACCGCCCGTCGCACCTACCGATTGAATGACTCGGTGAAAAATTGGGACTGTTAGTCCGTTTGCT
TCATTGCGAGTGGATTGATGGGAACTTTTTTAAACCTCGCCATTTAGAGGAAGGTGAAGTCGTAACAAGGTTTCCGTAGGTGAACCTGCGGAAGGATCAT
TACCACACCTAAAAACAATCCACGTGAACCGTATCAACCCAATAATTGGGGGTTTACTTGGCGGCGGCTGCTAGCATCTTTTTGCTGGCTGGCTACTGCT
GAGTGAATCCTATCGCGAGCGTTCTGACTTCGGTTGGAGCTAGTAGCTTAACTTATAAACCCTTTCTTAAATACTGAATATACTGTGGGGACGAAAGTCT
CTGCTTTTAACTAGATAGCAACTTTCAGCAGTGGATGTCTAGGCTCGCACATCGATGAAGAACGCTGCGAACTGCGATACGTAATGCGAATTGCAGGATT
CAGTGAGTCATCGAAATTTTGAACGCATATTGCACTTCCGGGTTATCCCTGGAAGTATGCCTGTATCAGTGTCCGTACATCAAACTTGGTTTTCTTCTTT
CCGTGTAGTCGGTGGAGGATATGCCAGATATGAAGTGTCTTGCGGCTGGTTTTCGAATCGGCTACGAGTCCTTTGAAATGTATAGAACTGACTCTCTTTG
TTCGAAAAGCGTGGCGTTGCTGGTTGTGAAGGCTGTTTGTATGGCTTGTCGGCGACCGGTTTGTCTGCTATGACATTAATGGAGGAATGTTTGATTCGCG
GTATGGTTGGCTTCGGCTGAACAGGCGCTTATTGGACGTTATTCCTGTTGTAGTGGTATGAACTGGTGAACCGTAGCTAATGCGTGACTTGGCTTTTGAA
CCGGCTTTGCTGTGCGAAGTAGAGTGACAGTTTCGGCTGTCGAGTGTCGACCCATTTGGGAAATTGTGCTGTGTGACTTCGGTTGCGTAGCATCTCAA
>AY211016|Protists|Stramenopiles;Oomycota;Peronosporales;Peronospora_corydalis_SMK_15729
AACCAAAGGAAGTTGGAGGCAATAACAGGTCTGTGATGCCCTTAGATGTTCTGGGCCGCACGCGCGCTACACTGATGCGTTCAACGAGTATACAACCTTG
ATCGATAGGTCTGGGTAATCTTTTGAATGCGCATCGTGCTAGGGATAGACTGTTGCAATTTTCAGTCTTGAACGAGGAATTCCTAGTAAACGCAAGTCAT
CAGCTTGCATTGATTACGTCCCTGCCCTTTGTACACACCGCCCGTCGCACCTACCGATTGAATGACTCGGTGAAAAATTGGGACCGTGAGTCCGTTTGCT
TCATTGCGAGTGGATTGATGGGAACTTTTTTAAACCTCGCCATTTAGAGGAAGGTGAAGTCGTAACAAGGTTTCCGTAGGTGAACCTGCGGAAGGATCAT
TACCACACCTAAAAACTTTCCACGTGAACCGTATCAACCCAATTAATTGGGGGTTTTATTGGCGGCTGCTGCTGGCATCTTTTTGCTGGCTGGCGACTGC
TGAGCGAACCCTATCATGGCGAGCGTTCTGACCTCGGTTGGAGCTAGTAGCTTGCATTTTAAACCCATTCTTAAATACTGAACATACTGTGGGGACGAAA
GTCTCTGCTTTTAACTAGATAGCAACTTTCAGCAGTGGATGTCTAGGCTCGCACATCGATGAAGAACGCTGCGAACTGCGATACGTAATGCGAATTGCAG
GATTCAGTGAGTCATCGAAATTTTGAACGCATATTGCACCTTCCGGGTTATCCCTGGGAGTATGCCTGTATCAGTGTCCGTACATCAAACTTGGTTTTCT
TCTTTCCGTGTAGTCGGTGGAGGATATGCCAGATGTGAAGTGTCTTGCAGCTGATTTTCGAATCGGCTGTGAGTCCTTTGAAATGTACAGAACTGACTCT
CTTTGTTCGAAAAGCGTGGCGTTGCTGGTTGTGAAGGCTGTCAGTGTGACTAATCGGCGACCGGTTTGTCTGCTATGGCATCAATGGAGGAGTGTTCGAT
TCGCGGTATGGTTGGCTTCGGCTAAACAGGCGCTTATTGGACGTTCTTTCTGCTATGGCGGTATGAACTGGTGAACCGTAGTCGTGCATGACTTGGCTTT
TGAATTGGCTTTGCTGTGCGAAGTAGAGCGACAATTTCGGCTGTCGAGGGTCGACCCATTTGGGAAATTGTGCTGTGCGACTTCGGTTGCGTGGCATCTC
AA
>AF528560|Protists|Stramenopiles;Oomycota;Peronosporales;Peronospora_effusa
AACCAAAGGAAGTTGGAGGCAATAACAGGTCTGTGATGCCCTTAGATGTTCTGGGCCGCACGCGCGCTACACTGATGCGTTCAACGAGTATACAACCTTG
ATCGATAGGTCTGGGTAATCTTTTGAATGCGCATCGTGCTAGGGATAGACTGTTGCAATTTTCAGTCTTGAACGAGGAATTCCTAGTAAACGCAAGTCAT
CAGCTTGCATTGATTACGTCCCTGCCCTTTGTACACACCGCCCGTCGCACCTACCGATTGAATGACTCGGTGAAAAATTGGGACTGTGACCCCGCTTGAA
GTAATTGCGAGCGGATTAATGGGAACTTTTTTAAACCTCGCCATTTAGAGGAAGGTGAAGTCGTAACAAGGTTTCCGTAGGTGAACCTGCGGAAGGATCA
TTACCACACCTAAAAAACTTTCCACGTGAACCGTATCAACCCAATAATTTGGGGGTTTAATTGGCGGCTGCTGCTGGTATCTTTTTACTGGCTGGCGGCT
GCTGAGCGAACCCTATCGTGAGCGTTCTGACCTTGGTTGGAGCTAGTAACTTAAATTTTAAACCCATTCTTAAATACTGAATATACTGTAGGGACGAAGG
TCTCTGCTTTTAACTAGATAGCAACTTTCAGCAGTGGATGTCTAGGCTCGCACATCGATGAAGAACGCTGCGAACTGCGATACGTAATGCGAATTGCAGG
ATTCAGTGAGTCATCGAAATTTTGAACGCATATTGCACTTCCGGGTTATCCCTGGAAGTATGCCTGTATCAGTGTCCGTACATTAAACTTGGTTTTCTTC
TTTCCGTGTAGTCGGTGGAGGATATGCCAGATATGAAGTGTCTTGTGGCTGGTTTTCGAATCGGCTGTGAGTCCTTTGAAATGTATAGAACTGATTCTCT
TTGTTCGAAAAGCGTGGCGTTGCTGGTTGTGAAGGCTGTCAGTGTGACTAGTCGGCGACCGGTTTGTCTGCTATGGCATAAATGGAGGAGTGTTCGATTC
GCGGTATGATTGGCTTCGGCTGAACAGGCGCTTATTAGACGTTCTTCCTGCTGTGGCGGTATGACCTGGTGAACCGTAGTTCATGCACGACTTGGCTTTT
GAATTGGCTTTGCTGTGTGAAGTAGAGTGACAGTTTCGGCTGTCGAGGATCGACCCATTTGGGAAATTGTGCTGTGCGACTTCGGTTGTGTGGCATCTCA
A
>MF372507|Protists|Stramenopiles;Oomycota;Peronosporales;Peronospora_sp_16-1630
CTGGGCCGCACGCGCGCTACACTGATGCGTTCAACGAGTATACAACCTTGATCGATAGGTCTGGGTAATCTTGTAAATGCGCATCGTGCTAGGGATAGAC
TGGTGTAACTTCAGTCTTGAACGAGGAATTCCTAGTAAACGCAAGTCATCAGCTTGCATTGATTACGTCCCTGCCCTTTGTACACACCGCCCGTCGCACC
TACCGATTGAATGACTCGGTGAAAAATTGGGACTGTGGATTCGATTACTTTATTGCGATTGGATTCATGGGAACTTTTTTAAACCTCGCCATTTAGAGGA
AGGTGAAGTCGTAACAAGGTTTCCGTAGGTGAACCTGCGGAAGGATCATTACCACACCTAAAACAACTTTCCACGTGAACCGTATCAACCCTATATCTTG
GGGGTTTGTTTCATGACCGCTGTTGGCATCTTTTTGCTTGATGGCTACTATGGAACGAGCCCTATCGTGCGTGTTTCGACCTTGGTCTGAACAAGTAGCA
TTAACATTATAAACCCTTTCTTAAATACTGAATATACTGTGGGGACGAAAGTCTCTGCTTTTAACTAGATAACAACTTTCAGCAGTGGATGTCTAGGCTC
GCACATCGATGAAGAACGCTGCGAACTGCGATACGTAATGCGAATTGCAGGATTCAGTGAGTCATCGAAATTTTGAACGCATATTGCACTTCCGGGTTAG
TCCTGGAAGTATGCCTGTATCAGTGTCCGTACAACAAACTTGGTTTTCTTCTTTCCGTGTAGTCGGTGGAGGATATGCCAGATGTGAAGTGTCTTGCGAA
TGGTTTTCGGACCGGTTGCGAGTCCTTTGAAATGTACAAACTGTACTTCTCTTTGCTCGAAAAGCGTGGCGTTGCTAATTGTAAGGGCTGTCTTTGTGAT
CAGTCGGCGACCGGTTTTGTTGTGGCGTTAATGAAGGAGTGTTTGATTCGCGGTATGATTGGCTTCGGCTGAACAGGCGCTTATTGGACATTTTTTCTGC
TGTGGCAGTATGACCTGGTGAACCGTAATCCATTGACTTGGCCTTTTAAGTTGGCTTTGCTATTGCGAAGTAGAGTGACAGTTTCGGCTGTCGAGAGGTC
GACCGATTTGGGAAATTTGTGCTGTGTGACTTCGGTTACG
>KX458244|Protists|Stramenopiles;Oomycota;Peronosporales;Peronospora_sp
AAGGATCATTACCACACCTAAAAACTTTCCACGTGAACCGTATCAACCCTATAAATTGGGGGTTTAACTGGCGGTTGCTGCTGGCATCTTTTTGCTGGCT
GGCGACTGCTGAGCGAACCCTATCATGGCGAGCGTTCTGACCTCGGTTGGAGCTAGTAGCGTAATTTTAAACCCATTCTTAAATACTGAACATACTGTGG
GGACGAAAGTCTCTGCTTTTAACTAGATAGCAACTTTCAGCAGTGGATGTCTAGGCTCGCACATCGATGAAGAACGCTGCGAACTGCGATACGTAATGCG
AATTGCAGGATTCAGTGAGTCATCGAAATTTTGAACGCATATTGCACCTCCGGGTTATCCCTGGGAGTATGCCGTATCAGTGTCCGTACATCAAACTTGG
TTTTCTTCTTTCTGTGTAGTCGGTGGAGGATATGCCAGATGTGAAGTGTCTTGCGGCTGGTTTTCGGATCGACTGTGAGTCCTTTGAAATGTACAGAACT
GACTCTCTTTGTTTGAAAAGCGTGGCGTCGCTGGTTGTGGAGGCTGTCAGTATGGCTAGTCGGCGACCGGTTTGTCTGCTATGGCATCATGGAGGAGTGT
TCGATTCGCGGTATGGTTGGCTTCGGCTAAACAGGCGCTTATTGGACGTTCTATCTGCTATGGCAGTGTGAACTGGTGAACCGTAGTTCATGCATGACTT
GGCTTTTGAATCGGCTTTGCTGTGCGAAGTAGAGTGACAGTTTCGGCTGTCGAGGGTCGACCCATTTGGGAACTTGTGCTGTGCGACTTCGGTTGCGTGG
CATCTCAATTGGACCTGATATCAGGCAAGATTACCCGCTGAACTTAA
>KU161589|Protists|Stramenopiles;Oomycota;Peronosporales;Peronospora_aconiti
CTTCCGTAGGGTGAACCTGCGGAAGGATCATTACCACACCTAAAAACTTTCCACGTGAACCGTATCACCCCATTAATTCGGGGGTTTAATTGGCGGCGGC
TGCTGGCATCTTTTTGCTGGCTGGCTGCTGCTGAGCGAATCCCATCATGGCGAGCGCTCGGACCTCGGTCGGAGCTAGTAGCGTTAATTTTAAACCATTC
TTAAATACTGAACATACTGTGGGGACGAAAGTCTCTGCTTTTAACTAGATAACAACTTTCAGCAGTGGATGTCTAGGCTCGCACATCGATGAAGAACGCT
GCGAACTGCGATACGTAATGCGAATTGCAGGATTCAGTGAGTCATCGAAATTTTGAACGCATATTGCACTTCCGGGTTAGCCCTGGAAGTATGCCTGTAT
CAGTGTCCGTACATCAAACTTGGTTTTCTTCTTTCCGTGTAGTCGGTGGAGGATATGCCAGATGTGAAGTGTCTTGCGGCTGGTTTTCGAATCGGCTGCG
AGTCCTTTTAAAAGTACAGAACTGTATTCTCTTTGCTCGAAAAGCGTGGCGTTGCTGGTTGTGGAGGCTGTCCGTGTGACCAGTCGGCGATCGGTTTGTC
TGCTGTGGCGTTAATGGAGGAATGTTCGATTCGCGGTAGATTGGCTTCGGCTGAACAGGCGCTTATTGGACGATCTTCCTGCTGTGGCGGTATGACTGAT
GAACCGTAGTTGTGCGTGACTTGGCTTTTGAGCTGGCTTTGCTGCTGCGAAGTAGAGTGACAGTTTCGGCTGTCGAGAGTCGACCCATTTGGGAATTTGT
GCGGTGCGGCTTCGGCCGCGCGGCATCTCAATTGGACCTGATATCAGGCAAGACTACCCGCTGAACTTAAGCATATCAAAAAGGGGGAGAAA
>KM058097|Protists|Stramenopiles;Oomycota;Peronosporales;Peronospora_hiemalis_HV2611
TCATTGCGAGTGGATTGATGGGAACTTTTTTAAACCTCGCCATTTAGAGGAAGGTGAAGTCGTAACAAGGTTTCCGTAGGTGAACCTGCGGAAGGATCAT
TACCACACCTAAAAACTTTCCACGTGAACCGTATCAACCACATTAGTTGGGGGTTTGATTGGCGGCTGCTGCTGGCATCTTTTTGCTGGCTGGCRACTGC
TGAGCGAACCCTATCTTGGTGATCGTTCTGACCTTCGGTTGGAGCTAGTAGCTTGCATTTTAAACCCATTCTTAATTACTGAACATACTGTGGGGACGAA
AGTCTCTGCTTTTAACTAGATAGCAACTTTCAGCAGTGGATGTCTAGGCTCGCACATCGATGAAGAACGCTGCGAACTGCGATACGTAATGCGAATTGCA
GGATTCAGTGAGTCATCGAAATTTTGAACGCATATTGCACTTCCGGGTTATCCCTGGAAGTATGCCTGTATCAGTGTCCGTACATCAAACTTGGTTTTCT
TCTTTCCGTGTAGTCGGTGGAGGATATGCCAGATGTGAAGTGTCTTGCGGCTGGTTTTCGGATCGGCTACGAGTCCTTTTAAATGTACAGAACTGACTCT
CTTTGTTCGAAAAGCGTGGAGTTGCTGGTTGTGGAGGCTGTCAGTATGGCTAGTCGGCAACCGGTTTGTCTGCTATGGCATGAATGGAGGAGTGTTCGAT
TCGCGGTATGGTTGGCTTCGGCTGAACAGGCGCTTATTGGACGTTCTTCCTGCTATGGCGGTATGAACTGGTGAACCGTAGTTCATGCATGACTTGGCTT
TTGAATTGGCTTTGCTGTGCGAAGTAGAGCGACAGTTTCGGCTGTCGAGGGTCGACCCATTTGGGAAATTGTGCCGTGCGACTTCGGTTGCGTGGCATCT
CAATTGGACCTGATATCAGGCAAGATTACCCGCTGAACTTAAGCATATTAATAAGCGGAGGAAAAGAAACTAACAAGGATTCCCCTAGTAACGGCGAGTG
AAGCGGGATGAGCTCAAGCTTAAAATCTCCGTACAAGTTTTGTACGGCGAATTGTAGTCTATAGAGGCGTGGTCAGCGTGAGCTCTTGGGGCAAGTTCCT
TGGAAAAGGACAGCATGGAGGGTGATACTCCCGTTCATCTCCGAGTGGCTCGTGCGTACGACCCGTTTTCTTTGAGTCGCGTTGTTTGAGAATGCAGCGC
AAAGTAGGTGGTAAATTCCATCTAAAGCTAAATATTGGTGCGAGACCGATAGCATACAAGTACCGTGAGGGAAAGATGAAAAGAACTTTGAAAAGAGAGT
TAAAGAGTACCTGAAACTGCTGAAAGGGAACCGAATCGTTTCCAGTGTCTATAATCTGTGGCATATTTCATTGGCGAGTGTGTGCGTGCGTGTGCTGTGG
CAGCGGCCTTTTGGCTGCGCTTGGCGCGTGTGGTGTGTGTGCTTGCTGGTGCCCTGTGCTGCGGTGGGACGTCAATGTCAGTTCGTATGCTGCGGGAAAT
GGCTGCCGAGGAGGTAGGGCTTACGCTTGCGTTTGTCTGTTATATCTTGGTGGACGAGTCGTCGCGGTTGGGACTGAGGTGCCTACAACGTGCTTTTGAG
TGGGTTTGTGTCTCCGTGTGTGCCGTGTGCGGATAGCTTGCTATGCGTGTGTGGTTATGTGTGGATTGATATGGGCTTTAACTTGTTGCCGTTCGGGACG
TTGACGAAATGGAGCGATCCGACCCGTCTTGAAACACGGACCAAGGAGTCTAACATGTGTGCAAGTGTTAGGGTGTGGAAACCCCAGCGCGAAATGAAAG
TAAAGGGCAGCGCAAGCTGTCTGAGGTAGGAAACGTTGCGGGCTTCGGTCTGCGGCGTGGCACTATCGACCGATCATGAACCTTCGTGGTGAAAGATTTG
AGTTTGAGCACATATGTTGGTACCCGAAAGATGGTGAACTATGCCTGAGTAGGGTGAAGCCAGGGGAAACTCTGGTGGAAGCTCGTAGCGATTCTGACGT
GCAAATCGATCGTCAAACTTGGGTATAGGGGCGAAAGACTAATCGAACCATCTAGTAGCTGGTTCCCTCCGAAATTTCCCTCAGGATAGCAGCAACTTAT
TTACGATAGTTTTATGAGGTAAAGCGAATGATTAGAGGATTCGGGGAAGAAACTTCCTCGACCTATTCTCAAACTTTAAATCTGTAAGACCTGCAGGTTT
CTTAATTGAACTTGTGGATG
>KJ651417|Protists|Stramenopiles;Oomycota;Peronosporales;Peronospora_cristata_BL-C25_WU:32420
CCACACCTAAAAACTTTCCACGTGAACCGTATCAACCCAACAAATTGGGGGTTTCATTGGCGGCTGCTTCTGGCAGCTGCTGAGCGAACCCCATCATGGC
GAGTGCTCGGACTTCGGTCGGAGTTAGTAGCTTGAATTTTTAAACCCATTCTTAAATACTGAATATACTGTGGGGACGAAAGTCTCTGCTTTTAACTAGA
TAGCAACTTTCAGCAGTGGATGTCTAGGCTCGCACATCGATGAAGAACGCTGCGAACTGCGATACGTAATGCGAATTGCAGGATTCAGTGAGTCATCGAA
ATTTTGAACGCATATTGCACTTCCGGGTTAGCCCTGGGAGTATGCCTGTATCAGTGTCCGTACATCAAACTTGGTTTTCTTCTTTCCGTGTAGTCGGTGG
AGGATATGCCAGATGTGAAGTGTCTTGCGGCTGGTTTTCGAATCGGCTGCGAGTCCTTTGAAATGTACAGAACTGTATTCTCTTTGCTCGAAAAGCGTGG
CGTTGCTGGTTGTGAGGCTGTCCGTGTGGCAAGTCGGCGATCGGTTTGTCTGCTGTGGCGTTAATGGAGGAGTGTTCGATTCGCGGTATGGTTGGCTTCG
GCTGAACAGACGCTTATTGGACGTTCTTCCTGCTGTGGCGGTATGACTGGTGAACCGTAGTCATGTAGACTTGGCTTTTGAATCGGCTTTGCTGTGCGAA
GTAGAGTGGCAGTTTCGGCTGTCGAGGGTCAACCCATTTGGGAAATTGTGTGGTGTGACTTCGGTCGTGCTGCATCTCAA
>KJ817198|Protists|Stramenopiles;Oomycota;Peronosporales;Peronospora_sparsa
TTTTATTTTGGGGCTGGCTGGCTGCTACTGGGCAAGCCCTATCGCGAGCGTTTGGGCCTTGGCCTGAGCTAGTAGCTTTTATTTTAAACCATTCTTAATT
ACTGATTATACTGTGGGGACGAAAGTCTCTGCTTTTAACTAGATAGCAACTTTCAGCAGTGGATGTCTAGGCTCGCACATCGATGAAGAACGCTGCGAAC
TGCGATACGTAATGCGAATTGCAGGATTCAGTGAGTCATCGAAATTTTGAACGCATATTGCACTTCCGGGTTAGTCCTGGAAGTATGCCTGTATCAGTGT
CCGTACATCAAACTTGGTTTTCTTCTTTCCGTGTAGTCGGTGGAGGATATGCCAGATGTGAAGTGTCTTGCGGCTGATTTTCGGATCGGCTGCGAGTCCT
TTGAAATGTACAAAACTGTACTTCTCTTTGCTCGAAAAGCGTGGCGTTGCTGATTGTGGAGGCTGTCCGCGTGGCCAGTCGGCGATCGGTTTGTCTGCTG
TGGCTTAAGGGAGGAGTGTTTGATTCGCGGTTTGATTGGCTTCGGCTGAACAGGCGTTTATTGGACGTTCTTTATTTTATGGCGGTGGCCGGGCGGATTA
TTTAGCGATACTTGGCAGCCCATCAGAATGGGCTCCTTCGAGCAAACAAGGGCGCCAGTCAGGCCTCACGATCTACATGTCACATGACT
>JQ966211|Protists|Stramenopiles;Oomycota;Peronosporales;Peronospora_destructor
ACTTTCCACGTGAACCGTATCAACCCAATTAATTGGGGGTTTACTTGGCGGCTGCTGGTGGCATGTTTTTGCTGGCTGGCTACTGCTGAGCGCACCCTAT
CATGGCGAGTGTTCTGACCTCGGTTGGAGCTAGTAGCTTAAATTGTAAACCCATTCTTAAATACTGATTATACTGTGGGGACGAAAGTCTCTGCTTTTAA
CTAGATAGCAACTTTCAGCAGTGGATGTCTAGGCTCGCACATCGATTAAAAACGCTGCGAACTGCGATACGTAATGCGAATTGCAGGATTCAGTGAGTCA
TCCAAATTTTGAACGCATATTGCACTTCCGGGTTATCCCTGGGAGTATGCCTGTATCAGTGTCCGTACATCAAACTTGGTTTTCTTCTTTCCATGTAGTC
GGTGGAGGATATGCCAGATGTGAAGTGTCTTGCGGCTGGTTTTCGGATCGACTGTGAGTCCTTTGAAATGTATGGAACTGACTCTCTTTGTTCGAAAAGC
GTGGCGCTGCTGGTTGTGAAGGCTGTCAGTATGGCTAGTCGGCGACCGGTTTGTCTGCTATGGTATCAATGGAGGAGTGTTCGATTCGCGGTATGATTGG
CTTCGGCTAAACAGGCGCTTATTGAACGTTCTTCCTGCTATGGCGGTACGAACTGGTGAACCGTAGTTCATGCATGACTTGGCTTTTGAATCGGCTTTGC
TGTTGCGAAGTAGAGCGACAGTTTCGGCTGTCGAGTGTCGACCCATTTGGGAAATTGTGCGTGCGACTTCGGTCGGGTGGCATCTCAAATTGGACCTGAT
ATCAGGCAAGA
>AY531461|Protists|Stramenopiles;Oomycota;Peronosporales;Peronospora_iberidis_MG_22-6
CTAAAAAACTTCCACGTGAACTGTATCAACAATTTAAATTGGGGATGATCTTGGTGATGACTACTGGTCTTTTGACTGGTGACTATTACTGGGTGAATCT
CATCATTTCGAACYATYGGACTTTGTCTGGTGTAGTAGTGTAAAAATTATAAACCCTTACTTAATTACTGATTATACTGTGGGGACGAAGGTCCCTACTT
TTATTCCACATACAACTTTCAGCAGTGGATGTCTAGGCTCGCACATCGATGAAGAACGCTGCGAACTGCGATACGTAATGCGAATTGCTAAATTCAGTGA
GTCATCGAAATTTTGAACGCATATTGCACTTCTCGGGCTAGATCTCCTGAAGTATGCCTCTATCAGTGTCCACACAACAAACTTGGTTTTCTTCTTTCCG
TGTATTCGGTGGAGGATATGCCAGATATGAAGTGTCTTGCGGCTGGTTTTCGAATCGGCTRCGAGTCCTTTTAAATATATAGACTGTACTTTTCATGCTA
GAAAAGCGTGACGATACTAATTTGTAGGCTGTCCGTGTGGCCAGTCGGCGATCTGTTTGTTAACCATAACTATATGTTAAAGTACTCGATTTGCGGTATG
ATTGGCTTCKGCTGAACTAGCGTTTATTAGGTGTTTTTTCGGTTAAGGAAGTAYGAATGGGTGAACCGTAGCTGCATGTGTGACTTGGTATACTAACTTG
TATYATTACTGCGAAGTAAAGTGTCAACTTCGGTTGTCGAAAAGTCGACCTATTTGGGAAATGTGTTGTAAAGCTTCGGCTGCACTTCACCTCAA
>EU513600|Protists|Stramenopiles;Oomycota;Peronosporales;Peronospora_perillae_KUS-F23101
CCACACCTAAAAAACTTTCCACGTGAACCGTATCAAACCTATACATTGGGGGTTTATTTGGTGGCGGCTGCTGACATTTTTTTGCTGGCTGGCTACTGCT
GAGTAAGCTCTATCACGAGCGTTTGGACCTTGGTCTGAGCTAGTAGTTTATATTGTAAACCCATTCTTAATTACTGAATATACTGTGGGGACGAAAGTCT
CTGCTTTTAACTAGATAACAACTTTCAGCAGTGGATGTCTAGGCTCGCACATCGATGAAGAACGCTGCGAACTGCGATACGTAATGCGAATTGCAGGATT
CAGTGAGTCATCGAAATTTTGAACGCATATTGCACTTCCTTTAGGCTAGTCCTGGAAGTATGCCTGTATCAGTGTCGGTACAACAAACTTGGTTTTCTTC
TTTCCGTGTAGTCGGTGGAGGATATGCCAGATATGAAGTGTCTTGCGGCTGGTTTTCGAATCGGCTGCGAGTCCTTTTAAATGTACAGAACTGTACTTCT
CTTTGCTCGAAAAGCATGGCGTGGCTGATTGTGAAGGTTGTCCGTGTGACCAGTCGGCGATCGGTTTGTCTGCTGTGGCGTTGAATGGAGGAGTGTTTGA
TTCGCGGTATGGTTGGCTTTGGCTGAACAGGCGCTTATTGGACGTTCTTCCTGCTATGGCGGTATGAACTGGTGAACCGTAGTTATATGCTGACTTGACT
TTTGAATTGGCTTTGCTGTTGCGAAGTAGAGTGGCAGTTTCGGCTGTCGAGGGTCGACCGATTTGGGAAACCTGTGCGATGCGACTTCGGTTGCGGAGCA
TCTCAA
>GQ919014|Protists|Stramenopiles;Oomycota;Peronosporales;Peronospora_verbenae_KUS-F24423
CCACACCTAAAACACAACTTTCCACGTGAACCGTATCAACCCCATATCTTGGGGGTTTGTTCATGACGGCTGCTGGCATGTATTTGCTGGATGGCTATTA
TGAAGCAAACCCTATCGTGAGCGTTTCGACCTTGGTCTGAACTAGTAGCATTAACATTATAAACCTTTTCTTAACTACTGAATATACTGTGGGGACGAAA
GTCTCTGCTTTTAACTAGATAACAACTTTCAGCAGTGGATGTCTAGGCTCGCACATCGATGAAGAACGCTGCGAACTGCGATACGTAATGCGAATTGCAG
GATTCAGTGAGTCATCGAAATTTTGAACGCATATTGCACTTCCGGGTTAGTCCTGGAAGTATGCCTGTATCAGTGTCCGTACAACAAACTTGGTTTTCTT
CTTTCCGTGTAGTCGGTGGAGGATATGCCAGATGTGAAGTGTCTTGCGACTGGTTTTCGGACCGGCTGCGAGTCCTTTGAAATGTACAGAACTGTACTTC
TCTTTGCTCGAAAAGCGTGGCGTTGCGAATTGTAAGGGCTGTCTGTGTGATCAGTCGGCGACCGGTTTGTTGTGGCGTTTGATGAAGGAGTGTTTGATTC
GCGGTATGATTGGCTTCGGCTGAACAGGCGCTTATTGGACATTTTTTCTGCTGTGGCAGTATGACCTGGTGAACCGTAATCCATTGACTTGGTCTTTTTT
GTATTGGCTTTGCTATTGCGAAGTAGAGTGACAGTTTCGACTGTCGAGAGGTCGACCGATTTGGGAAACGTGTGCTGTGTGACTTCGGTTACGTTGCATC
ATCTCCA
>EF614956|Protists|Stramenopiles;Oomycota;Peronosporales;Peronospora_chenopodii-polyspermi_HAL3550/01
CCACACCAAAAAAACTTTCCACGTGAACCGTATCAACCCAATAAATTGGGGGTTTAATTGGCGGCGGCTGCTGGCATCTTTTTGCTGGCTGGCTAATGCT
GAGCGGACCCTATCGCGAGCGTTCTGACCTTGGTTGGAGCTAGTAGCTTACAGTTATAAACCCATTCCTAATACTGAACATACTGTGGGGACGAAAGTCT
CTGCTTTTAACTAGATAGCAACTTTCAGCAGTGGATGTCTAGGCTCGCACATCGATGAAGAACGCTGCGAACTGCGATACGTAATGCGAATTGCAGGATT
CAGTGAGTCATCGAAATTTTGAACGCATATTGCACTTCCGGGTTATCCCTGGAAGTATGCCTGTATCAGTGTCCGTACAACAAACTTGGTTTTCTTCTTT
CCGTGTAGTCGGTGGAGGATATGCCAGATATGAAAGTGTCTTGCGGCTGATTTTCGGATCGGCTACGAGTCCTTTGAAATGTATAGAACTGACCTTCTTT
GTTCGAAAAGCGTGGCGTTGCTGGTTGTGGAGGCTGTCCGTGCGACTAGTCGGCGACCGGTTTGTCTGTTATGGCGTAAATGGAGGAGTGTTTGATTCGC
GGTATGGTTGGCTTCGGCTGAACAGGCGCTTATTGGACGTTCTTTCTGCTGTGGCGGTATGACTGGTGAACCGTAGTTCATGCGTGACTTGGCTTTTGAA
CTGGCTTTGCTGCTGCGAAGTAGAGTGACAGTTTCGGCTGTCGAGGGTCGACCCATTTGGGAAATAGTGCTGTGCGACTTTGTCGTGTGGCATCTCAA
>EF174968|Protists|Stramenopiles;Oomycota;Peronosporales;Peronospora_trifolii-hybridi_AR226
CGGCGGGAKWATCAYYACCACSCCTAAAACTTTCCACGTGARCMGYATCMAACAATTCATTGGGGGCTTATTTGGCGGCAGCAACTAGCATATCGTATTA
TTTTTGCTGGCTACTGCTGCTGTGTAAGCTCTATCATGGGTATACTTAGCGGCAACAGCTAGCATATTGTATTTTTTGCTGGCTACTGCTGCTATGTAAG
TGTTTATTTGGCGGCAGCAGCTAGCATATCGTATTATTTTTTGCTGGCTACTTCTGCTGTGTAAGCATTTATTCGGCGGCAGCAGCTAGCATATCGTATT
ATTTTTGCTGACGACTGCTACTAGGTATACCCTGTCATGGCAAGCGCTCGGACCTTGATTTGAGCAGGAGCATGAATTTTAAACCATTTACTAATTACTG
AATATACTGCGGGGACGAAAGTCTCTGCTTTTAACTAGATAACAACTTTCAGCAGTGGATGTCTAGGCTCGCACATCGATGAAGAACGCTGCGAACTGCG
ATACGTAATGCGAATTGCAGGATTCAGTGAGTCATCGAAATTTTGAACGCATATTGCACTTCCGGGCTCTCTACTCGGGAGTATGCCTGTATCAGTGTCC
GTACAACAAACTTGGTTTTCTTCCTTCCGTGTAGTCGGTGGAAGATATGCCAGATGTGAAGTGTCTTGCGACTGATTTTCGGATCGGCTGCGAGTCCTTT
GAAATGTACAGAACTGTACTTCTCTTTGCTCGAAAAGCGTGGTGTTACTGGTTGTAAAGACTGACCGTGTGGCCAAACAGGCGACTGTGATTGTCTGCTG
GGGCATTAATGGAGGAGTGTTCAATTCGCGGTATGGTTGGCTTCGGCTAAACAGACGCTTACTGGACATTCTTTCAGTTGTGGCGGTATATCTGGTGAAC
CGTAGTCACGTGGTCTTGGTTTTGAATCGGTTTCGCTGGTGCGAAGTAGAGTGACAGTTTCGGCTGTCGAGGGTCGATCCATTTGGGAAATTTGTGCGGT
GCGGCTTCGGTCGCGCTGCATCTCAATTGGACCTGATATCAGGCAAGATTACCCGCTGAACTTAAGCA
>EF174966|Protists|Stramenopiles;Oomycota;Peronosporales;Peronospora_sp_MG1796
TCGGAAGGATCATTSCCMCMCCTAAAACTTTCCACGTGAACCGTATCAAACAATTAATTGGGGGCTTATTTGGCGGCAGCAGCTAGCATATTGTATTCTT
TTGCTGGCTACTGCTGCTGTGTAAGCTCTATCATGGGTATACTTGGCGGCAGCAGCTAGCATATTGTATTTTTTTGCTGGCTACTGTTGCTGTGTAAGTG
TTTATTTAGCAGCAGCAGGCAGCATATTGTATTTTTTTGCTGGTTACTGCTGCTATGTAAGKGTTTATTTGGCGGCAGTAGCTAGCATATTGTATTTTTT
TGCTGGCTACTGCTGCTGTGTAAGCATTTATTGGCGGCAGCGGTTAGCATATCGTAATTTTTTTGCTGGCTACTTCTGCTGTGTAAGCATTTATTTGGCG
GCAGCGGCTAGCATATCGTATTTTCTTGCTGGCAACTGCTACTGGGTATACCCTGTCATGGCAAACGCTCGGACCTTGGTTTGAGCAGGAGCATGAATTT
TAAACCATTTACTAATTACTGAATATACTGTGGGGACGAAAGTCTCTGCTTTTAACTAGATAACAACTTTCAGCAGTGGATGTCTAGGCTCGCACATCGA
TGAAGAACGCTGCGAACTGCGATACGTAATGCGAATTGCAGGATTCAGTGAGTCATCGAAATTTTGAACGCATATTGCACTTCCGGGCTCTCTACTCGGG
AGTATGCCTGTATCAGTGTCCGTACAACAAACTTGGTTTTCTTCCTTCCGTGTAGTCGGTGGAAGATATGCCAGATGTGAAGTGTCTTGCGGCTGATTTT
CGGATCGGCTGCGAGTCCTTTGAAATGTACAGAACTGTACTTCTCTTTGCTCGAAAAGCGTGGTGTTACTGGTTGTAAAGACTGACCGTGTGACAAAACA
GGCGACTGTGATTGTCTGCTGGGGCATTAATGGAGGAGTGTTCAATTCGCGGTATGGTTGGCTTCGGCTAAACAGGCGCTTACTGGACATTCTTTCAGCT
GTGGCGGTATATCTGGTGAACCGTAGTCACGTGGTCTTGGTTTTGAATCGGTTTCGCTGGTGCGAAGTAGAGTGACAGTTTCGGCTGTCGAGGGTCGATC
CATTTGGGAAATTTGTGCGGTGCGGCTTCGGTCGCGCTGCATCTCAATTGGACCTGATATCAGGCA
>EF174965|Protists|Stramenopiles;Oomycota;Peronosporales;Peronospora_trifolii-minoris_MG1665
GGAAGGATCATTACCACACCTAAAACTTTCCACGTGAACCGTATCAAACAATTAATTGGGGGCTTATTTGGCGGCAGCAGCTAGCATATTGTATTTTTTT
GCTGGCTACTGCTGCTGTGTAAGCTCTATCATGGGTATACTTGGCGGCAGCAGCTAGCATATCGTATTTTTTTGCTGGCAACTGCTACTGGGTATACCCT
GTCATGGCAAGCGCTCGGACCTTGGTTTGAGCAGGAGCATGAATTTTAAACCATTTACTAATTACTGAATATACTGTGGGGACGAAAGTCTCTGCTTTTA
ACTAGATAGCAACTTTCAGCAGTGGATGTCTAGGCTCGCACATCGATGAAGAACGCTGCGAACTGCGATACGTAATGCGAATTGCAGGATTCAGTGAGTC
ATCGAAATTTTGAACGCATATTGCACTTCCGGGCTCTCTACCCGGGAGTATGCCTGTATCAGTGTCCGTACAACAAACTTGGTTTTCTTCCTTCCGTGTA
GTCGGTGGAAGATATGTCAGATGTGAAGTGTCTTGCGGCTGATTTTCGGATCGGCTGCGAGTCCTTTGAAATGTACAGAACTGTACTTCTCTTTGCTCGA
AAAGCGTGGTGTTACTGGTTGTAAAGACTGACCGTGTGGCAAAACAGGCGACTGTGATTGTCTGCTGGGGCATTAATGGAGGAGTGTTCAATTCGCGGTA
TGGTTGGCTTCGGCTAAACAGGCGCTTACTGGACATTCTTTCAGCTGTGGCGGTATATCTGGTGAACCGTAGTCACGTGGTCTTGGTTTTGAATCGGTTT
CGCTGGTGCGAAGTAGAGTGACAGTTTCGGCTGTCGAGGGTCGATCCATTTGGGAAATTTGTGCGGTGCGGCTTCGGTCGCGCTGCATCTCAATTGGACC
TGATATCAGGCAAGATTACCCGCTGAACTTAAGCATATTAATAA
>EF174940|Protists|Stramenopiles;Oomycota;Peronosporales;Peronospora_sp_GG56
TTAATTGGGGGCTTATTTGGCGGCAGCAGCTAGCATATTGTATTTCTTTTGCTGGCTACTGCTGTTGTGTAAGCTCTATCATGGGTATACTTGGCGGCAG
CAGCTAGCATATTGTATTTTTTTGCTGGCTACTGTTGCTGTCTAAGTGTTTATTTGGCGGCAGCAGCTAGCATATTGTATTTTTTTTGCTGGCTACTGTT
GCTGTGTAAGTGTTTATTTGGCGGCAGCAGCTAGCATATTGTATTATTTTTGCTGGCTACTGCTGCTGTGTAAGTGTTTATTTGGCGGCAGCAGCTAGCA
TATTGTATTATTTTTGCTGGCTACTGCTGCTATGTAAGCGTTTATTTGGCGGAACCGGCTAGCATATTGTATTATTTTTGCTGGCTACTGCTGCTATGTA
AGCGTTTATTTGGCGGAACCGGCTAGCATATTGTATTATTTTTGCTGGCTTCTTCTACTATGTAAGCGTTTATTTGGTGGCAGCGGCTAGCATATCGTAT
TTTTTTTGCTGGCTTCTTCTACTATGTAAGCATTTATTTGGCGGCAGTGGCTAGCATATCGTATTTTTTTGCTGGCTACTGCTTCTGTGTAAGCATTTAT
TGGTGGCAGCGGCTAGCATATCGTATTTTTTTTGCTGGCTTCTTCTACTATGTAAGCATTTATTTGGCGGCAGTGGCTAGCATATCGTATTTTTTTGCTG
GCTACTTCTGCTGTGTAAGCATTTATTTGGTGACAGCGGCTAGCATATTGTATTTGTTTTTGCTGGCTACTGCTACTGGGTATACCCTGTCATGGTAAGC
GCTCGGACCTTGGTTTGAGCAGGAGCATGAATTTTAAACCATTTACTAATTACTGAATATACTGTGGGGACGAAAGTCTCTGCTTTTAACTAGATAGCAA
CTTTCAGCAGTGGATGTCTAGGCTCGCACATCGATGAAGAACGCTGCGAACTGCGATACGTAATGCGAATTGCAGGATTCAGTGAGTCATCGAAATTTTG
AACGCATATTGCACTTCTGGGCTCTCTACTCAGGAGTATGCCTGTATCAGTGTCCGTACAACAAACTTGGTTTTCTTCCTTCCGTGTAGTCGGTGGAAGA
TATGCCAGATGTGAAGTGTCTTGCGGCTGATTTTCGGATCGGCTGCGAGTCCTTTGAAATGTACAGAACTGTACTTCTCTTTGCTCGAAAAGCGTGGTGT
TACTGGTTGTAAAGACTGACCGTGTGACCAAACAGGCGACTGTGATTGTCTGCTGGGGCATTAATGGAGGAGTGTTCAATTCGCGGTATGGTTGGCTTCG
GCTAAACAGACGCTTACTGGACATTCTTTCAGCTGTGGCGGTATATCTGGTGAACCGTAGTCACGTGGTCTTGGTTTTGAATCGGTTTCGCTGGTGCGAA
GTAGAGTGACAGTTTCGGCTGTCGAGGGTCGATCCATTTGGGAAATTTGTGCGGTGCGGCTTCGGTCGCGCTGCATCTCAATTGGACCTGATATCA
>EF174924|Protists|Stramenopiles;Oomycota;Peronosporales;Peronospora_sp_HV956
CGTATCAAACAATTAATTGGGGGCTTACTTGGCGGCAGCAGCTAGCATATCGTATTATTTTTGCTGGCTACTGCTGCTGTGTAAGCTCTATCATGGGTAT
ACTTAACGGCAACAGCTAGCATATTGTATTTTTTTGCTGGCTACTGCTGCTATGTAAGTGTTTATTTGGCGGCAGCAGCTAGCATATCGTATTATTTTTG
CTGGCTACTGCTTCTATGTAAGTGTTTATTTGGCGGCAGCAGCTAGCATATCGTATTGCTTTTGCTGGCTACTTCTGCTGTGTAAGTGTTTATTTGGCGG
CAGCAGCTAGCATATCGTATTATTTTTGCTGGCTACTTCTGCTGTGTAAGCATTTATTCGGCGGCAGCAGCTAGCATATCGTATTATTTTTGCTGACGAC
TGCTATTAGGTATACCCTGTCATGGCAAGCGCTCGGACCTTGATTTGAGCAGGAGCATGAATTTTAAACCATTTACTAATTACTGAATATACTGTGGGGA
CGAAAGTCTCTGCTTTTAACTAGATAACAACTTTCAGCAGTGGATGTCTAGGCTCGCACATCGATGAAGAACGCTGCGAACTGCGATACGTAATGCGAAT
TGCAGGATTCAGTGAGTCATCGAAATTTTGAACGCATATTGCACTTCCGGGCTCTCTACTCGGGAGTATGCCTGTATCAGTGTCCGTACAACAAACTTGG
CTTTCTTCCTTCCGTGTAGTCGGTGGAAGATATGCCAGATGTGAAGTGTCTTGCGGCTGATTTTCGGATCGGCTGCGAGTCCTTTGAAATGTACAGAACT
GTACTTCTCTTTGCTCGAAAAGCGTGGTGTTACTGGTTGTAAAGACTGACCGTGTGGCCAAACAGGCGACTGTGATTGTCTGCTGGGGCATTAATGGAGG
AGTGTTCAATTCGCGGTATGGTTGGCTTCGGCTAAACAGACGCTTACTGGATATTCTTTCAGTTGTGGCGGTATATCTGGTGAACCGTAGTCACGTGGTC
TTGGTTTTGAATCGGTTTCGCTGGTGCGAAGTAGAGTGACAGTTTCGGCTGTCGAGGGTCGATCCATTTGGGAAATTTGTGCGGTGCGGCTTCGGTCGCG
CTGCATCTCAATTGGACCTGATATCAGGCAAG
>EF174917|Protists|Stramenopiles;Oomycota;Peronosporales;Peronospora_trifolii-alpestris_HV1055-1057
ATCAAACAATTAATTGGGGGCTTATTTGGCGGCAGCAGCTAGCATATTGTATTTTTTTGCTGGCTACTGCTGCTGTGTAAGCTCTATCATGGGTATACTT
GGCGGCAGCAGCTAGCATATTGTTTTTTTTGCTGGCTACTGTTGCTGTGTAAGTGTTTATTTGGCGGCAGCAGCTAGCATATTGTATTTTTTTGCTGGCT
ACTGTTGCTGTGTAAGTGTTTATTTGGCGGCAGCAGCTAGCATATTGTATTATTTTTGCTGGCTACTGCTGCTATGTAAGCGTTTATTTGGCGGAACCGG
CTAGCATATCGTATTTTTTTTGCTGGCTTCTTCTACTATGTAAGCATTTATTTGGCGGCATTGGCTAGCATATCGTATTTTTTTTGCTGGCTACTTCTGC
TGTGTAAGCATTTATTTGGTGACAGCGGCTAGCATATTGTATTTGTTTTTGCTGGCTACTGCTACTGGGTATACCCTGTCATGGTAAGCGCTCGGACCTT
GGTTTGAGCAGGAGCATGAATTTTAAACCATTTACTAATTACTGAATATACTGTGGGGGACGAAAGTCTCTGCTTTTAACTAGATAGCAACTTTCAGCAG
TGGATGTCTAGGCTCGCACATCGATGAAGAACGCTGCGAACTGCGATACGTAATGCGAATTGCAGGATTCAGTGAGTCATCGAAATTTTGAACGCATATT
GCACTTCTGGGCTCTCTACTCAGGAGTATGCCTGTATCAGTGTCCGTACAACAAACTTGGTTTTCTTCCTTCCGTGTAGTCGGTGGAAGATATGCCAGAT
GTGAAGTGTCTTGCGGCTGATTTTCGGATCGGCTGCGAGTCCTTTGAAATGTACAGAACTGTACTTCTCTTTGCTCGAAAAGCGTGGTGTTACTGGTTGT
AAAGACTGACCGTGTGGCCAAACAGGCGACTGTGATTGTCTGCTGGGGCATTAATGGAGGAGTGTTCAATTCGCGGTATGGTTGGCTTCGGCTAAACAGA
CGCTTACTGGACATTCTTTCAGCTGTGGCGGTATATCTGGTGAACCGTAGTCACGTGGTCTTGGTTTTGAATCGGTTTCGCTGGTGCGAAGTAGAGTGAC
AGTTTCGGCTGTCGAGGGTCGATCCATTTGGGAAATTTGTGCGGTGCGGCTTCGGTCGCGCTGCATCTCAA
>EF174913|Protists|Stramenopiles;Oomycota;Peronosporales;Peronospora_trifolii-minoris_GG134
TAAAACTTTCCACGTGAACCGTATCAAACAATTAATTGGGGGCTTATTTGGCGGCAGCAGCTAGCATATTGTATTTTTTTGCTGGCTACTGCTGCTGTGT
AAGCTCTATCATGGGTATACTTGGCGGCAGCAGCTAGCATATTGTATTTTTTTGCTGGCTACTGCTGCTGTGTAAGCATTTATTTGGTGGCAGCTGCTAG
CATATTGTATTTTTCTTTGCTGGCAACTGCTACTGGGTATACCCTGTCATGGCAAGCGCTCGGACCTTGGTTTGAGCAGGAGCATGAATTTTAAACCATT
TACTAATTACTGAATATACTGTGGGGACGAAAGTCTCTGCTTTTAACTAGATAGCAACTTTCAGCAGTGGATGTCTAGGCTCGCACATCGATGAAGAACG
CTGCGAACTGCGATACGTAATGCGAATTGCAGGATTCAGTGAGTCATCGAAATTTTGAACGCATATTGCACTTCCGGGCTCTCTACCCGGGAGTATGCCT
GTATCAGTGTCCGTACAACAAACTTGGTTTTCTTGCTTCCGTGTAGTCGGTGGAAGATATGCCAGATGTGAAGTGTCTTGCGGCTGACTTTCGGATCGGC
TGCGAGTCCTTTGAAATGTACAGAACTGTACTTCTCTTTGCTCGAAAAGCGTGGTGTTACTGGTTGTAAAGACTGACCGTATAGCAAAACAGGCGACTGT
GATTGTCTGCTGGGGCATTAATGGAGGAGTGTTCAATTCGCGGTATGGTTGGCTTCGGCTAAACAGGCGCTTACTAGACATTCTTTCAGCTGTGGCGGTA
TATCTGGTGAACCGTAGTCACGTGGTCTTGGTTTTGAATCGGTTTCGCTGGTGTGAAGTAGAGTGACAGTTTCGGCTGTCGAGGGTCGATCCATTTGGGA
AATTTGTGCGGTGCGGCTTCGGTCGCTCTGCATCTCAATTGGACCTGATATCAGGCAAGATTACCCGCTGAACTTAAGCATATTA
>EF174912|Protists|Stramenopiles;Oomycota;Peronosporales;Peronospora_trifolii-arvensis_GG136
TCGGAAGGATCATTACCACACCTAAAACTTTCCACGTGAACCGTATCAAACAATTAATTGGGGGCTTATTTGGCGGCAGCAGCTAGCATATTGTATTTTT
TTTGCTGGCTACTGTTGCTGTGTAAGTGTTTATTTAGCAGCAGCAGACAGCATATTGTATTTTTTTGCTGGCTACTGCTGCTATGTAAGTGTTTATTTGG
CGGCAGCAGCTAGCATATTGTATTTTTTTGCTGGCTACTTCTGCTGTGTAAGCATTTATTTGGCGGCAGCGGCTAGCATATCGTATTTTTTTGCTGGCTA
CTGCTGCTGTGTAAGCATTTATTTGGTGGCAGTTGCTAGCATTTTGTATTTTCTTGCTGGCAACTGCTACTGGGTATACCCTGTCATGGCAAACGCTCGG
ACCTTGGTTTGAGCAGGAGCATGAATTTTAAACCATTTACTAATTACTGAATATACTGTGGGGACGAAAGTCTCTGCTTTTAACTAGATAACAACTTTCA
GCAGTGGATGTCTAGGCTCGCACATCGATGAAGAACGCTGCGAACTGCGATACGTAATGCGAATTGCAGGATTCAGTGAGTCATCGAAATTTTGAACGCA
TATTGCACTTCCGGGCTCTCTACTCGGGAGTATGCCTGTATCAGTGTCCGTACAACAAACTTGGTTTTCTTCCTTCCGTGTAGTCGGTGGAAGATATGCC
AGATGTGAAGTGTCTTGCGGCTGATTTTCGGATCGGCTGCGAGTCCTTTGAAATGTACAGAACTGTACTTCTCTTTGCTCGAAAAGCGTGGTGTTACTGG
TTGTAAAGACTGACCGTGTGGCAAAACAGGCGACTGTGATTGTCTGCTGGGGCATTAATGGAGGAGTGTTCAATTCGCGGTATGGTTGGCTTCGGCTAAA
CAGGCGCTTACTGGACATTCTTTCAGCTGTGGCGGTATATCTGGTGAACCGTAGTCACGTGGTCTTGGTTTTGAATCGGTTTCGCTGGTGCGAAGTAGAG
TGACAGTTTCGGCTGTCGAGGGTCGATCCATTTGGGAAATTTGTGCGGTGCGGC
>EF174906|Protists|Stramenopiles;Oomycota;Peronosporales;Peronospora_medicaginis-orbicularis_GG153
CTTTCCACGTGAACCGTATCAAACAACAAATTGGGGGTTTGTTTGGCGGCGGCTGCTGGCATCTTTTTTGCTAGCGGCTGCTGCTGAGCAAGCCCTATCA
TGGCGAGCGTTCGGACCTCGGTCGGAGCCAGTAGCTTTCATTGTAAACCCATTCTTAATTACTGAATATACTGTAGGGACGAAAGTCTCTACTTTTAACT
AGATAGCAACTTTCAGCAGTGGATGTCTAGGCTCGCACATCGATGAAGAACGCTGCGAACTGCGATACGTAATGCGAATTGCAGGATTCAGTGAGTCATC
GAAATTTTGAACGCATATTGCACTCCTGGGTTCAGCCTCAGGAGTATGCCTGTATCAGTGTCCGTACACCAAACTTGGTTTTCCTCTTTCCGTGTAGTCG
GTGGAGGATATGCCAGATGTGAAGTGTCTTGCGGCTGGTTTTCGGATCGGCTGCGAGTCCTTTGAAATGTACAGAACTGTACTTCTCTTTGCTCGAAAAG
CGTGGCGTTGTTGGTTGTGAAGGCTGTCCGTGTGACCAGTCGGCGATCAGTTTGTCTGCTGTAGTGTTAATGGAGGAATGTTCGATTCGCGGTATGATTG
GCTTCGGCTGAGCAGACGCTTATTGGACGTTTTTCCTGCTGTAGCGGTATGAACTGGTGAACCGTAGTCATGTGTGACTTGGCTTTTGAATCGGCATTGC
TGGTGCGAAGTAGAGTGGCAGTCTCGGCTGTCGAGGGTCGATCCATTTGGGAAATTTGCGCAGTGCGACTTCGGTCACGCGGCGTCTCAATTGGACCTGA
TATCAGGCAAGATTACCCGCTGAACTTAAGCATATTA
>EF174905|Protists|Stramenopiles;Oomycota;Peronosporales;Peronospora_medicaginis-minimae_GG151
GGAAGGATCATTACCACACCTAAAAACTTTCCACGTGAACCGTATCAAACCAATTAATTGGGGGTTTGCTTGACGGCAACTGCAGGCATCTTTTTGTTGC
TGGTGGTTGCTGCCGAAAAAGCCCTATCATGGCGAGCGTTCGGACCTCGGTCGGAGCGAGTAGCTTTATTGTAAACCCATTCCTAATTACTGAATATACT
GTGGGGACGAAAGTCTCTGCTTTTAACTAGATAGCAACTTTCAGCAGTGGATGTCTAGGCTCGCACATCGATGAAGAACGCTGCGAACTGCGATACGTAA
TGCGAATTGCAGGATTCAGTGAGTCATCGAAATTTTGAACGCATATTGCACTCCCGGGTTCAGCCTCGGGAGTATGCCTGTATCAGTGTCCGTACACCAA
CCTTGGTTTTCTTCTTTCCGTGTAGTCGGTGGAGGATATGCCAGATATGAAGTGTCTTGCGGCTGATTTTCGGATCGGCTGCGAGTCCTTTTAAATGTAC
AGAACTGTACTTCTCTTTGCTCGAAAAGCGTGGCGTTGCTGGTTGTGAAGACTGTCCATGTGGCTAGTCGGCGATCGGTTTGTCTACTGTGGCATTAATG
GAGGAATGTTCGATTCGCGGTATGATTGGCTTCGGCTAAACAGACGTTTATTGGATGTTTTTCCTGCTATGGTGGTCTGAACTGGTGAACCGTATTCATG
TGTACTTGGTTTTTGAATCGGCTTTGCTGGTGCGAAGTAGAGTGGCAGTTTAGGCTGTCGAGGGTCGATCCATTTGGGAAATTTTCGTAGTGCAACCTCG
GTTGCGCTGCGTCTCARTTGGACCTGATATCAGGCAAGATTACCCGCTGAACTTAAGCATATTAATAAGCGGAGGAAA
>EF174904|Protists|Stramenopiles;Oomycota;Peronosporales;Peronospora_astragalina_GG20
CGGAAGGATCATTACCACACCTAAAAACATTCCACGTGAACCGTATCAACAAACCAATTTGGGGATATGTTTGGTGGCGGCTACTAGCGAAATTATTTTT
GCTGGCTGCTGCTACTGGGCAAGTCCTATCATGGCGAGCGTTTGGACTTCGGTCTGAGCTAGTAGCGCTAATTTTAAACCCATTCCTAATTACTGATATA
CTGTGGGGACGAAAGTCTCTGCTTTTAACTAGATAGCAACTTTCAGCAGTGGATGTCTAGGCTCGCACATCGATGAAGAACGCTGCGAACTGCGATACGT
AATGCGAATTGCAGGATTCAGTGAGTCATCGAAATTTTGAACGCATATTGCACTCTCGGGTTCAGCCCCGGGAGTATGCCTGTATCAGTGTCCGTACAAM
AAACTTGGTTTTCTTCTTTCCGTGTAGTCGGTGGAGGATATGCCAGATGTGAAGTGTCTTGCGATTGGTTTTCGAATCTGCTGCGAGTCCTTTGAAATGT
ACAACACTGTACTTCTCTTTGCTCAAAAAGCGTGGCGTTGCTGGTTGTGAAGGCTGTCTGTGTGGCAAGTCGGCGATCGGTTTGTTTGCTGTGGCATTCA
AGGAGGAATATTTGATTCGCGGTATGGTTGGCTTCGGCTGAACAGACGCTTATTAGACGTTCTACCTGCTATGGCGTATGAACTGGTGAACCGTAGTCAT
ATGTGACTTGGCTTTTGAATCGGTTTTGCTGTGCGAAGTAGAGTGACAGTTTAGGCTGTCGAGGGTCGATCCATTTGGGAAATTAGTGCGGTGCGATTTC
GGTCGCGCAGCATCCTAATTGGACCTGATATCAGGCAAGATTACCCGCTGAACTTAAGCATATTA
>EF174899|Protists|Stramenopiles;Oomycota;Peronosporales;Peronospora_meliloti_MG2135
GGAAGGATCATTTACCACATCTAAAAACTTTCCACGTGAACCGTATCAAACCAATACATTGGGGGATTGTTTGGCGGCAGTTGCTGGCATCTTTTTGCTG
GCTGCTGCTGCTGAGCAATCTCTATCAATGGTGAGCGTTCGGACCTCGATCTGAACCAGTAGCTTCATTGTAAACCCATTTCTAATTACTGAATATACTG
TGGGGACGAAAGTCTCTGCTTTTAACTAGATAGCAACTTTCAGCAGTGGATGTCTAGGCTCGCACATCGATGAAGAACGCTGCGAACTGCGATACGTAAT
GCGAATTGCAGGATTCAGTGAGTCATCGAAATTTTGAACGCATATTGCACTCCCGGGTTCGGCCTCGGGAGTATGCCTGTATCAGTGTCCGTACACCAAA
CTTGGTTTTCTTCTTTCCGTGTAGTCGGTGGAGGATCTGCCAGATGTGAAGTGTCTTTTGGCTGGTTTTCGAATCGGCTGTGAGTCCTTTGAAATGTACA
GAACTGTACTTCTCTTTGCTCGAAAAGCATGGCATTGCTGGTTGTGAAGGCTGTCCGTGTGACCAGTCGGCGATCGGTTTGTCTGCTGTGGCGTAATGGA
GGAGTGTTCGATTCGCGGTATGGTTGGCTTCGGCTGAACAGACGCTTATTGGACATTCTTCCTGCTGTAGTGGTATGAACTGGTGAACCGTAGTTATATG
TGACTTGGCTTTTGAATCGACTTTACTGTTGCGAAGTAGAGTGACAGTTTCGGCTGTCGAGGGTCGATCCATTTGGGAAATTTGTGTCGTGCGGCTTCGG
TCGTGCAGCATCTCAACTGGACCTGATATCAGGCAAGATTACCCGCTGAACTTAAGCATATTA
>EF174897|Protists|Stramenopiles;Oomycota;Peronosporales;Peronospora_tetragonolobi_HV1067
CGGAAGGATCCATTACCACACCTAAAAACTTTCCACGTGAACCGTATCAAACCAACTATTGGGGGTTTGTTTGGCGGCGGCTGCAGGCATCATTTTGCTG
GCGGCTGCTGCTGAGCAATCCCTATCAAGGCGAGCACTCGGATTTCGGTCTGAGTTAGTAGCATACATTTTAAACCCATTCCTAATTACTGAATATACTG
TGGGGACGAAAGTCTCTGCTTTTAACTAGATAGCAACTTTCAGCAGTGGATGTCTAGGCTCGCACATCGATGAAGAACGCTGCGAACTGCGATACGTAAT
GCGAATTGCAGGATTCAGTGAGTCATCGAAATTTTGAACGCATATTGCACTTCCGGGTTAGTCCTGGAAGTATGCCTGTATCAGTGTCCGTACAACAAAC
TTGGTTTTCTTCCTTCCGTGTAGTCGGTGGAGGATATGCCAGATGTGAAGTGTCTTGCGGCTGATTTTCGAATCGACTGTGAGTCCTTTGAAATGTACAG
AACTGACTTCTCATTGTACGAAAAGCGTAGCGTTGCTGGTTGTGGAGGCTGTCCGTGTGACAAGTCGGCGATCGGTTTGTCTGCTGTGGCGTTAAGGAGG
AGTGTTCGTTTCGCGGTATGGTTAGCTTCGGCTGAACAGGCGCTTATCGGATATTCTTTCTGCTGTGGTGGTATGACTGGTGAACCGTAGTCGTGTGTGA
CTTGGCTTCTGAATCGGCTTTGCTAAAGTGAAGTAGATTGACAGTTTAGGCTGTCGAGAAGTCGATCCATTTGGGAATTGTGCGGTGTGGCTTCGGTCGC
GCGGCATCTCAATTGGACCTGATATCAGGCAAGATTACCCGCTGAACTTAAGCATATTAATAAGC
>EF174896|Protists|Stramenopiles;Oomycota;Peronosporales;Peronospora_lathyrina_HV1052
CGGAAAGGATTCCATTACCACACCTAAAAACTTTCCACGTGAACCGTATCAACCCAGCTAATTGGGGGCTTATTTAGCGGCGGCGGCTGGCATATTTTTG
CTGGTAGCTGCTGTTGAGTAAGCCCTATCATGGCGAGTGTTCGGACTTTGGTCTGAACTAGTAGCTTTAATTCTAAACCCATTCCTAATTACTGATTATA
CTGTGGGGACGAAAGTCTCTGCTTTTAACTAGATAGCAACTTTCAGCAGTGGATGTCTAGGCTCGCACATCGATGAAGAACGCTGCGAACTGCGATACGT
AATGCGAATTGCAGGATTCAGTGAGTCATCGAAATTTTGAACGCATATTGCACTACCGGGTCACAGCCACGGGAGTATGCCTGTATCAGTGTCCGTACAA
CAAACTTGGTTTTCTTCTTTCCGTGTAGTCGGTGGAGGATATGCCAGATGTGAAGTGTCTTGCGACTGGTTTTTGGATCGGTTGCGAGTCCTTTGAAATG
TACGAACTGTACTTCTCTTTGCTCGAAAAGCGTGGCATTGCTGGTTGTGGAGGCTGTCCTTGTGGCCAGTCGGCGATCGGTTTGTCTGCTGCGGTGTTAA
TGGAGGAGTGTTCGATTCGCGGTATGGTTGGTTTCGGCTAAACAGACGCTTATTGGACTCTCTTTCTGCTGTAGCAGTACAAACTGGTGAACCGTAGTCA
TGAGTGACTTGGCTTTTGAATATCGGCTTTGCTGTTGCGAAGTAGAGTGACAGTTTCGGCTGTCGAGGGTACGACCCATTTGGGAAATTGTGCGGTGCGG
CTTCGGTCGCGCAGCATCTCAATTGGACCTGATATCAGGCAAGATTACCCGCTGAACTTAAGCATATTAAT
>EF174893|Protists|Stramenopiles;Oomycota;Peronosporales;Peronospora_ervi_HV879
CCGGAAAGGATTCCATTACCACACCTAAAAACTTTCCACGTGAACCGTATCAACCCAATTAATTGGGGGTTTACTTGGCGGCGGCGGCTGGCATAGTTTT
GCTGGCTGCTGCTGCCGAGTGAGCCCTATCATGGCGAGTGTTTGGACCTCGGTCTGAGCTAGTAGCTTTAATTTTAAACCCATTCTTAATTACTGAATAT
ACTGTGGGGACGAAAGTCTCTGCTTTTAACTAGATAGCAACTTTCAGCAGTGGATGTCTAGGCTCGCACATCGATGAAGAACGCTGCGAACTGCGATACG
TAATGCGAATTGCAGGATTCAGTGAGTCATCGAAATTTTGAACGCATATTGCACTACCGGGTTACAGCCCGGGAGTATGCCTGTATCAGTGTCCGTACAT
CAAACTTGGTTTTCTTCTTTCCGTGTAGTCGGTGGAAGATATGCCAGATGTGAAGTGTCTTTCGACTGTTTTTCGAATCGGTTGTGAGTCCTTTGAAATG
TATAGAACTGTACTTCTCTTTGCTCGAAAAGCGTGGCATTGCTGGTTGTGGAGGCTGTCCGTGGACCAGTCGGCGACCGGTTTGTCTACTGTGGCATTAA
TGGAGGAGGGCTCGATTCGCGGTATGGTTGGCTTCGGCTAAACAGACGCTTATTGGGCTCTTTTCCTGCGGTGAACCGTAGTCTTATGTGACTTGGCTTT
TGAATTGGCTTTGCTGGTGCGAAGTAGAGTGAAGTAGAGTGACAGTTTCGGCTGTCGAGGGTCGACCCATTTGGGAAATTTATGCGGTGCGGCTTCGGTC
GCGCAGTATCTCAATTGGACCTGATATCA
>DQ643845|Protists|Stramenopiles;Oomycota;Peronosporales;Peronospora_effusa_B13
CCACACCTAAAAAACTTTCCACGTGAACCGTATCAACCCAATGAATAGGGGGTTTATTTGGCGGCGGCTGCTGGCATTTTTTTGCTGGCTGGCTACTGCT
GAGCGAACCCTGAGAAGGTGAATGTTCCGACTTTGGTTGGAATTAGTAGCTTGAATTGCAAACCCTTTCTTAAATACTGAATATACTGTGGGGACGAAAG
TCTCTGCTTTTAACTAGATAGCAACTTTCAGCAGTGGATGTCTAGGCTCGCACATCGATGAAGAACGCTGCGAACTGCGATACGTAATGCGAATTGCAGG
ATTCAGTGAGTCATCGAAATTTTGAACGCATATTGCACTCTCGGGGTATTCCTGGGAGTATGCCTGTATCAGTGTCCGTACATCAAACTTGGTTTTCTTC
TTTCCGTGTAGTCGGTGGAGGATATGCCAGATATAAAGTGTCTTGTAGCTGGTTTTCGAATCGGCAGCGAGTCCTTTGAAATGTATAGAACTGACTCTCT
TTGTTCGAAAAGCGTGGCGTTGCTGGTTGTGAAGGCTGTCCGTGTGGCTAGTCGGCGACCGGTTTGTCTGCTATGGTAAATGGAGGAGTGTTTGATTCGC
GGTAGGATTGGCTTCGGCTGAACTGACGCTTATTGGACGTTCTTTCTACTATGGCGGTATGAACTGGTGAACCGTAGTTCATGCGTGACTTGGCTTTTGA
ATCAGCTTTGCTGCTGCGAAGTAGAGTGACAGTTTCGGCTGTCGAGTGTCGACCCATTTGGAAAAACTGTGCTGTGTGACTTCGGTCGCGTGGCATCCCA
A
>DQ067900|Protists|Stramenopiles;Oomycota;Peronosporales;Peronospora_tabacina_Columbia-PA
ACCTAAAAACATTCCACGTGAACCGTATCAACCCCAAGTTGGGGGTTTCATTGGCGGCGGCTGCTGGCATCTTTTTGCTGGCTGGCTACTGCTGAGAGAA
CCCTATCGTGAGCGTTCTGACCTTGGTTGGAGCTAGTAACTTATTATAAACCCATTCCTAATACTGAATATACTGTGGGGACGAAAGTCTCTGCTTTTAA
CTAGATAGCAACTTTCAGCAGTGGATGTCTAGGCTCGCACATCGATGAAGAACGCTGCGAACTGCGATACGTAATACGAATTGCGGAATTCAGTGAGTCA
TCGAAATTTTGAACGCATATTGCACTTTCGGGTTATCCCTGGAAGTATGCCTGTATCAGTGTCCATACATCAAACTTGGTTTTCTTCTTTCCGTGTAGTC
GGTGGAGGATATGCCAGATGTGAAGTGTCTTGCGGCTGGTTTTTTTGAATCGGCTGCNAGTCCTTTGAAATGTATGGAACTGACTCTCTTTTGTTCGAAA
AGCGTGGCGTTGCTGGTTGTGAAGGCTGCTAGTATGACTAGTCGGCGACCGGTTTGTCTGCTATGGCATGAATGGAAGAGTGTTCGATTCGCGGTATGGT
TGGCTTCGGCTGAACAGGCGCGTATTGGACGTTCATCCCGCTGTGGCGNATNACTGGTGAACCGAANTCATGCATGGCTTGCGTTTGAATCAGCTTTGCT
GCTGCGAAGNANANGACAGTTTTGGCTGNCNAGGGTCGNCTATTTGAGAAATTGGCTGGCGACTTNNGNCCGTNCATTNAATGGGCCTGNTTNANGCANG
ANTACCCNNTNNCTTANCNTCAATA
>DQ067898|Protists|Stramenopiles;Oomycota;Peronosporales;Peronospora_tabacina_NC-99-4
CCTTGTTACCACTTTTACTTNCAGGATCATTACCACACCTAAAAACATTCCACGTGAACCGTATCAACCCCAAGTTGGGGGTTTCATTGGCGGCGGCTGC
TGGCATCTTTTTGCTGGCTGGCTACTGCTGAGAGAACCCTATCGTGAGCGTTCTGACCTTGGTTGGAGCTAGTAACTTATTATAAACCCATTCCTAATAC
TGAATATACTGTGGGGACGAAAGTCTCTGCTTTTAACTAGATAGCAACTTTCAGCAGTGGATGTCTAGGCTCGCACATCGATGAAGAACGCTGCGAACTG
CGATACGTAATACGAATTGCGGAATTCAGTGAGTCATCGAAATTTTGAACGCATATTGCACTTTCGGGTTATCCCTGGAAGTATGCCTGTATCAGTGTCC
ATACATCAAACTTGGTTTTCTTCTTTCCGTGTAGTCGGTGGAGGATATGCCAGATGTGAAGTGTCTTGCGGCTGGTTTTTTTGAATCGGCTGCGAGTCCT
TTGAAATGTATGGAACTGACTCTCTTTTGTTCGAAAAGCGTGGCGTTGCTGGTTGTGAAGGCTGCTAGTATGACTAGTCGGCGACCGGTTTGTCTGCTAT
GGCATGAATGGAAGAGTGTTCGATTCGCGGTATGGTTGGCTTCGGCTGAACAGGCGCGTATTGGACGTTCATCCCGCTGTGGCGTATAACTGGTGAACCG
TANTTCATGCATGGCTTGGCGTTTGAATCANCTTTGCTTGNTGCNAAGTANANTGACAGTTTTGGCTGTCGAGGGTNCNACCTATTTGAGAAATTGTGCT
GNGCCGANTTNNNGNCNCGTGGCATCTNAATTGGACCNGGATTCANGCAAGANTACCC
>DQ067896|Protists|Stramenopiles;Oomycota;Peronosporales;Peronospora_tabacina_BPTP
GGAAGTAAAAGTCGTAACAAGGTTTCCGTAGGTGAACCTGCGGAAGGATCATTACCACACCTAAAAACATTCCACGTGAACCGTATCAACCCCAAGTTGG
GGGTTTCATTGGCGGCGGCTGCTGGCATCTTTTTGCTGGCTGGCTACTGCTGAGAGAACCCTATCGTGAGCGTTCTGACCTTGGTTGGAGCTAGTAACTT
ATTATAAACCCATTCCTAATACTGAATATACTGTGGGGACGAAAGTCTCTGCTTTTAACTAGATAGCAACTTTCAGCAGTGGATGTCTAGGCTCGCACAT
CGATGAAGACGCTGCGAACTGCGATACGTAATACGAATTGCGGAATTCAGTGAGTCATCGAAATTTTGAACGCATATTGCACTTTCGGGTTATCCCTGGA
AGTATGCCTGTATCAGTGTCCATACATCAAACTTGGTTTTCTTCTTTCCGTGTAGTCGGTGGAGGATATGCCAGATGTGAAGTGTCTTGCGGCTGGTTTT
TTTGAATCGGCTGCGAGTCCTTTGAAATGTATGGAACTGACTCTCTTTTGTTCGAAAAGCGTGGCGTTGCTGGTTGTGAAGGCTGCTAGTATGACTAGTC
GGCGACCGGTTTGTCTGCTATGGCATGAATGGAAGAGTGTTCGATTCGCGGTATGGTTGGCTTCGGCTGAACAGGCGCGTATTGGACGTTCATCCCGCTG
TGGCGTATAACTGGTGAACCGTAGTTCATGCATGGCTTGGCGTTTGAATCAGCTTTGCTGCTGCGAAGTAGAGTGACAGTTTTGGCTGTCGAGGGTCGAC
CTATTTGAGAAATTGTGCTGTGCGACTCGGTCACGTGGCATCTCAATTGGACCTGATATCAGGCAAGATTACCCGCTGAACTTAAGCATATCAATAAGCG
GAGGA
>DQ069294|Protists|Stramenopiles;Oomycota;Peronosporales;Peronospora_sordida
GGATCATTACCACACCTAAAAACTTTCCACGTGAACCGTATCAACCCAATAAATTGGGGGTATGTTTGGTGGCGGCTGCTAGCATTTTCTTACTGGCTGG
CTGCTACTGGGCGAGCCCTATCATGGTGAGCGTTTGGACCTCGGTCTGAGCGAGTAGCCGAAATTGTAAACCCATTCTTAATTACTGAATATACTGTGGG
GACGAAAGTCTCTGCTTTTAACTAGATAACAACTTTCAGCAGTGGATGTCTAGGCTCGCACATCGATGAAGAACGCTGCGAACTGCGATACGTAATGCGA
ATTGCAGGATTCAGTGAGTCATCGAAATTTTGAACGCATATTGCACTTCCGGGTTAGTCCTGGAAGTATGCCTGTATCAGTGTCGGTACAACAAACTTGG
TTTTCTTCCTTCCGTGTAGTCGGTGGAGGATATGCCAGATATGAAGTGTCTTGCGACTGGTTTTCGGATCGGTTGCGAGTCCTTTTAAATGTACAGAACT
GTACTTCTCTTTGCTCGAAAAGCGTGGCGTTGCTGGTTGTGAAGGCTGTCCGTGAGACCAGTCGGCGATCGGTTTGTCTGCTGTGGCATTTAATGGAGGA
ATGTTCGATTCGCGGTATGGTTGGCTTCGGCTGAACAGACGCTTATTGGACGTTCTTCCTGCTGTGGCGGTATGAACTGGTGAACCGTAGTCATACGTTG
ACTTGGCTTTTGAATCGGCTTTGCTGTTGCGAAGTAGAGTGACAGTTTCGGCTGTCGAGAGTCGACCGATTTGGGAAATTGTGCCATGCGACTTCGGTTG
CGTAGCATCTCAACTCGACCTGATATCAGGCAAGATTACCCGCTGAACTT
>EU660054|Protists|Stramenopiles;Oomycota;Peronosporales;Pseudoperonospora_cubensis_HV2279
TTTTTAAACCTCGCCATTTAGAGGAAGGTGAAGTCGTAACAAGGTTTCCGTAGGTGAACCTGCGGAAGGATCATTACCACACCTAAAAACTTTCCACGTG
AACTGTATCAACCCCATTAATTGGGGGTTTTGTTTGGCGGTGATCGCTAGCTTAATTGCTGGTTGATTACTGCTAGGCGAGCCCTATCATGGCGAGCGTT
TGGGCTTCGGTCTGAACTAGTAGCTTTTATTTTAAACCCTTTCTTAATTACTGATTATACTGTGGGGACGAAAGTCTCTGCTTTTAACTAGATAGCAACT
TTCAGCAGTGGATGTCTAGGCTCGCACATCGATGAAGAACGCTGCGAACTGCGATACGTAATGCGAATTGCAGGATTCAGTGAGTCATCGAAATTTTGAA
CGCATATTGCACTTCCGGGTTAGTCCTGGGAGTATGCCTGTATCAGTGTCCGTACATCAAACTTGGTTTTCTTCTTTCCGTGTAGTCGGTGGAGGATATG
CCAGATGTGAAGTGTCTTGCGGCTAATTTTCGAATTGACTGCGAGTCCTTTGAAATGTACAGAACTGTACTTCTCTTTGCTCGAAAAGTGTGGCGTTGCT
GGTTGTGAAGGCTGTCCATGTGACCAATCGGCGATCGGTTTGTCTGCTATGGCATTAATGGAGGAATATTTAATTCGCGGTATGATTAGCTTCGGCTGAA
CAGGCGCTTATTGGACGTTTTTCCTGTTGTGGCGGTATGAACTGATGAACCGTAGTCGTGTGTGACTTGGCTTTTGAATTGGCTTTGCTATTGCGAAGTA
GAGTGGCAGTTTCGACTGTCGAGGGTCGACCCATTTGGGAACTATGTGTTGTGTGGCTTCGGTCGCGCGGCATCTCAATTGGACCTGATATCAGGCAAGA
TTACCCGCTGAACTTAA
>AY608612|Protists|Stramenopiles;Oomycota;Peronosporales;Pseudoperonospora_cannabina_MZM71018
CCACACCTAAAAACTTTCCACGTGAACTGTATCAACCCCATTAATTGGAGGCTTTGTTTGACGGCGACCGCTGGCTTTTTGCTGGCTGGTTGCTGTCAGT
CAAGCCCTATCATGGCGAGCGTTTGGACTTCGGTCTGAGCTAGTAGCTTCTATTTTAAACCCTTTCTTAATTACTGATTATACTGTGGGGACGAAAGTCT
CTGCTTTTAACTAGATAGCAACTTTCAGCAGTGGATGTCTAGGCTCGCACATCGATGAAGAACGCTGCGAACTGCGATACGTAATGCGAATTGCAGGATT
CAGTGAGTCATCGAAATTTTGAACGCATATTGCACTTCCGGGTTAGTCCTGGGAGTATGCCCGTATCAGTGTCCGTACATCAAACTTGGTTTTCTTCTTT
CCGTGTAGTCGGTGGAGGATATGCCAGATGTGAAGTGTCTTGCGACTAATTTTCGAATTGGCTGTGAGTCCTTTGAAATGTACAAAACTGTACTTCTCTT
TGCTCGAAAAGCGTGGCGTTGCTGGTTGTGAAGGCTGTCCGTGTGACTAGTCGGCGATCAGTTTGTCTGCTGTAGCATTAAAGGAGGAATATCTAATTTG
CGGTATGATTGGCTTCGGCTGAACAGGCGCTTATTTGACATTTTTCCTGCTGCAGCGGTATGAACTGATGAACCGTAGTCGTATGTGACTTGGCTTTTGA
ATTGGTTTTGCAATTGCGAAGTAGAGTGGCAGTTTCGACTGTCGAGGGTCGATCCATTTGGGAAATTGTGTCGTGTGGCTTCGGTCGCGTGGCATCTCAA

>AF448225|Protists|Stramenopiles;Oomycota;Peronosporales;Pseudoperonospora_humuli
CCACAGGAAACTTTTACGCGGGACTGACAACAACGCTCAAAACAAGGCGGGTTTTGGTTTGGCGGCGATCGCTAGCTGAATCGCTGGTTGACTACTGCTA
GGCGAGCCCTATCATGGAGAGCGCTCGGGCCACGGTCTGAACTAGAAGCTATTATGATAAACCCATTCTTAATGACTGAACATACTGAGGGGACGAAAGG
CTCTGTTTTTAACTAGATAGCAACGTTCAACAGAGGATGTCTAGGCTCGCACATCGGATGAAGAACGCTGCGAACTGCGATACGAAAGGCAAACTGCAGG
ATACACAGTGAGTCATCGAAATTTTGAACGCATATTAGCACTTCCGGGTTAGTCCTGGGAGTATGCCTGTATCAGTGTCCGTACATCAAACTTGGTTTTC
TTCTTTCCGTGTAGTCGGTGGAGGATATGCCAGATGTGAAGTGTCTTGCGGCTAATTTTAGAATTGACTGCGAGTCCTTTGAAATGTACAGAACTGTACT
TCTCTTTGCTCGAAAAGTGTGGCGTTGCTGGTTGTGAAGGCTGTCCATGTGACCAGTCGGCGATCGGTTTGTCTGCTATGGCATTAATGGAGGAATATTT
AATTCGCGGTATGATTAGCTTCGGCTGAACAGGCGCTTATTGAACGTTTTCCTGTTGTGGCGGTATGAACTGATGAACCGTAGTCGTGTGTGACTTGGCT
TTTGAATTGGCTTTGCTATTGCGAAGTAGAAGTGGCAAGTTTCGACTTGTCGAGGGTCGACCCATTTGGGAAACTATGTGTGTTGTGGGCTTCGGTCGCG
CGGCTTCCCAATTGGACCTGAT
>KT249105|Protists|Stramenopiles;Oomycota;Peronosporales;Paraperonospora_tanaceti_GLM73325
AACCAAAGGAAGTTGGAGGCAATAACAGGTCTGTGATGCCCTTAGATGTTCTGGGCCGCACGCGCGCTACACTGATGCGTTCAACGAGTATATAACCTTG
ATCGATAGGTCTGGGTAATCTTGTGAAAGCGCATCGTGCTAGGGATAGACTGTTGCAATTTTCAGTCTTGAACGAGGAATTCCTAGTAAATGCAAGTCAT
CAGCTTGCGTTGATTACGTCCCTGCCCTTTGTACACACCGCCCGTCGCACCTACCGATTGAATGACTCGGTGAAAAATTGGGACCGTGAGTCCGTTTGCT
TCATTGCAAGTGGATTGATGGGAACTTTTTTAAACCTCGCCATTTAGAGGAAGGTGAAGTCGTAACAAGGTTTCCGTAGGTGAACCTGCGGAAGGATCAT
TACCACACCTAAAAAACTTCCACGTGAACTGTATTAAAATTAGTTGGGGGCTTATTAGGCGGCGACTGCAGACTTTATTGTTAGCGGTTGCTGCTAGATG
AGTCCTATCATAATAGCGAGCGTAACGACCTTGGTCGAAGCTAGTAGCTATATTTGAAACCTTTACTAACTACTGATTATACTGTGGGGACGAAAGTCTC
TGCTTTTAACTAGATAACAACTTTCAGCAGTGGATGTCTAGGCTCGCACATCGATGAAGAACGCTGCGAACTGCGATACGTAATGCGA
>KT213555|Protists|Stramenopiles;Oomycota;Saprolegniales;Pythiopsis_irregularis_CCIBt_3985
CCAAAAAAATACCCCACGTGAATGTACACTGTATGAGGCTTTGTGCTTGCTTTTCGAAGCGGCTAGCCGAAGGTTTCGAAAGAAACCGATGTCTATTTCA
TCCCTTTTTATATAATGACTGATCAAAAACTGCAGACAGAAATGTGTGCATTGAATTGAAATACAACTTTCGACAGTGGATGTCTAGGCTCGCACATCGA
TGAAGAACGCTGCGAACTGCGATACGTAATGCGAATTGCAGAATTCAGTGAGTCATCAAAATTTTGAACGCATATTGCACTTCCGGGTTAGTCCTGGGAG
TATGTTTGTATCAGTGTCCGTTAATACAAAATTGTTTCATTTATTTGAAGCAGAATGTGAAGTGTCTTGCTTCGGCAAGTCCTTCTAAATGAGTATTACC
TATGCATTCTTTGTGGAATACACAATAGAAAGGTATCTATGATTTCAATTTCGAAAGTTTTGTGTGAAAGTGCACAGCTTGGAAGGAGAAATGAATTGCG
GTAGTTTTGCTTGTATTTCGGTACAGGTGAACAACATATTGCTTTTTGTGGATCTGGACAGGTTGGTACTAGAAGACAAGATGCGTTGTTGAATAGTAGC
TACTGGTGTATTCCTTGATGCATGGAAGCAAATTGGGAACTATATCCAATTGGAC
>KP098348|Protists|Stramenopiles;Oomycota;Saprolegniales;Pythiopsis_intermedia_CBS_30435
TGAATGAAGGTGAAGTCGTAACAAGGTTTCCGTAGGTGAACCTGCGGAAGGATCATTACCACACCAAAAAACACCCCACGTGAATGTATTCTGTATGAGG
CTTTGTGTTGCTCTTCGGAGCGACTAGCCGAAGGTTTCGCAAGAAACCGATGTATTTTTAATCCCTTTTAAAAAATGACTGATCAAAAACTGCAGACAGA
AATGTGTGCATTCAATTGAAATACAACTTTCAACAGTGGATGTCTAGGCTCGCACATCGATGAAGAACGCTGCGAAATGCGTTACGTAATGCGAATTGCA
GAATTCAGTGAGTCATCAAAATTTTGAACGCATATTGCACTTCCGGGTTAGTCCTGGGAGTATGTTTGTATCAGTGTCCGTTAATACAAAATTGTTTCAT
TTATTTGAAGCAGAATGTGAAGTGTCTTGCTTTTGCAAGTCCTTTCAAATGAGTATTACCTGTACGTCCTCGTGGGATGCATTATATAAAGGTATTTATG
ATTTTGATTTCGAAAGTCTTGTGTGATGGTGCACAGCTTTGAAGGAAAAATAAATTGCGGTAGTTTTGCTTGTGATTCGGTACAGGTGAACAACATATTG
CTTTTTGTGGATTTGGAGGAGTTGGTACTGGAAGGCAAGATGCGTTTTCAAATAGTCCGTTCTGGTGTATTCCTTGATGTATGGAGGAAAATTGGGAACT
ATATCCAATTGGACCTGAATCAAACAAGATTACCAGTT
>AY598717|Protists|Stramenopiles;Oomycota;Peronosporales;Pythium_violae_CBS_132.37
TCTTGTCTCAAAGATTAAGCCATGCATGTCTAAGTATAAACAATTTTGTACTGTGAAACTGCGAATGGCTCATTATATCAGTTATAGTCTACTCGATAGT
ACCTTACTACTTGGATAACCGTAGTAATTCTAGAGCTAATACATGCATAAATACCCAACTGCTTGTCGGGCGGGTAGCATTTATTAGATTGAAACCAATG
CAGTCTTCGGGGCTGGTATTGTGTTGAGTCATAATWAACCTGTGCGGATCGCACTTTGTGCGATAAATCGATTGAGTTTCTGCCCTATCAGCTTTGGATG
GTAGGATATGGGCCTACCATGGCATTAACGGGTAACGGGGAATTAGGGTTTGATTCCGGAGAGGGAGCCTTAGAAACGGCTACCACATCCAAGGAAGGCA
GCAGGCGCGTAAATTACCCAATCCTGACACAGGGAGGTAGTGACAATAAATAACAATGCTCTGGCTCTTCGAGTCGGGCAATTGGAATGAGAACAATTTA
AATCCCTTAACGAGGATCAATTGGAGGGCAAGTCTGGTGCCAGCAGCCGCGGTAATTCCAGCTCCAATAGCGTATATTAAAGTTGTTGCAGTTAAAAAGC
TCGTAGTTGGATTTCTGTTTTGAGCGTCCGGTCGGCTCCCTCTGGGAGTGTGTACTTTTGCGACGTTCGAGGCATTTTTTGTGAGGACGTGTTTCTGCCA
TTAAGTTGGTGGTTTTGCGGACTTGCATCGTTTACTGTGAAAAAATTAGAGTGTTTAAAGCAGGCGTTTGCTCATTGAATACATTAGCATGGAATAATAA
GATACGACCTTGGTGGTCTATTTTGTTGGTTTGCACACCAGGGTAATGATTAATAGGGACAGTTGGGGGGTATTCATATTTCAGCGTCAGAGGTGAAATT
CTTGGATCGCTGAAAGATGAGCTTAGGGCGGAAAGCATTTACCAAGGATGTTTTCATTAATCAAGAACGAAAGTTAGGGGGATCGAAGATGATTAGATAC
CATCGTAGTCTTAACCATAAACTATGCCGACTCGGGATTGGCAGTCGTTTKTTTTAAATGACCTTGTCAGCACCGTATGAGAAATCAAAGTCTTTGGGTT
CCGGGGGGAGTATGGTCGCAAGGCTGAAACTTAAAGGAATTGACGGAAGGGCACCACCAGGAGTGGAGCCTGCGGCTTAATTTGACTCAACACGGGGAAA
CTTACCAGGTCCAGACATAGTAAGGATTGACAGATTGAGAGCTCTTTCTTGATTCTATGGGTGGTGGTGCATGGCCGTTCTTAGTTGGTGGAGTGATTTG
TCTGGTTAATTCCGTTAACGAACGAGACCTCCGCGTGCTAACTAGTTCCGCTTACAATTTTTTTGTAGGTTTTGGGACTTCTTAGAGGGACTTTTGGGTA
ATCAAACCAAAGGAAGTTGGAGGCAATAACAGGTCTGTGATGCCCTTAGATGTTCTGGGCCGCACGCGCGCTACACTGATGCGTTCAACGAGTATACAAC
CTTGATCGATAGGTCTGGGTAATCTTTTGAATGCGCATCGTGCTAGGGATAGATTGTTGCAATTTTCAATCTTGAACGAGGAATTCCTAGTAAACGCAAG
TCATCAGCTTGCATTGATTACGTCCCTGCCCTTTGTACACACCGCCCGTCGCACCTACCGATTGAATGACTCGGTGAAAAATTGGGACTGTGAGCCTGTT
TGCTTTATTGCGAGTGGGTTTGTGGGAACTTTTTTTAACCTCGCCATTTAGAGGAAGGTGAAGTCGTAACAAGGTTTCCGTAGGTGAACCTGCGGAAGGA
TCATTACCACACCTAAAAAACTTTCCACGTGAACTGTCTGTATTTGTTTTGTGTCTGCGCGTTGCTGGCGTGCGTTTGCTTGCGCTTCGGCGTTTGCGAG
TGCGTGTTGGTGGTGCGCGGACTGAACGAAGGTTGTGTTGCTGTGTGCCTGCTGCACTGCTGACTTTGCATTAAGTTGTATCGTCTTGGCGGAGCGGCGG
GTGCTGATGCGACCGGCTGACTTATTTTTTCAAACCCCATACCTAAATTACTGATTATACTGTGAGAACGAAAGTTCTTGCTTTTACTAGATAACAACTT
TCAGCAGTGGATGTCTAGGCTCGCACATCGATGAAGAACGCTGCGAACTGCGATACGTAATGCGAATTGCAGAATTCAGTGAGTCATCGAAATTTTGAAC
GCATATTGCACTTCCGGGTTATGCCTGGAAGTATGTCTGTATCAGTGTCCGTAAATCAAACTTGCCTTTCTTCCTTCCGTGTAGTCGGTGGAGGAGAGTT
GCAGATGTGAAGTGTCTCGCAGCGGTTGGCATATTCATTTATGCACAACTTGCGAGTCCTTTTAAATGGACACGACTTTCTCTTTTTTGTATCTGCGCGG
TGCTGTGCGTGAACGCGGCGGTTTTCAGATCGCTCGCGGCTGTCAGCGACTTCGGTGAATGCATTATGGAGTGGACCTCGATTCGCGGTATGTTGGGCTT
CGGCTGGACAATGTTGCTTATTGGGTGTCTGTTCCGCGTTCGCCTTGAGGTGTACTGATGGCTGTGGGTTTGAACTGGTTACTGTTGTTAGTAGTGCGCG
GCTCCATGTCGTGGATGCATCTGTCTTTTGTCCACTTTTTGTTGTTGTGTGCAGTTGGCAGAAGAGGAGTTTCAATTTGGGAAATTAGTGTACTCCGGGT
TAATCCTGCGTGTATATCTCAATTGGACCTGATATCAGACAAGACTACCCGCTGAACTTWAAGCATATTAATAAGCGGAGGAAAAGAAACTAACCAGGAT
TCCCCYWRKWACGGCGAGTGAAGCGGGATGAGCTCAAGCTTAAAATCTCTGTGCCAGTTTGGCATGGCGAATTGTAGTCTATAGAGGCGTTGTCAGTGCG
GCTGTGCGGGGTAAGTTCCTTGGAAGAGGACAGCATCGAGGGTGATACTCCCGTTTGTACCTGTGCGGCTTGCGCGTACGACACGTTTTCTTCGAGTCGC
GTTGTTTGGGACTGCAGCGCAAAGTAGGTGGTAAATTCCATCTAAAGCTAAATATTGGTGCGAGACCGATAGCGAACAAGTACCGTGAGGGAAAGATGAA
AAGAACTTTGAAAAGAGAGTTAAAGAGTACCTGAAACTGCTGAAAGGGAAGCGAATCGTATCCAGTGTCTATAATCTGCGGCATATTTCATTGGCGGCTT
TGTGCGTGCTATTGTTTCGGAAGCGGCTTTTGTTGCTCTGTGCTTTGGTGTTGTGCGTTGCTGCTGGTGCCCTGTGTTGCGGTGGGACGTCAGAGTCAGT
TCGTATGCTGCGGGAAATGGCTGCCGAGGAGGTAGGTCAGGACTTCGGTCTTGGCTGTTATATCTTGGTGGTTTGTTGTCGTGGTTGGGACTGAGGTGCC
TACAATGTGCTTTTGAGTGTGCTGGGTTCTCATTTGGTGGACTGTTTGGATAGCTTGCTATGCTTGTGGTTTTTTCATCGAGTGATTGAGTCTGGTGGTA
ACTTATTGCCGTTCGGGACTTTGACGAAATGGAGCGATTCGGCCCGTCTTGAAACACGGACCAAGGAGTCTAACATGTGTGCAAGTGTTAGGGTGTGGAA
ACCCGAGCGCGTAATGAAAGTAAAGGACAGTGTACTCTGTCTGAGGTAGGAAACCTTTGTTCTCAGAGGTGGCACTATCGACCGATCAAGAACCTTCGTG
GTGAAAGATTTGAGTATGAGCACATATGTTGGTACCCGAAAGATGGTGAACTATGCCTGAGTAGGGTGAAGCCAGGGGAAACTCTGGTGGAAGCTCGTAG
CGATTCTGACGTGCAAATCGATCGTCAAACTTGGGTATAGGGGCGAAAGACTAATCGAACCATCTAGTAGCTGGTTCCCTCCGAAATTTCCCTCAGGATA
GCAGCAACTTATTTACGATAGTTTTATGAGGTAAAGCGAATGATTAGAGGACTGGGGGAAGCAACTTCCTCCACCTATTCTCAAACTTTAAATCTGTAAG
ACCTGCAGGTTTCTTAATTGAACTTGTGGATGTGAATATCAAGTTGCTAGTGGGCCATACGGGGTAAGCTCGTCTGGCG
>DQ528740|Protists|Stramenopiles;Oomycota;Peronosporales;Pythium_violae_96-47
TGGAAGTAAAAGTCGTAACAAGGTTTCCGTAGGTGAACCTGCGGAAGGATCATTACCACACCTAAAAACTTTCCACGTGAACCGTCAAGTAATAGATTCA
GTGCCTCTGCTGTGGCTGTGGTGTTTTCGGACGCTGCGCTGTGGCGGAGGAGGAACGAAGGTTGGTCTTGTGTGTGCACAGCAATGTGTGTGTGCGGGAC
TGGCTGATCTATTTTTTTCAAACCCCATACAAAATGACTGATTTATACTGTGAGAACGAAAGTTCTTGCTTTTAACTAGATAACAACTTTCAGCAGTGGA
TGTCTAGGCTCGCACATCGATGAAGAACGCTGCGAACTGCGATACGTAATGCGAATTGCAGAATTCAGTGAGTCATCGAAATTTTGAACGCATATTGCAC
TTCCGGGTTCGTCCTGGAAGTATGTCTGTATCAGTGTCCGTAAATCAAACTTGCCTTTCTTTTTCTGTGTAGTCAGGAGAAGATGAGTGCAGATGTGAAG
TGTCTCGCTGGCCTACTTCTCTCTTTGGGGAGTGGACAGGTATCGAGTCCTTTTAAAACGACACGATCTTTCTACTGTTACTGAGAAGTGCGACGCTCGA
ATGCGGTGGTCTTCGGATCGCGTGCAGTTGTCGGGGTCCTCGGCGTGAACATATGGAGGAAGCCTCGATTCGCGGTATGTTATGCTTCGGCTGTACAATG
TTGCGTGATTGGGAGTGGAATTCGTTTGTGCCTTGAGGTGTACTGACGGTTGTGTGCTTGAACTGGAGGTTGTTGTGTAGTAGAGTGTTGTGTGATGTAC
AGCGACGCCACTTCATTTTGTTGTGGGTAGAGGACGTCTATTTGGGAAAGAAGTAGTATCGGCAGCTTTTGGTAGTTGAAGGTAGTATCTCAATTGGACC

>HQ643969|Protists|Stramenopiles;Oomycota;Peronosporales;Pythium_violae_ADC9739
CCACACCTAAAAACTTTCCACGTGAACCGTCAAGTAATAGATTCAGTGCCTCTGCTGTGGCTGTGGCGTTTTCGGACGCTGCGCTGTGGCGGAGGAGGAA
CGAAGGTTGGTCTTGTGCGTGCACAGCAATGTGTGTGTGCGGGACTGGCTGATCTATTTTTTTCAAACCCCATACAAAATGACTGATTTATACTGTGAGA
ACGAAAGTTCTTGCTTTTAACTAGATAACAACTTTCAGCAGTGGATGTCTAGGCTCGCACATCGATGAAGAACGCTGCGAACTGCGATACGTAATGCGAA
TTGCAGAATTCAGTGAGTCATCGAAATTTTGAACGCATATTGCACTTCCGGGTTCGTCCTGGAAGTATGTCTGTATCAGTGTCCGTAAATCAAAGTTGCC
TTTCTTTTTCTGTGTAGTCAGGAGAAGATGAGTGCAGATGTGAAGTGTCTCGCTGGCCTGCTTCTCTCTTTGGGGAGTCGACAGGTATCGAGTCCTTTTA
AAACGACACGATCTTTCTACTGTTACTGAGAAGTGTGACGCTCGAATGCGGTGGTCTTCGGATCGCGTGCAGTTGTCGGGGTCCTCGGCGTGAACATATG
GAGGAAGCCTCGATTCGCGGTATGTTATGCTTCGGCTGTACAATGTTGCGTGATTGGGAGTGGAATTCGTTTGTGCCTTGAGGTGTACTGACGGTTGTGT
GCTTGAACTGGAGGTTGTTGTTGTGTCGAGTGTTGTGTGATGTACAGCGACGCCACTTCATTTTGTTGTGGGTAGAGGACGTCTATTTGGGAAAGAAGTA
GTATCGACAGCTTTTAGTAGTTGAAGGTAGTATCTCAATTGGACCTGATATCAGACAAGACTACCCGCT
>KR869810|Protists|Stramenopiles;Oomycota;Saprolegniales;Blastulidium_paedophthorum_17
CACCCCACGTGAAAACAATACTGTATTAGTCGTGTGTTAGGCATTCGCAAGAGTGTGCTGACTGGACGAAGGTTGCGTAAAACCCAACCGATGTATTATT
TAAACCCCAATAAATTAAAGTTACTGATTAATTATATTGCAAAAGCGAAAGCTTGTGCTCTTAATTTACAATACAACTTTCAACAGTGGATGTCTAGGCT
CGCACATCGATGAAGAACGCTGCGAACTGCGATACGTAATGCGAATTGCAGAATTCAGTGAGTCATCGAAATTTTGAACGCATATTGCACTTTCGGGTTA
GTCCTGGGAGTATGTCTGTATCAGTGTCCGTAAATAACAATTGATGTTTTATTGTTTGCAAAAGCGATGAAATGTCAGAATATGGAGTGTCTAATTCGTC
AAGAGTTAGTCCTCTAAAGTATTCTTTCCTTTGTGTACATTTCCCATTTTGTGGAGACTGCAAATATAAAGGAGTATATAATCTTAATGTGAGATTTTCG
GATCTCTATTGATTGTATGAAAGAAAAGAAACCTGCGGTAGTTTTGCTGGTCTAGCAATAGACTGGTGAACAAATTTGCTTGTTTGTTTTTCTGTAGTAC
ATTTCATGATAAGCATTATAAATTTATATTCTGTGTGGTTTCAATATATTAAAGCAAATTGGACTTAAATTGCATGGAGAAGTATTTACAACCCAAGTTG
GGAATTCAATCCAATTTGGACCTGATATCAGACAAGATTACCCGCTGAATTTAAGCATATAACTAAGCGGAGGAAAAGAAACTAACAAGGATTCCCCTAG
TAACGGCGAGTGAAGCGGGAAGAGCTCAAGCTTAAAATCTCTATGTCAGTTTGGCATGGCGAATTGTAGTCTATAGAGGCTGTTGTCGCGCAGGCGATCC
GGGACAAGTCCCTTGGAAGAGGGCAGCATAGAGGGTGATACTCCCGTCTCTGCTCGGATCTGCTAGTGCAAGAACACGTTTTCTTTGAGTCGAGTTGCTT
GGGAATGCAGCTCAAAGTAGGTGGTAAATTCCATCTAAAGCTAAATATAGGTGCGAGACCGATAGCGAACAAGTACCGTGAGGGAAAGATGAAAAGAACT
TTGAAAAGAGAGTTAAAGAGTACCTGAAACTGTTGAAAGGGAATCGGATCGTTTCCAGTGTCTGTATCCTTTGCATATTTCATTGGCGGACGGTGGTGTG
TAGTTTGTTGGCAAGTCGTTTATTCGTCTGCTGGCTAGTTATGCTGCTATTGTTTGCTGGTGCCCTGTGCGTTGGTGTGACGTCAGAGTCAGTTTATAAG
TTGCGGGAGATGGTTGTCAAGGAGGTATTTCAGGCACTTGTGTTTGATTGTTATATCTTGGCATACTAGTAGCCGTGGCTAAGACTGAGGTGCCTACAAC
ATGCCTTGGGGGTCTACGGTCGTCTCGTGTGAGTGATTGCTTGGATAGCTTGCTATGTTTGCAGTTGATTTGTGCGATTGATGATAGTAGCAACCTCTTG
CTGTTCGGGACTTTGGCGAAATGGAGCGATCCGTCCCGTCTTGAAACACGGACCAAGGAGTCTAACATGTGTGCAAGTGTTAGGGTGTGGAAACCCAAAC
GCGTAATGAAAGTAAATGGTACCTTAAGGTACCTGTGGTAGGAAAGCTTCTCCTTGTGGGAGGCTGGCACTATCGACCGATCATGAACCCACGTGGTGAA
AGATTTGAGTATGAGCATATATGTTGGTACCCGAAAGATGGTGAACTATGCCTGAATAGGGTGAAGCCAGGGGAAACTCTGGTGGAAGCTCGTAGCGATT
CTGACGTGCAAATCGATCGTCAAATTTGGGTATAGGGGCGAAAGACTAATCGAACCATCTAGTAGCTGGTTCCCTCCGAAATTTCCCTCAGGATAGCAGC
AACTTTTTACGATAGTTTTATGAGGTAAAGCGAATGATTAGAGGCCTCGGGGAAGAAACTTCCTCGACCTATTCTCAAACTTTAAATGGGTAAGACCTGT
GGGTTTCTTAATTGAACCTGTGGACGTGAATATCCAAGTTGCTAGTGGGCCATACGGGGTAAGCTCGTCTGGCGATGCGGGATGAACCGAACGCAAAGTT
AAAGTGCCAAAGTGCCCGCTCACCTAGATACCATAAAAGGTGTTGGT
>KT257372|Protists|Stramenopiles;Oomycota;Haptoglossales;Haptoglossa_sp_SL32_LEV5872
TCAAAGATTAAGCCATGCATGTGTAAGTATCAGAAGTYTGAACTTCAAAACTGCGAATGGCTCATTATATCAGTTATAGTTTATTTGATAGTACCTTACT
ACTTGGATAACCGTAGTAATTCTAGAGCTAATACATGCATAAATACCCAACTATCTTTTGGTGGACGGGTAGCATTTATTAGATTGAAACCAATGCATAG
TTTCGGCTATGGTATTGAGTTGAATCATAATAACTGTGCGGATCGTGCTTCGGCGCGATAGATCATTTAAGTTTCTGCCCTATCAGCTTTGGATGGTAGG
GTATTGGCCTACCATGGCGGTAACGGGTAACGGGGAATTAGGGTTCGATTCCGGAGAGGGAGCCTGAGAAACGGCTACCACATCCAAGGAAGGCAGCAGG
CGCGTAAATTACCCAATCCTAATTCAGGGAGGTAGTGACAATAAATAACAATGCCGGGCTTTTAAAGTCTGGCAATTGGAATGAGAACAATTTAAATCCC
TTATCGAGGATCAATTGGAGGGCAAGTCTGGTGCCAGCAGCCGCGGTAATTCCAGCTCCAATAGCGTATATTAAAGTTGTTGCAGTTAAAAAGCTCGTAG
TTGGATTTCTGGATTGAACGTCCGGTCCGCGTACCTTTGGTACGTGTGTACTAGGGATGTTTGTTCCATTTTACTAGAAATGTCGTCTGCCATTAGGTTG
GTGAACGGCAATTTTCTAGTTCTTTTACTGTGAATAACTCAGCTTGCTCCAGAAAGGCGTTTGCCAAATTTTGAATGCATTAGCATGGAATAATAAGATT
AGACTTTGGTGGTCTGTTTTGTTGGTTTACACACCAGAGTAATGATTAATAGGGACAGTTGGGGGTATCTATATTTCATTGTCAGAGGTGAAATTCTTGG
ATCAATGAAAGATAAACTAATGCGAAAGCATTTACCAAGGATGTTTTCTTTAATCAAGAACGAAAGTTAGGGGATCGAAGATGATTAGATACCATCGTAG
TCTTAACCATAAACTATGCCGACTCGGGATTGGTAGTTGTTCTAATTAGAATGACATTATCAGCACCGTAAGAGAAATCAAAGTCTTTGGGTTCCGGGGG
GAGTATGGTCGCAAGGCTGAAACTTAAAGGAATTGACGGAAGGGCACCACCAGGAGTGGAGCCTGCGGCTTAATTTGACTCAACACGGGGAAACTTACCA
GGTCCAGACATAGTAAGGATTGACAGATTGAGAGCTCTTTCTTGATTCTATGGGTGGTGGTGCATGGCCGTTCTTAGTTGGTGGAGTGATTTGTCTGGTT
AATTCCGTTAACGAACGAGACCTCCGCGTGCTAAATAGTTTCGATTGCTTTTAAGCAGTTCAGAAACTTCTTAGAGGGACTTTTGGCGATTAGCCAAAGG
AAGTTGGAGGCAATAACAGGTCTGTGATGCCCTTAGATGTTCTGGGCCGCACGCGCGCTACACTGATGCGTTCAACGAGTTTATAACCTTGATCGATAGT
TCTGGGTAATCTTTTGAACTCGCATCGTGCTAGGGATAGATTATTGCAATTATTAATCTTGAACGAGGAATTCCTAGTAAACGCAAGTCATCAGCTTGCA
TTGATTACGTCCCTGCCCTTTGTACACACCGCCCGTCGCACCTACCGATTGAATGACTCGGTGAGAAATTGGGATCGTGAGATTGTCCTCCTTTATTGGG
GGCGTTTTCGTGAGAACTTTTTCAAACCTCGTCATTTAGAGGAAGGTGAAGTCGTAACAAGGTTTCCGTAGGTGAACCTGCGGAAGGATCATTACCACAC
CAAAAATCCATAACCTCGTGAACTGTTCATAACTAGTATTGTTGTTCATTTAGTATTTTTTGTAAAAGAGATATTGAGTGAATAACAAGATATTATAAAA
CTTTCTATTATTTATCTGAAATTAAAGTAATAAAACTTATTACAACTTTCAGCAGTGGATGTCTTGGCTCACACATCGATGAAGAACGCTGCGAACTGCG
ATACGTAATGCGAATTGCAAGATTCAGTGAGTCATCGAAATTTTGAACGCAAATTGCACTTTCGGGAATTACCTGGGAGTATGCCTGTATCAGTGTCTGT
TCCAAACTAATACAATTTTAATTGATTGTATTGAGATTGAGAGTCATTTAGCAATAAATGTCTTTCTAAATGTTGTCTTCATTTATATAAGGATAACCTT
TGTATATGACAGTGCAACCTTTGTGGTAATAAACATTATTGTTTTTCAAGCAAAAGTTGTTTCTGGTGTATTCAATTAATGGGTTATCTGTTAATTATAT
AGATAAAGTTTCAAATGAGAAATTGATTCAATTTTATTATTGTATCTTTTTTATTGGACCTGATATCAGGTAGGATTACCCGCTGAATTTAAGCATATAA
TTAAGCGGAGGAAAAGAAACTAACAAGGATTCCCCTAGTAACGGCGAGTGAAGCGGGAAAAGCTCAAGCTTAAAATCTCCATAGCTTTGTTATGGCGAAT
TGTAGTCTATTGAAGATGTTGCCAGCAACATTCCTTTGGAAAAGTCCCTTTGAAAAGGGCAGCATAGAGGGTGAAACTCCCGTCTTTGCCAAAGGTAATG
TGCGTACGGCACTCTTTCTTTGAGTCGAGTTGCTTGGGAATGCAGCTCAAAGTAGGTGGTAAATTCCATCTAAAGCTAAATATGTGTGTGAGACCGATAG
CGAACAAGTACCGTGAGGGAAAGATGAAAAGAACTTTGAAAAGAGAGTTAAACAGTGCCTGAAACTGCTGAAAGGGAACCGAATCGTCGCCAGTGTCTTA
TTCTTTGCATATTTCAGTGGTTAAGCAATTGGCTGTAGTGTCGAACAGAAGTTTTTCTTCGTTCTAGCTGCAGTATTGGTTGTTTGACTGCTGCCCTGTG
CAGAGATGTGATGTCAAGATCAGTTTATATTTCGTGGGAAATGGTCTCTGGGAAGGTGAGTTAAGCGAGTTTACTTGTTTGACTGTTATATCCGAAAGAG
ATTTTGTCATGAATAAGACTGAGGATACAACATGCAATGAGGTTGTGTGGTTTTCTTTGTGAATGCAATGAATGTAGAGCTTGCTGTGCTTTTGTTGTTA
TTTGTAAACTGGCTATACAATCTGTGCTGTTCGGGATCTTGGCAAAATGGAACGATCCGTCCCGTCTTGAAACACGGACCAAGGAGTCTAACATGTGTGC
GAGTATTAGGGTGGCAAACCCAAGTGCGAAATGAAAGTGAATGCAGGCATTAGTCTGCTTAGGTAGGAGGATTGTTCCCTCGGGAGCGATCTGCACTATC
GACCGATCAAGATCCTTTTGGTGAAAGATTTGAGTATGAGCATATATGTTGGTACCCGAAAGATGGTGAACTATGCCTGAATAGGGTGAAGCCAGGGGAA
ACTCTGGTGGAAGCTCGTAGCGATTCTGACGTGCAAATCGATCGTCAAATTTGGGTATAGGGGCGAAAGACTAATCGAACCATCTAGTAGCTGGTTCCCT
CCGAAATTTCCCTCAGGATAGCAGCAACTTTTGGTGATAGTTTTATGAGGTAAAGCGAATGATTAGAGGCCTCGGGGATGAAACATCCTCGACCTATTCT
CAAACTTTAAATGGGTAAGACGCATGGGTTTCTTAACTGAACTTATGCGCACTTGTTTCGGCAAGTGCATCACGAATATCATAGTTGTTAGTGGGCCATA
CCGGGTAAGCTGGTCTGGCGATGCGGGATGAACCGAACGCAAAGTTAAAGTGCCAAAGTGCCCGCTCACCTAGATACCATAAAAGG
>AB285522|Protists|Stramenopiles;Oomycota;Saprolegniales;Atkinsiella_dubia_NJM_0132
GGAAGTAAAAGTCGTAACAAGGTTTCCGTAGGTGAACCTGCGGAAGGATCATTACCACACCAAAAAACAACCCCACGTGAATCTGTACTCGTATTGTTTT
GTGTCTTTGGATTGTATGGTTGATTTGTTTATTCAGATTGACAATTTAAGTACGAACCATTGGCTGAACGAAGGTTTCGCAAGAAACCGATGTTATTTCA
AACCCCCATTTTAATTTAATTGTACTGAAATTATATTGCAGAGATGAAAATCTTTGCTCTTAATTAATATACAACTTTCAACAGTGGATGTCTAGGCTCG
CACATCGATGAAGAACGCTGC
>HQ643126|Protists|Stramenopiles;Oomycota;Leptomitales;Apodachlya_minima_CBS18582
CCACACCAAATAAAAAACTCACCCCACGTGAATTTGTACTGTATGAGTTTTGTGCTGCGTGTTATGCGTGGCTAAACGAAGGTTTCGCAAGAAACCGATG
TACTTTTTAAACCCCTTTTATTTAATGTACGGCAAATTATATTGCAGATATGAAAATGTTTGCTCTTAATTTAAAATACAACTTTCAACAGTGGATGTCT
AGGCTCGCACATCGATGAAGAACGCTGCGAACTGCGATACGTAATGCGAATTGCAGAATTCAGTGAGTCATCGAAATTTTGAACGCATATTGCACTTTCG
GGTTAGTCCTGGGAGTATGTCTGTATCAGTGTCCGTAAACACAATTGTTCTATTGTATATTCATTTACGCTTTTTGTGTTGTGAATATATGAATGTAACA
GAATATGAAGTGTCTTGTATGTTAAACATACAAGTCCTTTTAAAAGATTTTCCTTCTAATCTTTGTGGAAAACACAAATATAAAGGAATGTAATATGATT
TCATATTCATTTAGTGGCATCTTGTATGAAGTTGTGACTTTTGAGTTATGGATGACTTGCGGTAGTTTTGCTGGTTCTCACGAATCTAGTGAACAAAATA
TTGCTTGTTGTGTTGTGATTCAAATGGTTGCAATGAAAATTGCGAGTGTGTCCGAGTATGATGCGTATTATGTTCTGTGTGTTTTTTACCTATAAGCAAA
GAGAGCGAAGAAGAAATTGAATAGATTTTTTGGGAAACTAAAAATAAATCCAATTTGGACCTGATATCAGACAGATTACCCGCTGAATTTAAGCATATAA
CTAAGCGGAGGAAAGAAACTAACAGGATTCCCCTAGTACGGCGAGTGAAGCGGGAAGAGCTCAAGCTTAAAT
>HQ643124|Protists|Stramenopiles;Oomycota;Leptomitales;Apodachlya_brachynema_CBS18482
CCACACCAAATAAAAAACTCACCCCACGTGAATTTGTACTGTATGTGTTTTGTGTTATGTATGTAAATATGTAACTAAACGAAGGTTTCGCAAGGAACCG
ATGTACTTTTAAACCCCTTTTATAAATAAACGTACGGCAAATTATATTGCAGATATGAAAATGTTTGCTCTTAATTTAAAATACAACTTTCAACAGTGGA
TGTCTAGGCTCGCACATCGATGAAGAACGCTGCGAACTGCGATACGTAATGCGAATTGCAGAATTCAGTGAGTCATCGAAATTTTGAACGCATATTGCAC
TTTCGGGTTAGTCCTGGGAGTATGTCTGTATCAGTGTCCGTAAACAAAATTGTTCTATTATATATTACTTTTTTTTAAAAAGCAGTATATACATGTAACA
GAATTTGAAGTGTCTTGTGTGTTATACATACRAGTCCTTTTAAAAGACTTTCCTTCTATCTTTGTGGAAAACACAAATATAAAGGGATATAGTATGATTT
CGTATTCATTTAGTGGCATCTTGTATAAAGTTGTGACTTTTGAGTTATGGATGACTTGCGGTAGTTTTGCTGGTTCTCACGAATCGGTGAACAAATATTG
CTTGTTGTGATGTGATTCAAATGGTTATAATGGCATGCGAGTGTGTCCGAATATGATTTGTATTATATTCTGTGTGTTTTTTACTTATAAAGCAAAGAAT
GAAGAAGAAATTGATATTTTTTGGGAAAACAAAAAATAAATCCAATTTGGACCTGATATCAGACAGATTACCCGCTGAATTTAGCATATACTAAGCGGAG
GAAAGAACTAACAGATTCCCTAGTACGGCGA
>KJ511774|Protists|Stramenopiles;Oomycota;Saprolegniales;Achlya_sp_BKKU1117
AGTAACAAGGTTTCCGTAGGTGAACCTGCGGAAGGATCATTACCACACCAAAAAAATATCCACGTGAATGTATTCTTGTATTAGGCTTGGTGCTACCTTG
TGTAGCTAGCCGAAGGTTCTTTTGTATGAAAGAACTGATGTTATTTGAATTCCTTTTTATATAAAATGTACTGACATCAATATTGCAGATAGAAATATGT
GCATGTAATTGAAATACAACTTTCAACAGTGGATGTCTAGGCTCGCACATCGATGAAGAACGCTGCGAACTGCGATACGTAATGCGAATTGCAGAATTCA
GTGAGTCATCAAAATTTTGAACGCATATTGCACTTTCGGGTTAGTCCTGGGAGTATGTTTGTATCAGTGTCCGTTTCAAACCAATTGTTTCATGTATTTG
AAACAGAATGTGAAGTGTCTTGTTTGTAAGAACAAGTCCTTTGAAATGAAACGTACCTATATACGACGTAAGAAGCATACCAATATAAAGGTGTGTATCA
TTTGAATTTCAATATGTATATTGTATGAACATATAGTATGTTGAAAGTAAAATGAATTGCGGTAGTTTTGCTTGTACTTGTACAAGTAAACAATATATTG
CTTTTTGTTTTGCTGTAGATATATGTATGGACATATAAGATACGAAATGCAAGATGATATAGACTGGGTATGTTTTTGTAGTATATAGAAGCAAATGGGA
AATATATCCAATTTGGACCTGATATCAAACAAGATTACCCGCTGAACTTAAGCATATC
>KJ028042|Protists|Stramenopiles;Oomycota;Saprolegniales;Achlya_bisexualis_GHL2012
AGGATCATTACCACACCAAAAAAATATCCACGTGATGTATTCTTGTATTAGGCTTCGTGCTACCTTGTGTAGCTAGCCGAAGGTTCTTTCGTATGAGAGA
ACTGATGTTTATTTGAATCCCTTTTATATTAAATTACCTGACATCAATATTGCAGATAGAAATATTTGCATTTAATTGAAATACAACTTTCAACAGTGGA
TGTCTAGGCTCGCACATCGATGAAGAACGCTGCGAACTGCGATACGTAATGCGAATTGCAGAATTCAGTGAGTCATCAAAATTTTGAACGCATATTGCAC
TTTCGGGTTAGTCCTGGGAGTATGTTTGTATCAGTGTCCGTTTCAAACCAATTGTTTCATGTATTTGAAGCAGAATGTGAAGTGTCTTGTTCAATTGAAC
AAGTCCTTTTAAATGAAACGTACCTATATACAACGTAAGAAGCATACCAATATAAAGGTGTGTATCATTTGAATTTCAATATTGTTTTGTATGAATATAC
ATGACGTTGAAAGTAAAATGAATTGCGGTAGTTTTGCTTGTACTTGTACGAGTGAACAATATATTGCTTTTTGTTTTACTGTAGATGTGTGTATTGAAGT
ATAAGATAAGAAGTTTATAATGGTATATACTGGGTTTGTTTCTGTAGTATATAGAAGCAAATGGGAAATATATCCAATTTGGACCTGATATCAAACAAGA
TTACCCGCTGAACTTAAGCATATCAATAAGCGGGAGAAAAGAAACTAACAAGGATTCCCCCAGTAACGGCGAGTGAAGCGGGAAGAGCTCAAGCTTAAAA
TCTCCATGTTTTACATGGCGAATTGTAGTCTATTGAGGCTGTTGTCAGCATAGCGATTTGGGATAAGTCCCTTGGAAAAGGGCAGCATAGAGGGTGATAC
TCCCGTCTTTGCTCAGATTGTCTATGTGTACGATACGCTTTCTTTGAGTCGAGTTGTTTGGGAATACAGCTCAAAGTAGGTGGTAAATTCCATCTAAAGC
TAAATATTGGTGCGAGACCGATAGCGAACAAGTACCGTGAGGGAAAGATGAAAAGAACTTTGAAAAGAGAGTTAAAGAGTACCTGAAACTGTTGAAAGGG
AACCGTAACATGTCCAGTGTTGTATCTTGTGCATATTTCATTAGTGGAGCAATTTACTGGTGCCCTGTGCATGAGTGTGACGTCAAAGTCAGTTTGTATG
CTGCGGGAGATGGTTAGCAAGGAGGTGCGTCACTTTTGTGTCAGTTATACCTTGTTATCTAGTAGCCGTGGTTGAGACTGAGGTGCCTACAACATGCTTA
TAGAGTATATTGTTGTCTCGTTATTATATCTGTTTGGATAGCTTGCTATGCTGATGGACTATAGTGGCGATTGATGATGGTATTAACTTT
>EU124762|Protists|Stramenopiles;Oomycota;Saprolegniales;Achlya_stellata_H2E2
CCCTAAAAAAAACCCACGGTGAACGTACTCTGTATTAGGCTTGTGCTGCTCCTTGTGAGCGGCTAGCCGAAGGTTTCGAAAGAGACCGATGTCTATTTAA
TCCCTTTTAATTAAAATCTGATCAAAATTGCAGACAGAAATGTGTGCATGAAATTGAAATACAACTTTCAACAGTGGATGTCTAGGCTCGCACATCGATG
AAGAACGCTGCGAACTGCGATACGTAATGCGAATTGCAGAATTCAGTGAGTCATCAAAATTTTGAACGCATATTGCACTTCCGGGTTAGTCCTGGGAGTA
TGTTTGTATCAGTGTCCGTCAATAAAAAATTGTTTCATTTTTCAATGAAGCAGAACGTGGTGTGTCTTGCTTTGGCAAGTCCTCCTAAATGACAGATACC
TGTACGCCCTTGTGGAATACATTAAACAAAGGTATATATGATTTCGATTTCGATTGCCCTGTGCAATGGCACAAGTATTTGAAAGAGAGATAAATTGCGG
TAGCTTTGCTGGTGCTTCGGCATCGGTGAACAACATTATTGCTTTTTGTTAATCTGGAGGTGCTTGTGACAGCGTGCAGGGTGCGATGTTGAATAGTATG
TACTGGTGTATTTCTTGGTGTATGGAGGAAATTGGGAAATTAATCCAATTTGGACCTGATATCAAACAAGACTACCCGCTGAACTTAA
>EU849168|Protists|Stramenopiles;Oomycota;Saprolegniales;Achlya_primoachlya_F-1532
TTCTTGGAAGGTAAAAGTCGTAACAAGGTTTCCGTAGGTGAACCTGCGGAAGGATCATTACCACACCAAAAAAATATCCACGTGAATGTATTCTTGTATT
AGGCTTGGTGCTACCTTGTGTAGCTAGCCGAAGGTTCTTTCGTAAGAGAGAACTGATGTTTAATTGAATCCCTTTTATATTAAATGAACTGACATCAATA
TTGCAGATAGAAATATTTGCATTTAATTGAAATACAACTTTCAACAGTGGATGTCTAGGCTCGCACATCGATGAAGAACGCTGCGAACTGCGATACGTAA
TGCGAATTGCAGAATTCAGTGAGTCATCAAAATTTTGAACGCATATTGCACTTTCGGGTTAGTCCTGGGAGTATGTTTGTATCAGTGTCCGTTTCAAACC
AATTGTTTCATGTATTTGAAGCAGAATGTGAAGTGTCTTGCTCTTTTGAACAAGTCCTTTTAAATGAAACGTACCTATATACAACGTAAGAAGCATACCA
ATATAAAGGTGTGTATCATTTGAATTTCAATATTGTTTTGTATGAATGTACATGACGTTGAAAGTAAAATGAATTGCGGTAGTTTTGCTTGTACTTGTAC
GAGTGAACAATATATTGCTTTTTGTTTTACTGTAGATGTGTGTATTGCAGTATAAGATAAGAAGTTTATAATGGTATATACTGGGTTTGTTTCTGTAGTA
TATAGAAGCAAATGGGAAACATATCCAATTTGGACCTGATATCAAACAAGATTACCCGCTGAACTTAAGCATATCAATAAGCGGGAAGAAA
>EU551149|Protists|Stramenopiles;Oomycota;Saprolegniales;Protoachlya_sp_Argentina_3
TTTTTGGGAAGTAAAAAATGTAACAAGGTTTCCGTAGGTGAACCTGCGGAAGGATCATTACCACACCAAAAAAACCCCAACGTGAATGTACTCTGTATAA
GGCTTGTGCTGCTTTTCGGAGCGGCTAGCCGAAGGTTTCGCAAGAAACCGATGTCTATTGAATCCCTTTTTTAACCTATGACTGAAACAATACTGCAGAC
AGAAATGTGTGCATACAATTGAAATACAACTTTCAACAGTGGATGTCTAGGCTCGCACATCGATGAAGAACGCTGCGAACTGCGATACGTAATGCGAATT
GCAGAATTCAGTGAGTCATCAAAATTTTGAACGCATATTGCACTTCCGGGTTAGTCCTGGGAGTATGTTTGTATCAGTGTCCGTCAATACAAAATTGCTT
TTCTTTTTGGAGAGCAGACTTTGGTGGTCTTGTTTCGGCAAGTCCATTGAAATGAGTATTGCCTGTACATCCTTGTGGGATGCACAATACAAAGGCACCT
GGCATTCTGCCTCGAAAGTTTTGTGTGATGGTATACAATTTTCGACGGAGGAATAAATTGCGGTAGTTTTGCTTGTGTTTCGGCACGGGTAGACATCATA
TTGCTTTTTGTTGCTTCGGCGTGGTTGTTGTCCGAGCATGGAATGCGTGGTAGAGTTGTCTTGTGCTGGTGCATTTCTTGATGTATGGAAGCAAATTGGG
AATTCAATCCAATTTGGACCTGATATCAAACAAGACTACCCGCTGAACTTAAGCATATCAATAGG
>KP006459|Protists|Stramenopiles;Oomycota;Saprolegniales;Achlya_androgyna_CCIBt_3993
CGGAAGGATCATTACCACACCAAMAAAACCCCACGTGAATGTACTCTATTATTAGGCATGGCCGGTCCTCGGACGTAGCTAGCCGAAGGTTTCGTAAGAA
ACCGATGTCATTTCATCCCTTTTAAATTAATTCTGATCAAAACTGCAGACAGAAATGTGTGCATTCAATTGAAATACAACTTTCAACAGTGGATGTCTAG
GCTCGCACATCGATGAAGAACGCTGCGAACTGCGATACGTAATGCGAATTGCAGAATTCAGTGAGTCATCAAAATTTTGAACGCATATTGCACTTCCGGG
TTAGTCCTGGGAGTATGTTTGTATCAGTGTCCGTTAATACAAAATTGTTTCCTTTTTTAAGGAAGCAGAACGTGGAGTGTCTTGCTTTGGCAAGTCCTCC
TAAATGATACTACCTGTACGTCCTTGTGGAATACATTACGTAAAGGTGTCTACGATTTCGATGGCGATTGTTTTGTGAAAAGACGCTCGTTTTTGAAGGA
GAGACGGATTGCGGTAGCTTTGCTTGTGCTTCGGCACGGGTGAACACTATTATTGCTTTTTGTCGAACCGGATAGGCTTGTGTTGGACCATGAAATGCGT
CTTCGAATAGTAGATACTGGTGTATTCCTTGTCGTATGGAGGAAATTGGGAATTTAATCCAATTTGGACCTGATATCAAACAAGACTACCCGCTGAACTT
AAGCATATCAA
>KP006457|Protists|Stramenopiles;Oomycota;Saprolegniales;Achlya_crenulata_CCIBt_3997
GGTCGTAGGTGAACTGCGGAAGGATCATTACCACACCAMMAAAATATCCACGTGAATGTATTCTTGTATTAGGCTTTGTGCTACAATATGTAGCTAGCCG
AAGGTTCTTTCGTAAGAGAGAACTGATGTTTCTATTGAATCCTTTTTTATATAAATGACCTGACATCAATATTGCAGATAGAAATATGTGCATGTAATTG
AAATACAACTTTCAACAGTGGATGTCTTGGCTCGCACATCGATGAAGAACGCTGCGAACTGCGATACGTAATGCGAATTGCAGAATTCAGTGAGTCATCA
AAATTTTGAACGCATATTGCACTTTCGGGTTAGTCCTGGGAGTATGTTTGTATCAGTGTCCGTTTCAAAACAATTGTTTCATGTATTTGAAGCAGAATGT
GAAGTGTCTTGTTGAAAACAAGTCCTTTAAAATGAAACGTACCTATATACACGTAAGAAGCATACCAATATAAAGGTGTGTATCATTTGAGTTTCAATAG
TATCTTGTATGAATATACATGACATTGAAAGTAAAATGAATTGCGGTAGTTTTGCTTGTACTTGTACAAGTGAACAATATATTGCTTTTTGTTTTTCTGT
AGATGTGTGTATTGGAATATAGGATCGAAATATTGAATGATATAGACTGGGTATGTTTTTGTAGTATATAGAAGCAAATGGGAAATATATCCAATTTGGA
CCTGATATCAAACAAGATTACCCGCTGAACTTAAGCATATCAATAAGCGAG
>KP006455|Protists|Stramenopiles;Oomycota;Saprolegniales;Achlya_catenulata_CCIBt_4029
TAACAAGGTTTCCGTAGGTGAACCTGCGGAAGGATCATTACCACACCAAAAAAACTATCCACGTGAATGTATATTGTATGAGGCTTTGTGCTGCTTGTAT
AAGCGGCTAGCCGAAGGTTTTGTTATGAAACCGATGTACTTTTGAAATCCTTATTTAACTTATTGTCTGACATCAAAGATTGTATATAGAAATATGTACA
TGAAATTGAAATACAACTTTCAACAGTGGATGTCTTGGCTCGCACATCGATGAAGAACGCTGCGAACTGCGATACGTAATGCGAATTGCAGAATTCAGTG
AGTCATCAAAATTTTGAACGCATATTGCACTTTCGGGTTAGTCCTGGGAGTATGTTTGTATCAGTGTCCGTTTCAACAAACTTGCTTGATGTATTTGAAG
CAGACGATGAAGTGTCTTGTATGTATACAAGTCCTTTGAAATGAAACGTACCTGTACACTACGTTTGGAATAAGATCGTGGTTGTATGTACTGATTTGAC
ATTTCAATGTATCGATTTGGAGTATACTGAAATGAAGAATAAATTGCGGTAGTTTTGCTTCTTTGGAAGTGAACACATATTGCTTTTTGTTTGGAATGGA
ATGGATACAAAGAAGAGATATGTTCATATTGACTTGTAAAATGGTATATGCGGATGTTATTCTGTAGTGTATGGAAGTCATTGGGAACTATATCCAATTT
GGACCTGA
>KP098347|Protists|Stramenopiles;Oomycota;Saprolegniales;Achlya_ornata_CBS_57667
TGAAGGTGAAAGTCGTAACAAGGTTTCCGTAGGTGAACCTGCGGAAGGATCATTACCACACCAAAAAAACCCCACGTGAATGTACTCTGTATTAGGCTTT
GCGCTTTTCCTTGTGGAAAGCTAGCCGAAGGTTTCGCAAGAGACCGATGTCATTTCATCCCTTTTAAATAAATTCTGATCAAAACTGCAGACAGAAATGT
GTGCATACAATTGAAATACAACTTTCAACAGTGGATGTCTAGGCTCGCACATCGATGAAGAACGCTGCGAACTGCGATACGTAATGCGAATTGCAGAATT
CAGTGAGTCATCAAAATTTTGAACGCATATTGCACTTCCGGGTTAGTCCTGGGAGTATGTTTGTATCAGTGTCCGTTAATACAAAATTGTTTCATTTATT
TGAAGCAGAATGTGGAGTGTCTTACTATAGTAAGTCCTCTTAAATGATCTGTACCTGTACGTCCTTGTGGAATACATTACGTAAAGGTGTCTATGATTTC
GGCTTCGATTGTTCTGTGTGAGGACGTTTGTATCTGAAGGAAAGACGATTAGCGGTAGTTTTGCTTGTGTTTCGGCACAGGTGAACATTATTATTGCTCT
TTGTCGGACTGGATGTGCTTATGGAGGATCACAGGATGCGTTGTCGTGTTGTAGATACTGGTGTATTCCTTGATGTATGGAGGAAATTGGGAATTTAATC
CAATTGGACCTGATTCAAACAA
>KM289008|Protists|Stramenopiles;Oomycota;Saprolegniales;Achlya_bisexualis_Tajan2A
TGGGGTATAGGCTTGGATGTGGAGGTCATGTACCACACAAGGCAAATATCCACGTGAATGTATGTCTTGTATTAGGCTTTGTGCTACCTAGTGTAGCTAG
CCGAAGGTTCTTTCGTAAGAGAGAACTGATGTTTAATTGAATCCCTTTTATATTAAATAACCTGACATCAATATTGCAGATAGAAATATATGCATGTAAT
TGAAATACAACTTTCAACAGTGGATGTCTAGGCTCGCACATCGATGAAGAACGCTGCGAACTGCGATACGTAATGCGAATTGCAGAATTCAGTGAGTCAT
CAAAATTTTGAACGCATATTGCACTTTCGGGTTAGTCCTGGGAGTATGTTTGTATCAGTGTCCGTTTCAAACCAATTGTTTCATGTATTTGAAGCAGAAT
GTGAAGTGTCTTGTTCTTTTGAACAAGTCCTTTTAAATGAAACGTACCTATATACAACGTAAGAAGCATACCAATATAAAGGTGTGTATCATTTGAATTT
CAATATTGTTTTGTATGAATATACATGACGTTGAAAGTAAAATGAATTGCGGTAGTTTTGCTTGTACTTGTACGAGTGAACAATATATTGCTTTTTGTTT
TATTGTAGATGTGTGTATTGCAGTATGAAATAAGGAGTTTATAATGGTATATACTGGGTTGTTTCTTTAGTATATAGAAGCAAATGGGAAATATATCCAA
TTTGGACCTGATATCAAACAAGATTACCCGCTGAACTTAAGCATATCAAAAGGCGGAGGAAA
>KM061712|Protists|Stramenopiles;Oomycota;Saprolegniales;Achlya_sp_MNS-2014a_ABDN506
CAAGGTTTCCGTAGGTGAACCTGCGGAAGGATCATTACCACACCAAAAAAAATCCACGTGAACGTACTCTGTATTAGGATCGTACTGCTCCTTGTGGGCA
GTTATCCGAAGGTTTCGAAAGAGACCGATGTCTATTTAATCCCTTTTAAATTATATCTGATCAACATTGCAGACAGAAATGTGTGCATGAAATTGAAATA
CAACTTTCAACAGTGGATGTCTTGGCTCGCACATCGATGAAGAACGCTGCGAACTGCGATACGTAATGCGAATTGCAGAATTCAGTGAGTCATCAAAATT
TTGAACGCATATTGCACTTCCGGGTTAGTCCTGGGAGTATGTTTGTATCAGTGTCCGTTAAAACAAAATTGCTTCATTTTTCAATGGAGCAGAACGTGGA
GTGTCTTGCTTCGACAAGTCCTCCTAAATGACACTTACCTGTACGCCCTTGTGGAATACATTATACAAAGGTATGATATGATTTCGATTTCGATTGCCCT
GTGCAATGGCACGAGGATTGAAAGAGAGATAAATTGCGGTAGCTTTGCTTGTGCTCCGGCATCGGCGAACATTATTATTGCTTTTTGTTGCTCTGGAGGT
CGTCGTGGCAGAGTGCAGGGTGCGTTGTCGAATAGTATGTACTGGTGTGTTCCTTGACGTATGGAGGCAAATTGGGAAATTAATCCAATTTGGACCTGAT
ATCAAACAAGACTACCCGCTGAACTTAAGCATATCA
>KM061710|Protists|Stramenopiles;Oomycota;Saprolegniales;Achlya_racemosa_ABDN502
GTAACAAGGTTTCCGTAGGTGAACCTGCGGAAGGATCATTACCACACCAAAAAAATATCCACGTGAATGTACTCTTGTATGAGGTTTGTGTTGCTCTTCG
GAGTGACTAGCCGAAGGTTTCGTAAGAAACCGATGTATTTTTTAATCCCTTTTAAAACAATAACTGAACAATAATTGCAAACAGAAATGTGTGCATACAA
ATTGAAATACAACTTTCAACAGTGGATGTCTAGGCTCGCACATCGATGAAGAACGCTGCGAACTGCGATACGTAATGCGAATTGCAGAATTCAGTGAGTC
ATCAAAATTTTGAACGCATATTGCACTTCCGGGTTAGTCCTGGGAGTATGTTTGTATCAGTGTCCGTTAATACAAAATTGTTTCATTTATGAAGCAGAAT
GTGAAGTGTCTTGCTTCGGCAAGTCCTTTCAAATGAGTATTACCTGTACGTCCTTGTGGGATGCACTATATAAAGGTATATATTTTTTTGACTTCGAGAG
TTTTGTGTGAAAGTGCACAGCTTTGAAGGAAAAATAAATTGCGGTAGTTTTGCTTGTGCTTCGGTACAGGTGAACAACATATTGCTTTTTGTTTTTTTGG
AAGGGTTGGTACTAGAAGACAAAATGCGTTGTTGAATAATATATGCTGGTGCATTTCTTGATGTATGGAGGAAAATTGGGAATTATATCCAATTTGGACC
TGATATCAAACAAGACTACCCGCTGAACTTAAGCATATCAATAAGCGGAGGA
>JQ974992|Protists|Stramenopiles;Oomycota;Saprolegniales;Achlya_sp_LB35
CTGCGGAAGGATCATTACCACACCAAAAAACACCCCACGTGAACGTACACTTTATGAGGTTCGCGCTGCCTTCGTGGCAGCTAACCGAAGGCTTTGCAAG
AAGCCGATGTCTATTTGAATCCTTTTTAACCAACTACTGATCAAAACTGCATGCAGAAATGCTTGCAATTCAATTGAAATACAACTTTCAACAGTGGATG
TCTTGGCTTGCACACCGATGAAGGACGCTGCGAACTGCGATACGTAATGCGAATTGCAGAATTCAGTGAGTCATCAAAATTTTGAACGCATATTGCACTT
CCGGGTTAGTCCTGGGAGTATGTTTGTATCAGTGTCCGTGAACACAAGCTTGTTTCATTTTTCAATGGAGCAGACTGTGAGGGTCTTGCTTTGGCAAGTC
CTCCTAAATGACGGATACCTGTACGCCCTTGTGGAATACATTATACAAAGGTATATATGATTTCGATTTCGATTGTCCTGTGCAATGGCACGAGTATTGA
AAGAGAAATAAATTGCGGTAGCTTTGCTTGTGCTTCGGCATCGGTGAACATATTATTGCTTTTTGTTGCTCTGGAAGTGTTCGTGACAGAGTGCAGGATG
CGTTGTCGAATAGTATATGCTGGTGTGTTTCTTGACGTATGGAGGACAATTGGGAAATTAATCCAATTTGGACCTGATATCAAACAAGACTACCCGCTGA
ACTTAAGCATATCAATAAGCGGGAGGAAAAGG
>JQ974990|Protists|Stramenopiles;Oomycota;Saprolegniales;Achlya_oligacantha_MB88
AACCTGCGGAAGGATCATTACCACACCAAAAAAAACCCACGTGAACGTACTCTGTATTAGGATCGTACTGCCCCTTGTGGGTGGTTATCCGAAGGTTTCG
AAAGAGACCGATGTCTATTTAATCCCTTTTAAACAATATCTGATCAACATTGCAGACAGAAATGTGTGCATGAAATTGAAATACAACTTTCAACAGTGGA
TGTCTAGGCTCGCACATCGATGAAGAACGCTGCGAACTGCGATACGTAATGCGAATTGCAGAATTCAGTGAGTCATCAAAATTTTGAACGCATATTGCAC
TTCCGGGTTAGTCCTGGGAGTATGTTTGTATCAGTGTCCGTTGACAAAAAATTGCTTCATTTTTCAATGAAGCAGAAGGTGGAGTGTCTTGCTTTGGCAA
GTCCTCCTAAATGACGGATACCTGTACGCCCTTGTGGAATACATTATACAAAGGTATATATGATTTCGATTTCGATTGTCCTGTGCAATGGCACGAGTAT
TGAAAGAGAAATAAATTGCGGTAGCTTTGCTTGTGCTTCGGCATCGGTGAACATATTATTGCTTTTTGTTGCTCTGGAAGTGTTCGTGACAGAGTGCAGG
ATGCGTTGTCGAATAGTATATGCTGGTGTGTTCCTTGACGTATGGAGGACAATTGGGAAATTAATCCAATTTGGACCTGATATCAAACAAGACTACCCGC
TGAACTTAAGCATATCAATAAGCGG
>JQ974989|Protists|Stramenopiles;Oomycota;Saprolegniales;Achlya_treleaseana_LB20
CCACGTGAACGTACTCTGTATTAGGCTTTGTGCTTCTCGTCATGGGAAGCTAGCCGAAGGTTTCGCAAGAAACCGATGTCATTTAATCCCTTTTAAACCA
ATTCTGATCAAATTTGCAGACAGAAATGTGTGCATGCAATTGAAATACAACTTTCAACAGTGGATGTCTAGGCTCGCACATCGATGAAGAACGCTGCGAA
CTGCGATACGTAATGCGAATTGCAGAATTCAGTGAGTCATCAAAATTTTGAACGCATATTGCACTTCCGGGTTAGTCCTGGGAGTATGTTTGTATCAGTG
TCCGTTAAAACAAAATTGTTTCATTTATTTGAAGCAGAATGTGAAGTGTCTTGCTACGGCAAGTCCTTCTAAATGATCACTACCTATGCGTCGTTGTGAA
ATACATTACGTAAAGGTGTCTATGATCTCGGCTTCGATTGTTCTGTGTGAGGACGTTCGTATCTGAAGGAAAGACGATTAGCGGTAGTTTTGCTTGTGTT
TCGGCACAGGTAAACAATCATATTGCTTTTTGTCGGACTGGATGTGCTTATGGAGGATCGCAGGATGCGTTGTCGTGTTGTAGATACTGGTGTATTTCTT
GATGTATGGAGGAAATTGGGAATTCAATCTAATTTGGACCTGATATCAAACAAGACTACCCGCTGAACTTAAGCATATCAATAAGCGGAGGAAAAAGGA
>JN627515|Protists|Stramenopiles;Oomycota;Saprolegniales;Achlya_sp_YC
ACGCATATCAATAAGCGGAGGAAAAGAAACTAACAAGGATTCCCCCAGTAACGGCGAGTGAAGCGGGAAGAGCTCAAGCTTAAAATCTCCATGTTTTACA
TGGCGAATTGTAGTCTATTGAGGCTGTTGTCAGCATAGCGATTTGGGATAAGTCCCTTGGAAAAGGGCAGCATAGAGGGTGATACTCCCGTCTTTGCTCA
GATTGTCTATGTGTACGATACGCTTTCTTTGAGTCGAGTTGTTTGGGAATACAGCTCAAAGTAGGTGGTAAATTCCATCTAAAGCTAAATATTGGTGCGA
GACCGATAGCGAACAAGTACCGTGAGGGAAAGATGAAAAGAACTTTGAAAAGAGAGTTAAAGAGTACCTGAAACTGTTGAAAGGGAACCGTAACATGTCC
AGTGTTGTATCTTGTGCATATTTCATTAGTGGAGTAATTTACTGGTGCCCTGTGCATGAGTGTGACGTCAAAGTCAGTTTGTATGCTGCGGGAGATGGTT
AATAAGGAGGTGCGTCACTTTTGTGTCAGTTATACCTTGTTATCTAGTAGCCGTGGTTGAGACTGAGGTGCCTACAACATGCTTATAAAGTATATTGTTG
TCTCGTTATTATATTTGTTTGGATAGCTTGCTATGCTAATGAACTATAGTGGCGATTGATGATGGTATGAACTTTTTGCTGTTCGGGACTTTGACGAAAT
GGAATGTTACGACCCGTCTTGAAACACGGACCCCTGTGTG
>GU014269|Protists|Stramenopiles;Oomycota;Saprolegniales;Achlya_sp_PCRTB2
GCGGCAGCTANCCGANGGCTTTGCAAGAAGCCGANNTCTATTTGAATCCTTTTTAACCAACTACTGATCAAAACTGCATGCAGAAATGCTTGCAATTCAA
TTGAAATACAACTTTCNACAGTGGATGTCNTGGCTNGCACACCGATGAAGAACGCNGCGAACTGCNATACGTAATGCGANTTGCAGAATTCAGTGAGTCA
TCNNAATTTTGAACGCATATTGCACNTCCGGGTTAGTCCTGGGAGTATGTTTGTATCNGTGNCCGTGAACACAAGCTTGTTTCATTTTTCAATGGAGCAG
NCTGTGAGGGTCTTGCTTTTGCAAGTCCTTTTAANCNACGGTACCTGTGCGTCCTTGTGAGGTGCATTAAATAAAGGTATGCCTGTGCNTGGATCNAGAG
TCNTGTGTGGTAGCACGCAGTATTCAAAGAGAGAGCAAATCGCGGTAGTTTTGCTTGTGCTTCGGTACGAGTAGACATATATTGCTTTNTGTGATTTCGG
CGAGTCTGTTGTTTAAGCCCAGGACGCGTTTCGAGAGCTTGCAT
>GU001170|Protists|Apusozoa;Apusomonadida;Apusomonas_proboscidea
GCTSCTACCGATTGRATGDYCCGGTGAGCTCTTCGGACTGACTGGGTCCTTCTGGCAACAGAAGCCCGTGTCGGGAAGTTGCGCTAACCTTATCATTTAG
AGGAAGGAGAAGTCGTAACAAGGTTTCCGTAGGTGAACCTGCGGAAGGATCATTAACACAAACTGCGGTTGCGCATGTGCACGTCGCCCCTTCACCGGGG
ACCAACGATTGCTGCTGGTGCTCCGCATTTGGATCCACATCCATTTACCCCTGTGAAATGTTAAAGTCTTTACATCGTGCAAACAACACCATGTACTGAT
CTCTGACTGAAATTTTAGAAGCGCGCGAGCCGATCGACGCAAGTCGTGACGTGACCTCGTCTTCGAAAACTTAAACCAAAGACAACTTTTAACAACGGAT
ATCTTGGTTCTCGCAACGATGAAGAGCGCAGCGAAATGCGATACGTAATGTGAATTGCAGGATTCAGTGAATCATCAAAATCTTGAACGCACATGGCGCC
CTCGGGTCTCCGGATTCTGGGGCATATCTGTTTGAGTGTCACTTAACCCTCTCACAACACACACCCTATGCTGCCTGCAAAGGCGTGCACGGTGTGTCGA
TGTGGACGCTGATCGTTATGTGCTGCCCGTGTGGCTGGCGCATATCGGTTTAAAAGCAGCGGTGAGCGGTTGCTTGACAACTCCTCGAACAATGGCTGGG
TAAGTTTCCTCGTGAAACAAAACTAAGTCAGAGTTCTTGGGCCAAAGTGGTTGAGCACGCCTGCCTGCGCAGGATTTTCAAACGCGACGCGAGCGCGCAA
GCGCAAACGATGCGGGCGAGAAGACAAACCCTATGACCTCAAATCAGGTAAGAATACCCGCCGAATTTAAGCATATTAATAAGCGGAGGAAAAGAAACTA
ACAAGGATTCCCCTAGTAACGGCGAGTGAAGCGGGAAAAGCTCAAATTTAAAATCTGCGTCCTTCGGGCCGCCGAATTGTAGTCTAGAGAGGCACTCTCG
GAACCAGCCCCGGTCTAAGTTTTCTTGGAACAGGGCGTCATAGAGGGTGAGAACCCCGTCTATGGCTGGGACGCTGGTTCCTTACGTGGTGTTCTCAACG
AGTCGAGTTGTTTGGGATTGCAGCTCCAAAAGGGTGGTAAATTTCATCTAAAGCTAAATACCGGCGAGAGACCGATAGCGAACAAGTACTGTGAAGGAAA
GATGCAAAGAACTTTGAAAAGAGAGTTAAAAAGGGCTTGAAATTGTTAAAAGGGAAGGATTTGAAACCAGTGTTACGAGGCGCATTATCAGGTGAGCGGC
CCGGCGAGGCGTGGGCGCGGTGACCTTACGGCCCGCGTTTACGTTTTCGTTGGACTGCGAGCTGCACTATTGCGTCGTCGTGGTCAACATCATTTTGGCG
TCCGGGAGAAAGCCAGCAAGAAGTCGAGCCACCCTCGGGTGGTGAGGTTCTGTTGCGCATATGCCGGGTACTAGAATGAGGAAATGCAGTGTGCGCCTAG
CGAGGCGGCCGTTCGCTGGCGTTGGGTGTCTCGGGAAGCAGAGCCTAGCTGTGCCCCCTTGCCCTGGTTCCACCGGTGCGGTGCAGTCATCAGCACGCTC
CAGATGTCGACGAAATGGTTTTAAATCACCCGTCTTGAAACACGGACCAAGGAGTCTAACATATATGCGAGTGTTAAGGTGACAAACCTTTGGACGCGCA
ATGAAAGTGAAGGGTTGCTTCCGCAGCCTGAGGTAGGATCCTCGGCCTTCGGGCAGGGGTGCACTATCGACCGATCTGGATTTTTTTTGAAGGATTTGAG
TATGAGCATATCTGTTGGGACCCGAAAGATGGTGAACTATGCCTGCATAGGGTGAAGTCGAGGGAAACCTCGATGGAAGCTCGTAGCGATACTGACGTGC
AAATCGTTCGTCAAATGGGGGTATAGGGGCGAAAGACTAATCGAACCATCTAGTAGCTGGTTCCCTCCGAAGTTTCCCTAAGGATAGCTGGAACTTATAC
AGTTTTGTCAGGTAAAGCGAATGATTAGAGGTCCTGGGAATGAAACATTCTCAACCTATTCTCAAACTTTAAATAGGCAAGAAGCTGCAGTTTCCCAAAC
GAACTGTGGCGTGGAATGAAAGTTCTTAGTGGGCCATTTTTGGTAAGCAGAACTGGCGATGCGGGATGAACCGAACGTTGAGTTAAAGTGCCAAACTAGT
CGCTCATCAGATCCCACAAAAGGTGTTGGTGCATTAAGACAGCAGGACGGTGGTCATGGAAGTCGAAATCCGCTAAGGAGTGTGTAACAACTCACCTGCC
GAATGCACTAGCCCTGAAAATGGATGGCGCTCAAGCGACTGACTTATACTCAACCATTGTGCCAAATGCGAGGGCGCAATGAGTAGGAGGGCGTGGGGTT
GGTTGTGCAGTTGCGCATGTGAATGCGAATGAAACCGACTCTAGTGCAGATCTTGGTGGTAGTAGCAAATATTCAAATGAGAACTTTGAAGACCGAAGTG
GAGAAGGGTTCCACGTGAACAGCAGTTGGACGTGGGTTAGTCGATCCTAAGAGATAGGGTAACTCCGTGTTAAATGGTGGCCTTGTGCCCCGCCTATCGA
AAGGGAATGAGGTTAATATTCCTCAACCGTGTTGTGGATACTTTTATGGCAACATAAATGAACATGCAGACGTCGGCGGAAGTCCCGGGAAGAGTTCTCT
TTTCTTTTTAACAGTCTTACCGCCCTGGAATCAGATTGCCTGGAGATAGGGCTAGTAGACTGGTAAAGGACCTTGCATTTTGAGGTCTCCGGAGCGCTTT
CGACGGCCCGTGAAAATGCATGGGAGAGATTGATTTTCACGCACGGTCGTACCCATAACCGCATCAGGTCTCCAAGGTGAGCAGCCTCTGGTCGATAGAA
TAATGTAGATAAGGGAAGTCGGCAAAATAGATCCGTAACTTCGGGAAAAGGATTGGCTCTGAGGGTTGGGGTGTGGGGGCTCTGAGCCAAGGCGGCGGGA
CCGGGTGCGGACTAGCGGGGCTGCCTTCGGGCGGAACTGCCGGACCATGCCTGGACCTTCCGTGGCGGCTCTCTGCACGTCTTTACGGACTTTCCCGCAC
CAAGAAACAACCAACTCAGAACTGGTACGGACAAGGGGAATCCGACTGTTTAATTAAAACAAAGCAAAGCGATGGCGTTCACACGTGTTGACGCTTTGTG
ATTTCTGCCCAGTGCTCTGAATGTCAAAGTGAAGAAATTCAACCAAGCGCGGGTAAACGGCGGGAGTAACTATGACTCTCTTAAGGTAGCCAAATGCCTC
GTCATCTAATTAGTGACGCGCATGAATGGATTAACGAGATTCCCACTGTCCCTATCTACTATCTAGCGAAACCACAGCCAAGGGAACGGGCTTGGCATAA
TCAGCGGGGAAAGAAGACCCTGTTGAGCTTGACTCTAGTCTGACTTTTGTGAAATGACTTGAGAGGTGTAGAATAAGTGGGAGGCTTCGGCCGAAAGTGA
AATACCACTACTTTCAACGTTGTCTCACTTATTTGGTGAGGTAGAAGCGCCGTCAAAAGCGGCACCTTCTGGCATTAAGCGGTCCTCGTCGACTGCGATC
TAGTCCAAAGACATTGTCAGGTGGGGAGTTTGGCTGGGGCGGCACATCTGTTAAAAGATAACACAGGTGTCCTAAGATGAGCTCAATGAGAACAGAAATC
TCATGTAGAACAAAAGGGTAAAAGCTCATTTGATTTTGATTTTCAGTATGAATACAAACTGTGAAAGCATGGCCTATCGATCCTTTAGTCTTTAGAAATT
TTAAGCCAGAGGTGTCAGAAAAGTTACCACAGGGATAACTGGCTTGTGGCAGCCAAGCGTTCATAGCGACGTTGCTTTTTGATTCTTCGATGTCGGCTCT
TCCTATCATTGCGAAGCAGAATTCGCCAAGCGTTGGATTGTTCACCCACTAATAGGGAACGTGAGCTGGGTTTAGACCGTCGTGAGACAGGTTAGTTTTA
CCCTACTGATGAAGTATTGTTGCAATAGTAATACAACTTAGTACGAGAGGAACCGTTGTTTCACATAATTGGTAATGCGCTTAGCTGACAAGCTAGTGGC
GCGAAGCTACCATGTGTAGGATTAYGRCTGAACGCCTCTAAGYCRGAATC
>L41389|Protists|Stramenopiles;Oomycota;Saprolegniales;Achlya_bisexualis_(isolate_CBS10250)
AGGTGAACCTGCGGAAGGATCATTACCACACCAAAAAAATATCCACGTGAATGTACTCTTGTATTAGGCCTCGTGCTACCTTGTGTAGCTAGCCGAAGGT
TCTTTCGTATGAGAGAACTGATGTTTATTTGAATCCCTTTTATATTAAATTACCTGACATCAATATTGCAGATAGAAATATTTGCATTTAATTGAAATAC
AACTTTCAACAGTGGATGTCTAGGCTCGCACATCGATGGAGGACGCTGCGGACTGCGATACGTAATGCGATTTGAAGAATCAGTGAGTCACCGAAATTTG
GAACGCATATTGAACTTGCGGGTTAGCCCTGGGAGTATGTTTGTTCCAGTGTCCGTACCAAACCAATTGTTTCATGTATTTGAAGCAGAATGTGAAGTGT
CTTGTCCAATTGAACAAGTCCTTTTAAATGAAACGTACCTATATACAACGTAAGAAGCATACCAATATAAAGGTGTGTATCATTTGAATTTCAATATTGT
TTTGTATGAATATACATGACGTTGAAAGTAAAATGAATTGCGGTAGTTTTGCTTGTACTTGTACGAGTGAACAATATATTGCTTTTTGTTTTACTGTAGA
TGTGTGTATTGAAGTATAAGATAAGAAGTTTATAATGGTATGTACTGGGTTTGTTTCTGTAGTGTATAGAAGCAAATGGGAAATGTGTCCAATTTGGACC
TGATATCAG
>GQ165533|Protists|Stramenopiles;Oomycota;Saprolegniales;Saprolegnia_sp_F-15618
TGAAAGTAAAAGGTCGTACAAGGTTTCGGGGAGGTGGACCTGTGGAAGGATCACAACCACCCCAAAAAACACCCCACGTGGATATACGCTTTATGAGCCA
TGCGCTGCCCTTGTGTCCGCTAGCCGAAGGTTTCCCAAGAAGCCGATGTCAATTTGAATCCTTTTTATACTACGACTGATCAAAACTGCAGATAGAAATG
TCTGCATGCAATTTCCCACAACTTTCAACAGTGGATGTCTAGCCTCGCACCCCGATGAAGAACGCTGCGAACTGCGATACGTAATGCGAATTGCAGAATT
CAGTCAGTCATCAAAATTTTGAACGCATATTGCACTTCCGGGTTAGTCCTGGGAGTATGTTTGTATCAGTGTCCGTGAACACACCCCTGTTTCATTTCTT
GATTGAGATGCAGCAGAATGTGAAGGTCTTGTAATTACAAGTCCTTTTAAACGACGGTACCTATGCGTCCTCGTGACATGTATTATTTAAAGGTATGCCT
GCGCTTCTTTCGAGAGTTTTGTGCGGCGGCACACAGCATTCAAAGAGAGAGCAAATCGCGGTAGTTTTGCTTGTATTTCGGTACGAGTGGACACATAGTG
CTTTTTGTGATTTCTGGGAGTGTGTTGTTTAAGCACAGGACACGTAAGGAGAGTGAGTATAAGTGGGCATTTCTGGCGCATGGAGGCAAATGGGAATTCA
ATCCAATTGACCGTGAAGTAAATAAGTCCAGAACGACCCCCCT
>GQ919078|Protists|Stramenopiles;Oomycota;Saprolegniales;Saprolegnia_australis
GCACGCAGTATTTGTGGAAACTTTCCTTAACCTCGCCATTTAGAGGAAGGTGAAGTCGTAACAAGGTTTCCGTAGGTGAACCTGCGGAAGGATCATTACC
ACACCAAAAAACACCCCACGTGAACGTACTCTTTATGAGGCTTTGCGCTGCCCTTGTGGCAGCTAGCCGAAGGTTTCGCAAGAAGCCGATGTCAATTTGA
ATCCTTTTTAAACAACGACTGATCAAAACTGCAGATAGAAATGTCTGCATGCAATTGAAATACAACTTTCAACAGTGGATGTCTAGGCTCGCACACCGAT
GAAGAACGCTGCGAACTGCGATACGTAATGCGAATTGCAGAATTCAGTGAGTCATCAAAATTTTGAACGCATATTGCACTTCCGGGTTAGTCCTGGGAGT
ATGTTTGTATCAGTGTCCGTGAACACAACCTTGTTTCATTCCTTGATGGTTTGGAGCAGACTTTGAAGGTCTTGTACTTACAAGTCCTTTTAAACGATGG
TACCTATGCGTCCTCGTGAGATGTATTATTTAAAGGTATGCCTGCGCTCCTTTCGAGAGTCTTGTGTGGCGGCACGCAGCATTCAAAGAGAGAGCAAATC
GCGGTAGTTTTGCTTGTGCTTCGGTACGAGTGGACATATATTGCTTTTTGTGATTTCGGCGAGGCTGTTGTTTAAGCACAGGGCACGTAAGTGGAGTAGG
TATGCTGGTGCATTTCTTGGCGCATGGAGGCAAATTGGGAATTCAATCCAA
>EU240110|Protists|Stramenopiles;Oomycota;Saprolegniales;Saprolegnia_sp_WD1I
TTTGGGAGGTGAAGTCGTAACCAAGGTTTCCGGTAGGTGAACCTGCGGGAATGATCATTACCACACCACAAAAACACCCCAACGTGAATGTACTCTTTAT
GAGGCTTGTGCTGCCCTTGTGGCAGCTAGCCGAAGGTTTCGCCAGAAGCCGATGTCTATTTGAATCCTTTTTAAACTACGACTGATCAATACTGCAGATA
GAAATGTCTGCATGCAATTGAAATACTACTTTCAACAGTGGATGTCTAGGCTCGCACACCGATGAAGAACGCTGCGAACTGCGATACGTGATGCGAATTG
CAGAATTCAGTGAGTCATCAAAATTTTGAACGCATATTGCACTTCCGGGTTAGTCCTGGGAGTATGTTTGTATCAGTGTCCGTGAACACAACCTTGTTTC
ATTTCTTGATTGAGATGGAGCAGAATGTGAAGGTCTTGTAATTACAAGTCCTTTTAAACGACGGTACCTATGCGTCCTCGTGAGATGTATTATTTAAAGG
TATGCCTGCGCTTCTTTCGAGAGTTTTGTGTGGCGGCACACAGCATTCAAAGATAGAGCAAATCGCGGTAGTTTTGCTTGTATTTCGGTACGAGTGGACA
CATATTGCTTTTTGTGATTTCTGCGAGTCTGTTGTTTAAGCACAGGACACGTAAGGAGAGTGAGTATGCTTGTGCATTTCTTGGCGCATGGAGGCAATTT
GGGAATTCATTCCAATTTGGACCTGATATCAAACAAAGACTAACCCGCTGAACATTAAGCA
>EU240109|Protists|Stramenopiles;Oomycota;Saprolegniales;Saprolegnia_bulbosa_WD1H
TCTTAACCAAGTTTTCCGTTGGGTTAACCTTCGGAAAGGATCAATACCCACACCCAAAAAACTCCCCAACGTGAATGTACTCTTTATGAGGCTTGTGCTG
CCCTTGTGGCAGCTAGCCCAAGGTTTCGCAAGAAGCCGATGTCAATCTGAATCCTTTTTAAACTACGACTGATCAAATACTGCAGATAGAAATGTCTGCA
TGCAATTGAAATACAACTTTCAACAGTGGATGTCTAGGCTCGCACACCGATGAAGAACGCTGCGGAACTGCGATACGTAATGCGGAATTGCAGAATTCAG
TGAGTCATTCAAAATTTTGAACGCATATTGGCACTTCCGGGTTAGTCCTGGGAGTATGTTTGTATCAGTGTCCGTGAACACAACCTTGTTTCATTTCTTG
ATTGAGATGGAGCAGAATGTGAAGGTCTTGTAATTACAAGTCCTTTTAAACCGACGGTACCTATGCGTCCTCGTGAGATGTATTATTTTAAAGGTATGCC
TGCGCTTCTTTCGAGAGTTTTGTGTGGCGGCACACAGCATCCAAAGAGAGAGCCAAATCGCGGTAGTTTTGGCCGGTATTCCCGGTACGAGTTGGACACA
TATGGCTTCAGGGTGATTCCTGCGAGTCTGTGGTTTAAGCACAGGAAACGTAAGGAGAGTGAGTATGCTGGTGCATTTCTGGGCGCATGGAGGCAAATTG
GGAATTCAATCCAATTTGGACCTGATATCAAACCAGACTACCCGC
>EU240097|Protists|Stramenopiles;Oomycota;Saprolegniales;Saprolegnia_longicaulis_K07
GTGACCTGCGGAGGATCATTACCACCCCAAAAAACACCCCACGTGAATGTACTCTTTATGAGTGCTTGCGCTGCCCTTGTGGCGGCTAGCCGAAGGTTTC
GCAAGAAGCCGATGTCAATTTGAATCCTTTTTAAACTACGACTGATCAAAACTGCAGATAGAAATGTCTGCATGCCATTGAAATACAACTTTCAACAGTG
GATGTCTAGGCTCGCACACCGATGAAGAACGCTGCGAACTGCGATACGTAATGCGAATTGCAGAATTCAGTGAGTCATCAAAATTTTGAACGCATATTGC
ACTTCCGGGTTAGTCCTGGGAGTATGTTTGTATCAGTGTCCGTGAACACAACCTTGTTTCATTTCTTGATTGAGATGGAGCAGAATGTGAAGGTCTTGTA
ATTACAAGTCCTTTTAAACGACGGTACCTATGCGTCCTCGTGAGATGTATTATTTAAAGGTATGCCTGCGCTTCTTTCGAGAGTTTTGTGTGGCGGCACA
CAGCATTCAAAGAGAGAGCAAATCGCGGTAGTTTTGCTTGTATTTCGGTACGAGTGGACACATATTGCTTTTTGTGATTTCTGCGAGTCTGTTGTTTAAG
CACAGGACACGTAAGGAGTGTGAGTATGCTGGTGCATTTCTTGGCGCATGGAGGCAAATTGGGAATTCAATCCATTTTGGACCTGATATCAAACAAGACT
ACCCGCTGAACTTAAGCATATCATTAAGCGGAGGAAAAGAAACTAACAAGGATTCCCCCAGTAACGGCGAGTGAAGCGGAAGAGCTCAGCCTAATTTCAT
CTGTTTGCATACCTAAAAAAACCGGTTGGTAATAACCCGACCTCCCCC
>EF126334|Protists|Stramenopiles;Oomycota;Saprolegniales;Saprolegnia_bulbosa_WD2H
GGTGAAAGTCGTAACAAGGTTTCCGTAGGTGAACCTGCGGAAGGATCATTACCACACCAAAAAACTTTCCACGTGAACCGTTATAAATATGTTCTTGTGT
CTCTCTGATGCAGTGCTATCTCTTTCGGGAGACTGTGCAGCTGAAGTAAGACTGAACGAAGGTCGGCGTAGTACTATTGCTTCGGCAACTGGAACCGCTT
GCCGATGTATTTTTCAAACCCATTTACTTAATACTGATCTATACTCCGACGACGAAAGTCATTGGTTTTAATCAATAACAACTTTCAGCAGTGGATGTCT
AGGCTCGCACATCGATGAAGAACGCTGCGAACTGCGATACGTAATGCGAATTGCAGAATTCAGTGAGTCATCGAAATTTTGAACGCACATTGCACTTTCG
GGTTATGCCTGGAAGTATGCCTGTATCAGTGTCCGTACATCAAACTTGCCTTTCTTTTTCTGTGTAGTCAGGAATTGAGATGGCAGAATGTGAGGTGTCT
CGAACTGTTCTACTTGTAGAAAAGTACGAGTCCCTTTAAATGTACGTTCACTCTCTTGTGTCTAAGTAGAAGTGTAATGCTCGAACGCAGTGATCTGTTT
GGATCGCTTTGCGCTGGTGGGCGACTTCGGAAGGGACATTAAGGAGGCAACCTCTATTGGCGGTATGTTAGGCTTCGGCCCGACGTTGCAGCTGACAGAG
TGTGGTTTCCGTTCTTTCTTTGAGGTGTACCTGTCGTGTGTGAGGCTTGAACCAGGCGTTGTTTGCTGTGTAGTAGTGTGTTACTGCTCTTTGACGCCTA
TCTTCGGATAGGTAAAGGGGTCAACACCAATTTGGGATCGGAGTGTTTGCTTTATTGTGAATGCTTCTATTTTACTTTGGACCTGATATCAGGC
>EU292729|Protists|Stramenopiles;Oomycota;Saprolegniales;Saprolegnia_sp_brachydanis
AAGGATCATTACCACACCAAAAAACACCCCACGTGAACGTACTCTTTATGAGGCTTTGCGCTGCCCTTGTGGCAGCTAGCCGAAGGTTTCGCACGAAGCC
GATGTCAATTTGAATCCTTTTTAAACTACGACTGATCTAAACTGCAGATAGAAATGTCTGCATACAATTGAAATACAACTTTCAACAGTGGATGTCTAGG
CTCGCACACCGATGAAGAACGCTGCGAACTGCGATACGTAATGCGAATTGCAGAATTCAGTGAGTCATCAAAATTTTGAACGCATATTGCACTTCCGGGT
TAGTCCTGGGAGTATGTTTGTATCAGTGTCCGTGAATCACAACCTTGTTTCATTCCTTGATTGGGATGGAGCAGACTGTGAAGGTCTTGTACTTGCAAGT
CCTTTTAACGACGGTACCTATGCGTCCTTGTGAGATGTATTATTTGACACGGTATGCCTGCTGCTTCTTTCGAGAGTCTTGTGTGGCGGCACACAGCAAC
TCAAGAGCGAGACAAATCGCGGTAGTTTTGCTTGGATTTCGCTACGAGTGGACACATATTGCTTTTGTGATTTCGGCGCGTCTATTGTTAAAGCACAAGG
CACGTAAGTCAGTGAGTATGCTGGTGCATTTCTTGGCGCATGGAGGCAAATTGGAATTCAATCCAATTTGGACCTGATATCAAACAAGACTACCCGCTGA
ACTTA
>AY647194|Protists|Stramenopiles;Oomycota;Saprolegniales;Saprolegnia_semihypogyna
GTCGTAACAAGGTTTCCGTAGGTGAACCTGCGGAAGGATCATTACCACACCAAAAAACACCCCACGTGAATGTATTCTGTATGAGGCTTTGTGCTGCTCT
TCGGAGCGGCTAGCCGAAGGTTTCGCAAGAGACCGATGTAACTTTAATTCCTTTTATAAAACGACTGATCAAAACTGCAGACAGAAATGTGTGCATTCAA
TTGAAATACAACTTTCAACAGTGGATGTCTAGGCTCGCACATCGATGAAGAACGCTGCGAACTGCGATACGTAATGCGAATTGCAGAATTCAGCGAGTCA
TCAAAATTTTGAACGCATATTGCACTTCCTGGTTAGTCCGGGGAGTATGTTTGTATCAGTGTCCGTTAACACAAAGTTGTTTCATTCATTTGAAGCAGAA
TGTGAAGTGTCTTGTTTCGGCAAGTCCTTTTAAACGACGGTACCTGTACGTCCTCGTGAGATGTATTATACAAAGGTATTGATGAGTTCGATTTCGAAAG
TCTTGTGTGATGGTATGCAGTTTTCGAGGGATGAACGAATTGCGGTAGTTTTGCTTGTGCTTCGGTACGAGTGGACACATATTGCTTTTTGTGAGTTCTG
AGAGATTGTTGCTGGAAGGCAAGATGCGGAGTCGGAGTTGTTTCTACTGGTGCATCTCTTGATGTATGGAGGCAAATTGGGAACTAACTCCAATTTGGAC
CTGATATCAAACAAGACTACCCGCTGAACTTAAGCTA
>AY270033|Protists|Stramenopiles;Oomycota;Saprolegniales;Saprolegnia_sp_Arg_009
ACCTGCGGAAGGATCATTACCACAGGAAAAACAACCCACGTGAATGTACTCTGTATTAGGCTTTGGCCGCACCATCGTGATGGTGAGTGGCTAGCCGAAG
GCTTCGCAAGAAGCCGATGAAATTTGAATCCTTTTGAACCAACGACTGATCAAAACTGCAGGCAGAAATGCGTGCATCGAATTGAAATACAACTTTCAGC
AGTGGATGTCTAGGCTCGCACACCGATGAAGAACGCTGCGAACTGCGATACGTAATGCGAATTGCAGAATTCAGTGAGTCATCAAAATTTTGAACGCATA
TTGCACTTCCGGGTTAGTCCTGGGAGTATGTTTGTATCAGTGTCCGTGAACACAAACTTGTTTCATTCCTCTAGGGGGATGAAGCAGACATTGAAGTGTC
TTGCTTCGGCAAGTCCTTTGAAACGATGGTACCTGTGCGTCCTCGTGAGATGTATTACACAAAGGTATGCATGCGCTCTATTTCGACAGTCTTGTGTGAA
AGCACCCGACACTCAACGAAAGAGCAAATAGCGGTAGTTTTGCTTGTGCTTCGGCACGAGTGGACACATATTGCTTTTTGATCGTTCGGCGAGGTCGGTG
CTGGAAGGCAAGGCACGGGATGGAAGTATGTCTACTGGTGCATTTCTTGGCGTATGGAAGCAAATTGGGAATTCAATCCAATTTGGACCTGATATCAAAC
AAGACTACCCGCTGAACTTAAGCATATCAT
>KT213556|Protists|Stramenopiles;Oomycota;Saprolegniales;Saprolegnia_truncata_CCIBt_3988
ACGTGAATGTATTCTGTATGAGGCTTGTGCTGCTTCTCGGAGCGGCTAGCCGAAGGTTTCGCAAGAGACCGATGCATTTTGAATCCCTTTTTAAAAAATT
ACTGATCAAATATTGCAGACAGAAATGTGTGCATTGAATTGAAATACAACTTTCAACAGTGGATGTCTAGGCTCGCACATCGATGAAGAACGCTGCGAAC
TGCGATACGTAATGCGAATTGCAGAATTCAGTGAGTCATCAAAATTTTGAACGCATATTGCACTTCCGGGTTAGTCCTGGGAGTATGTTTGTATCAGTGT
CCGTTCACACAAATTTGTTTCATTTATTTGGAGCAGAATGTGAAGTGTCTTGTTTCGGCAAGTCCTTTTAAACGAACGTACCTGTACGTCCTCGTGAGAT
GTATTATACAAAGGTATGCATGAGTTTGACGTCGAAAGTCCTGTGTGATGGTATGCAGTTTTCGAAGGAAAAATAAATTGCGGTAGTTTTGCTTGTATTT
CGGTACGAGTGAACAAAATATTGCTTTTTGTTGTTCTGGAGAGGTTGCTGCTGGAAGGCAGGATGCGGTGTTGAAATTGTGTGTGCTGGTGCATTTCTTG
ATGTATGGAGGCAAATTGGG
>KX378883|Protists|Stramenopiles;Oomycota;Saprolegniales;Saprolegnia_sp_1-12
AAGCCTACCTCGCAGGACGCCCCACGTGCATGTACTCTTTATGAGGCTCGCGCTGCCCTCGTGGCGGCTAGCCGAAGGTTTCGCAAGAAGCCGATGTCAA
TTTGAATCCTTTTTAAACAACGACTGATCAAAACTGCAGATAGAAATGTCTGCATGCAATTGAAATACAACTTTCAACAGTGGATGTCTAGGCTCGCACA
CCGATGAAGAACGCTGCGAACTGCGATACGTAATGCGAATTGCAGAATTCAGTGAGTCATCAAAATTTTGAACGCATATTGCACTTCCGGGTTAGTCCTG
GGAGTATGTTTGTATCAGTGTCCGTGAACACAACCTTGTTTCATTCCTTGATGGTATGAAGCAGACTTTGAAGGTCTTGTAATTACAAGTCCTTTTAAAC
GACGGTACCTATGCGTCCTCGTGAGATGTATTATTTAAAGGTATGCCTGCGCTCCTTTCGAGAGTCTTGTGTGGCGGCACACAGCATTCAAAGAGAGAGC
AAATCGCGGTAGTTTTGCTTGTACTTCGGTACGAGTGGACATATATTGCTTTTTGTGATTTCGGCGAGTCTGTTGTTTAAGCACAGGGCACGTAAGGGGA
GTAGGTATGCTGGTGCATTTCTTGGCGCATGGAGGCAAATTGGGAATTCAATCCAATTTGGACCTGATATCAAACAAGACTACCCGCTGAACTTAAGCAT
ATCATAAGCCGGAGGAA
>KP189447|Protists|Stramenopiles;Oomycota;Saprolegniales;Saprolegnia_torulosa_746F3
GACCTGCGGAAGGATCATTACCACACCAAAAAACACCCCACGTGAATGTATTCTGTATGAGGCTTGTGCTGCTCACCAGCGGCTAGCCGAAGGTTTCGCA
AGAAGCCGATGTCTATTTGAATCCTTTTAACATACTACTGATCAAAACTGCAGACAGAAATGCCTGCATTAAATTGAAATACAACTTTCAACAGTGGATG
TCTAGGCTCGCACACCGATGAAGAACGCTGCGAACTGCGATACGTAATGCGAATTGCAGAATTCAGTGAGTCATCAAAATTTTGAACGCATATTGCACTT
CCGGGTTAGTCCTGGGAGTATGTTTGTATCAGTGTCCGTAAAAACAAAATTGTTTCATTTCTTCATTGAGATGAAGCAGAATGTGAAGCGTCTTGCTTTG
GCAAGTCCTTTCAAACGACGGTACCTGTGCGTCCTTGTGAGATGTATTACTTAAAGGTATGCATGAGCTTACTTCGAGAGTCTTGTGTGATGACACACAA
CATTCAAAGAAAGAGCAAATCGCGGTAGTTTTGCTTGTGCTTCGGTACGAGTGGACACATATTGCTTTTTGTTATTTTGGCGAGGTTGTTGTCAGAGCGC
AAGATGCGGACTAAGATTGTGTATGCTGGTGCATCTCTTGACGTACGGAGGCAAATTGGGAACTAAATCCAATTTGGACCTGATATCAAACAAGACTACC
CGCTGAACTTAAGCATATCAATA
>KP189436|Protists|Stramenopiles;Oomycota;Saprolegniales;Saprolegnia_sp_736F2
GTGAACCTGCGGAAGGATCATTACCACACCAAAAAAACACCCACGTGAATGTATTCTTTATTAGGCTTGCATGCCCTTCGGGGCGAGCTTGCCGAAGGTT
TCGTAAGAGACCGATGTACTTTTAATCCCTTTTAAAAAATGACTGATCAAACATTGCAGACAGAAATGTGTGCATTTAATTGAAATACAACTCTGACCAG
TGGATGTCTAGGCTCGCACATCGATGAAGAACGCTGCGAACTGCGATACGTAATGCGAATTGCAGAATTCAGTGAGTCATCAAAATTTTGAACGCATATT
GCACTTCCGGGTTAGTCCTGGGAGTATGCTTGTATCAGTGTCCGTTAATACAAACTTGTTTCATTTATTTGAAGCAGAATGTGGAGGTCTTGTTTCGGCA
AGTCCTTTTAAACGACACTACCTGTACGTCCTCGTGGGATATACAATATAAAGGTGACTATGATTTCAATTTCTAAGGTTCTGTTCGACTGTAGCAGCTT
GGAAAGAGGAATACATTGCGGTAGTTTTGCTTGAGTTTCGGCTCGAGTGAACATCAATATTGCTTTTTGTTTCTCTGGACGGGTTGTGGCGGAAGCGCAG
GATTGGAAGTTGTATTTTAGTTGCTGGTGTATTCCTTGGCGTACGGAGGCAAATTGGGAACTATATCCAATTTGGACCTGATATCAAGCAAGACTACCCG
CTGAACTTAAGCATATCAATA
>KM061644|Protists|Stramenopiles;Oomycota;Saprolegniales;Saprolegnia_diclina_ABDN252
ACAAGGTTTGAAAGTCGGAACAAGGTTTCCGTAGGTGAACCTGCGGAAGGATCATTACCACACCAAAAAACACCCCACGTGAATGTACTCTTTATGAGGC
TCGCGCTGCCCTCGTGGCAGCTAGCCGAAGGTTTCGCAAGAAGCCGATGTCAATTTGAATCCTTTTAAACAACGACTGATCAAAACTGCAGATAGAAATG
TCTGCATGCAATTGAAATACAACTTTCAACAGTGGATGTCTAGGCTCGCACACCGATGAAGAACGCTGCGAACTGCGATACGTAATGCGAATTGCAGAAT
TCAGTGAGTCATCAAAATTTTGAACGCATATTGCACTTCCGGGTTAGTCCTGGGAGTATGTTTGTATCAGTGTCCGTGAACACAAACTTGTTTCATTTCT
TGATGGAATGAAGCAGACTGTGAAGGTCTTGTGAATACAAGTCCTTCTAAACGATGGTACCTATGCGTCCTCGTGAGATGTATTATTTAAAGGTATGCCT
GCGCTCCTTTCGAGAGTCTTGTGTGGCGACACACAGGTTCAAAGAGAGAGCAAATCGCGGTAGTTTTGCTTGTACTTCGGTATGAGTGGGCATATATTGC
TTTTTGTGATTTCAGCGAGTCTGTTGTTTAAGCACAGGGCGCGTAAGGGGAGTAGGTATGCTGGTGCATTTCTTGGCGTGTGGAGGCAAATTGGGAATTC
AATCCAATTTGGACCTGATATCAAACAAGACTACCCGCTGAACTTAAGCATATCAATAAGCCGGAGGAAAGTCTCTT
>KM061595|Protists|Stramenopiles;Oomycota;Saprolegniales;Saprolegnia_diclina_ABDN201
GAAAGTCCGACCTAAGACATCACACTGGTAGGTTTGAGAGTCGTAACAAAGGTTTCCGTAAGGTGAACCTGCGGAAGGATCATTACCACACCAAAAAACA
CCCCACGTGAATGTACTCTTTATGAGGCTCGCGCTGCCCTCGTGGCAGCTAGCCGAAGGTTTCGCAAGAAGCCGATGTCAATTTGAATCCTTTTAAACTA
CGACTGATCAAAACTGCAGATAGAAATGTCTGCATGCAATTGAAATACAACTTTCAACAGTGGATGTCTAGGCTCGCACACCGATGAAGAACGCTGCGAA
CTGCGATACGTAATGCGAATTGCAGAATTCAGTGAGTCATCAAAATTTTGAACGCATATTGCACTTCCGGGTTAGTCCTGGGAGTATGTTTGTATCAGTG
TCCGTGAACACAAACTTGTTTCATTTCTTGATGGAATGAAGCAGACTGTGAAGGTCTTGTGAATACAAGTCCTTCTAAACGATGGTACCTATGCGTCCTC
GTGAGATGTATTATTTAAAGGTATGCCTGCGCTCCTTTCGAGAGTCTTGTGTGGCGACACACAGGTTCAAAGAGAGAGCAAATCGCGGTAGTTTTGCTTG
TACTTCGGTATGAGTGGGCATATATTGCTTTTTGTGATTTCAGCGAGTCTGTTGTTTAAGCACAGGGCGCGTAAGGGGAGTAGGTATGCTGGTGCATTTC
TTGGCGTATGGAGGCAAATTGGGAATTCAATCCAATT
>KM047898|Protists|Stramenopiles;Oomycota;Saprolegniales;Saprolegnia_sp_MNS-2014d_ABDN-ANT-1012
TTGAAAGTTCGAACAAGGTTTCCGTAGGTGAACCTGCGGAAGGATCATTACCACACCAAAAAACACCCCACGTGAATGTACTCTTTATGAGGCTTGTGTT
GCTCCTCGGAGCGACTAGCCGAAGGTTTCGCAAGAAGCCGATGTAATTTTTAATCCCTTTTAAATAATATCTGATCAAAAACTGCAGGCAGAAATGCGTG
CATTCAATTGAAATACAACTTTCAACAGTGGATGTCTAGGCTCGCACATCGATGAAGAACGCTGCGAACTGCGATACGTAATGCGAATTGCAGAATTCAG
TGAGTCATCAAAATTTTGAACGCATATTGCACTTCCGGGTTAGTCCTGGGAGTATGTTTGTATCAGTGTCCGTTAATACAAAATTGTTTCATTTATTTGA
AGCAGAATGTGAAGTGTCTTGTTTCGGCAAGTCCTTTCAAATGAGTATTACCTGTACGTCCTCGTGGGATGCACTATATAAAGGTATATATGATTTTGAT
TTCGAATGTTTTGTGTGATGGTATACAATTTTCGAAGGAGAAATGAATTGCGGTAGTTTTGCTTGTGCTTCGGTACGAGTGAACACAATATTGCTTTTTG
TTGATCTGGAGAGGTTGGTGCTGGAAGACAGGATGCGTTGTCAAATAGTATGTACTGGTGTATTCCTTGATGTATGGAGGAAAATTGGGAATTATATCCA
ATTTGGACCTGATATCAAACAAGACTACCCGCTGAACTTAAGCATATCAATAAGCC
>KM033289|Protists|Stramenopiles;Oomycota;Saprolegniales;Saprolegnia_sp_MNS-2014c_ABDN513
GTTGGACAAGGTTTCCGTAGGTGAACCTGCGGAAGGATCATTACCACACCAAAAAACACCCCACGTGAACGTATTCTGTATGAGGCTTTGTGCTGCTTTT
CGGAGCGGCTAGCCGAAGGTTTCGCAAGAGACCGATGTAACTTTAATTCCTTTTAAAAAATGACTGATCAAAACTGCAGACAGAAATGTGTGCATTCAAT
TGAAATACAACTTTCAACAGTGGATGTCTAGGCTCGCACATCGATGAAGAACGCTGCGAACTGCGATACGTAATGCGAATTGCAGAATTCAGTGAGTCAT
CAAAATTTTGAACGCATATTGCACTGCCGGGTTAGTCCTGGCAGTATGTTTGTATCAGTGTCCGTTAACAACAACTTGTTTCATTTTTGAAGCAGAGTGT
GAAGCGTCTTGTTTCGGCAAGTCCTTTTAAACGACGGTACCTGTACGTCCTTGTGAGATGTATTATTGAAAGGTATTTACGAGTTCGATTTCGAAAGTCC
TGTGTGATGGTACACAGTTTCGAGGGAAGAACGAATTGCGGTAGTTTTGCTTGTACTTCGGTACGAGTGGACACATATTGCTTTTTGTGATTTTCGAGAG
ATTGTTGCTGGAAGGCAGGATGCGAGGTCGGAGTTGTTTGTACTGGTGCATTTCTTGATGTATGGAGGCAAATTGGGAAATCAATCCAATTTGGACCTGA
TATCAAACAAGACTACCCGCTGAACTTAAGCATATCATAGCCGG
>KM033283|Protists|Stramenopiles;Oomycota;Saprolegniales;Saprolegnia_sp_MNS-2014b_ABDN504
CACACCAAAAAACACCCCACGTGAATGTACTCTGTATTAGGCTTTCATGCTCCTCGGAGCGGATCGCCGAAGGTTTCGTTAGAAACCGATGTATTTTTAA
TCCCTTTTATTAAATGACTGATCAAAAACTGCAGACAGAAATGTGTGCATTAAATTGAAATACAACTATATCCAGTGGATGTCTAGGCTCGCACATCGAT
GAAGAACGCTGCGAACTGCGATACGTAATGCGAATTGCAGAATTCAGTGAGTCATCAAAATTTTGAACGCATATTGCACTTCCGGGTTAGTCCTGGGAGT
ATGTTTGTATCAGTGTCCGTTAATACAAAATTGTTTCATTTATTTGAAGCAGAATGTGAAGTGTCTTGCTCCGGCAAGTCCTTTCAAATGAGTATTACCT
GTACGTCCTCGTGGGATATACAATATAAAGGTATATATGATTTTGATCTCGAAAGTCCTGTGTGATGGTATACAGCTTCGAAGGAAAAACAAATTGCGGT
AGTTTTGCTTGTGTTTCGGCACAGGTGAACATCATATTGCTTTTTGGGTTTTTGGACGAGTTGATACTGGAAGGCAGGATGCGTTGTCAAATAGTATGTA
CTGGTGTATTCCTTGATGTATGGAGGAAAATTGG
>KM033281|Protists|Stramenopiles;Oomycota;Saprolegniales;Saprolegnia_sp_MNS-2014a_ABDN109
TAACAAGGTTTCCGTAGGTGAACCTGCGGAAGGATCATTACCACACCAAAAAACACCCCACGTGAACGTACTCTGTATTAGGCTTTCATGCTCCTCGGAG
CGGCTCGCCGAAGGCTTCGTAAGAAGCCGATGTATCTTTAATCCCTTTTATAAAATGACTGATCAAAAACTGCAGGCAGAAATGTGTGCATTCAATTGAA
ATACAACTATATCCAGTGGATGTCTAGGCTCGCACATCGATGAAGAACGCTGCGAACTGCGATACGTAATGCGAATTGCAGAATTCAGTGAGTCATCAAA
ATTTTGAACGCATATTGCACTTCCGGGTTAGTCCTGGGAGTATGTTTGTATCAGTGTCCGTTAATACAAAATTGCTTCATTCATTTGGAGCAGACTGTGA
AGGTCTTGCTTCGGCAAGTCCTTTCAAATGAGTATTACCTGTACGTCCTCGTGGGATATGCAACACAAAGGTATATATGATTTTGATCTCGAATGTCTTG
TGTGATGGTACACAGCTTCGAAGGAAAAACAAATTGCGGTAGTTTTGCTTGTGTTTCGGCACAGGTGAACATCATATTGCTTTTTGGATTTCTGGAGGAG
TTGGTACTGGAAGGCAGGATGCGTTGTCGAATAGTATGTACTGGTGTATCCCTTGATGTATGGAGGCAAATTGGGAACTATATCCAATTTGGACCTGATA
TCAAACAAGACTACCCGCTGAACTTAAGCATATCAAT
>KF718123|Protists|Stramenopiles;Oomycota;Saprolegniales;Saprolegnia_sp_SAP1280
CATTACCACACCAAAAAACACCCCACGTGAATGTACGCTGTATTAGGTTCGCGCTGCCTTCGTGGCAGCTAACCGAAGGCTTTGAAAGAAGCCGATGTCT
ATTTGAATCCTTTTTAAATTATTACTGATCAAAGCTGCAAACAGAAATGTTTGCAATTCAATTGAAATACAACTTTCAACAGTGGATGTCTTGGCTTGCA
CACCGATGAAGAACGCTGCGAACTGCGATACGTAATGCGAATTGCAGAATTCAGTGAGTCATCAAAATTTTGAACGCATATTGCACTTCCGGGTTAGTCC
TGGGAGTATGTTTGTATCAGTGTCCGTGAACACAAACTTGTTTCATTTTGCAATGGAGCAGATTGTGAGGGTCTTGCTTTTGCAAGTCCCTCTAAACGAC
GGTACCTGTGCGTCCTTGTGAGATGTATTAAATAAAGGTATGCCTGTGCTTGGATCGAGAGTCTTGTGTGGCAGCACACAGCATTCAAAGAGAGAGCAAA
TCGCGGTAGTTTTGCTTGTGCTTCGGCACGAGTAGACACATATTGCTTTTTGTGATTTCGGCGAGTCTGTTGTTTAAGCACAAGGCACGGTCTGAAAGCT
TGCATGCTGGTGCATTTCTTGGCGTATGGAGGCAAATTGGGAATCAAATCCAATTTGGACCTGATATCAAA
>KF871196|Protists|Stramenopiles;Oomycota;Saprolegniales;Saprolegnia_ferax_CCF1301
TCCGCCAGGGTGTTTCCCAGCACGACTCCGTAGGTGAACCTGCGGAAGGATCATTACCACACCAAAAAACACCCCACGTGAATGTACTCTTTATGAGGCT
TGCGCTGCCCTTGTGGCGGCTAGCCGAAGGTTTCGCAAGAAGCCGATGTCAATTTGAATCCTTTTTAAACTACGACTGATCAAAACTGCAGATAGAAATG
TCTGCATGCAATTGAAATACAACTTTCAACAGTGGATGTCTAGGCTCGCACACCGATGAAGAACGCTGCGAACTGCGATACGTAATGCGAATTGCAGAAT
TCAGTGAGTCATCAAAATTTTGAACGCATATTGCACTTCCGGGTTAGTCCTGGGAGTATGTTTGTATCAGTGTCCGTGAACACAACCTTGTTTCATTTCT
TGATTGAGATGGAGCAGAATGTGAAGGTCTTGTAATTACAAGTCCTTTTAAACGACGGTACCTATGCGTCCTCGTGAGATGTATTATTTAAAGGTATGCC
TGCGCTTCTTTCGAGAGTTTTGTGTGGCGGCACACAGCATTCAAAGAGAGAGCAAATCGCGGTAGTTTTGCTTGTATTTCGGTACGAGTGGACACATATT
GCTTTTTGTGATTTCTGCGAGTCTGTTGTTTAAGCACAGGACACGTAAGGAGAGTGAGTATGCTGGTGCATTTCTTGGCGCATGGAGGCAAATTGGGGAA
TTCAATCCAATTTGGACCTGATATCAAACAAGACTACCCGCTGAACTTAGAGCATATCAATTAAGCGGAGGACCTGTGTGAAATGTATATCCGCTTCA
>KF880402|Protists|Stramenopiles;Oomycota;Saprolegniales;Saprolegnia_parasitica_ManS33
CAGTACCACACCAAATTTCACCCCACGTGAATGTACTCTTTATGAGGCTTTGTGCAGCCCTTGTGGCAGCTAGCCGAAGGTTTCGCAAGAAGCCTATGTC
AATTTGAATCCTTTTTAAAATACGACTGATCAAAACTGCAGATAGAAATATCTGCATGCAATTGAAATACAACTTTCAACAGTGGATGTCTTTGCTCGCA
CACCGATGAAGAACGCCGGGAACTGCGATACGTAATTCGAATTGCAGAATTGAGTGAGTCTTCAAAATTTTGAACGCATATTGCACTTCCGGGTTAATCC
TGGGAGTATGTTTGTATCAGTGTCCGTGAACACAAACTTGTTTCATTTCTTGATTGGGATGAAGCAGTCTGTGAAGGTCTTGTAATTGCAAGTACTTTTA
AACGACGGTATCTATGCGTCCTCGTGAGATGTATTATTTAAAGGTATGCCTGCGCTCTTTTCGAAAGTCTTGTGTGGCGGCACACAGCACTCAAAGAGAG
AGCAAATCGCGGTAGTTTTGCTTGTACTTCGGTACGAGTGGACACATATTGCTTTTTGTGATTTCTGCGAGTCTGTTGTGAAAGTACAAGGCACGTAAGG
AGAGTTGGTATGCTGGTGCATTTCTTGGAATATGGAGGCGAATTGGGAATTCTAT
>KF880401|Protists|Stramenopiles;Oomycota;Saprolegniales;Saprolegnia_parasitica_ManS22
CATTGCCACACCAAAAATCACCCCACGTGAATGTACTCTTTATGAGGCTTTGTGCAGCCCTTGTTTCAGCTAGCCGAAGGTTACGCAAGAAGGCGATGTC
AATTTGAATCCTTTTTAAAATACGACTGATCAAAACTGCAGATAGAAATATCTGCCTGCAATTGAAATACAACTTTCAACAGTGGATGTCTAGGCTCGCA
CACCTATGAAGAACGTTCGGAGCTGCGATACGTAATGCGAATTGCAGAATTCAGTGAGTCATCAAAATGTTGACCGCATAATGCACTTCCGCCTTAGTCC
TGGGAGTATGTTTGTATATGCAACCGTGACCAGAAACTTGTTTCATTTCTTGATTGGGATGAAGCAGACTGTGAACGTCTTGTAATTGCTAGGCCTTTTA
AACGACGGTGCCTATGCGTCCTCGTGAGATGTATTATTTAAAGGTATGCCTGCGCTCCTTTCGAAAGTCTTGTGTGGCGGCACACAGCACTCAAAGAGAG
GGCAAATCGCTGTAGTTTTACTTGTACTTCGGTACGAGTGGACACATATTGCTTTTTGTGACCTCTGCGAGTCTGAAATCAAAGTACAAGGCACGTAAGG
AGAGTTGGTATGCTGGTGCATTTCTTGGCGTATGGAGTCAATTCGCGAAATCAAT
>KJ020929|Protists|Stramenopiles;Oomycota;Saprolegniales;Saprolegnia_sp_JR-2014a
AGGTGAACCTGCGGAAGGATCATTAACGAATCAAACAAGTTCATCTTGTTCTGATCCTGTGCACCTTATGTAGTCCCAAAGCCTTCACGGGCGGCGGTTG
ACTACGTCTACCTCACACCTTAAAGTATGTTAACGAATGTAATCATGGTCTTGACAGACCCTAAAAAGTTAATACAACTTTCGACAACGGATCTCTTGGC
TCTCGCATCGATGAAGAACGCAGCGAAATGCGATAAGTAATGTGAATTGCAGAATTCAGTGAATCATCGAATCTTTGAACGCACCTTGCGCCCTTTGGTA
TTCCGAGGGGCATGCCTGTTTGAGTGTCATTAAATACCATCAACCCTCTTTTGACTTCGGTCTCGAGAGTGGCTTGGAAGTGGAGGTCTGCTGGAGCCTA
ACGGAGCCAGCTCCTCTTAAATGTATTAGCGGATTTCCCTTGCGGGATCGCGTCTCCGATGTGATAATTTCTACGTCGTTGACCATCTCGGGGCTGACCT
AGTCAGTTTCAATAGGAGTCTGCTTCTAACCGTCTCTTGACCGAGACTAGCGACTTGTGCGCTAACTTTTGACT
>KF420218|Protists|Stramenopiles;Oomycota;Saprolegniales;Saprolegnia_delica_ABDN_19
AACAAGGTTTCCGTAGGTGAACCTGCGGAAGGATCATTACCACACCAAAAAACACCCCACAACAAGGTTTCCGTAGGTGAACCTGCGGAAGGATCATTAC
CACACCAAAAAACACCCCACGTGAATGTACTCTTTATGAGGCTCGTGCTGCCCTCGTGGCAGCTAGCCGAAGGTTTCGCAAGAAGCCGATGTCAATTTGA
ATCCTTTTTAAACAACGACTGATCAAAACTGCAGATAGAAATGTCTGCATTCAATTGAAATACAACTTTCAACAGTGGATGTCTAGGCTCGCACACCGAT
GAAGAACGCTGCGAACTGCGATACGTAATGCGAATTGCAGAATTCAGTGAGTCATCAAAATTTTGAACGCATATTGCACTTCCGGGTTAGTCCTGGGAGT
ATGTTTGTATCAGTGTCCGTGAACACAACCTTGTTTCATTCCTTGATGGTATGAAGCAGACTTTGAAGGTCTTGTAATTACAAGTCCTTTTAAACGACGG
TACCTATGCGTCCTCGTGAGATGTATTATTTAAAGGTATGCCTGCGCTCCTTTCGAGAGTCTTGTGTGGCGGCACACAGCATTCAAAGAGAGAGCAAATC
GCGGTAGTTTTGCTTGTACTTCGGTACGAGTGGACACATATTGCTTTTTGTGATTTCGGCGAGTCTGTTGTTTAAGCACAGGGCACGTAAGGAGAGTAGG
TATGCTGGTGCATTTCTTGACGCATGGAGGCAAATTGGGAATTCAATCCAATTTGGACCTGATATCAAACAAGACTACCCGCTGAACTTAAGCATATCAA
T
>JQ974998|Protists|Stramenopiles;Oomycota;Saprolegniales;Saprolegnia_anisospora_MB60/MB24
TTCCGTAGGGTGAACCTGCGGAAGGATCATTACCACACCAAAAAACACCCCACGTGAATGTATTCTGTATGAGGCTTGTGCTGCTTTTCGGAGCGGCTAG
CCGAAGGTTTCGCAAGAAACCGATGTATCTTTTAATCCCTTTTACTAAACGACTGATAAAAAACTGCAGACAGAAATGTGTGCATTAAATTTAAATACAA
CTTTCAACAGTGGATGTCTAGGCTCGCACATCGATGAAGAACGCTGCGAACTGCGATACGTAATGCGAATTGCAGAATTCAGTGAGTCATCAAAATTTTG
AACGCATATTGCACTTCCGGGTTAGTCCTGGGAGTATGTTTGTATCAGTGTCCGTTAATACAAAATTGTTTCATTTATGAAGCAGAATGTGAAGTGTCTT
GTTTCGGCAAGTCCTTTCAAATGAGTATTACCTGTACGTCCTCGTGGGATGCACTATATAAAGGTATATATGATTTTGATTTCGAAAGTCGTGTGTGATG
GTATACATATTTTCGAAGGAAGAATGAATTGCGGTAGTTTTGCTTGTATTTCGGTACGAGTGAACAATATATTGCTTTTTGTTGTTCTGGAGAGGTTGAT
GCTAGAAGACATGATGCGATCTCGAATAGTATGTACTGGTGTATTCCTCGATGTATGGAGGCAAATTGGGAACTATATCCAATTTGGACCTGATATCAAA
CAAGACTACCCGCTGAACTTAAGCATATCAATAAGCGGAGG
>JQ974997|Protists|Stramenopiles;Oomycota;Saprolegniales;Saprolegnia_sp_LB46
GCGGAAGGATCATTACCACACCAAAAAACTATCCACGTGAACGTATACTATTATTAGACTGGCGCTACCCTCTCGGGGGTAGCTAGTCGAAGGTTTCGAA
AGGAACCGATGTAAATTTAATCCCTTTTATCTAATGCCTGAATCAATACGGCGTACAGAAATGTATGCTTTCAATTGAGATACAACTTTCAACAGTGGAT
GTCTTGGCTCGCACATCGATGAAGAACGCTGCGAACTGCGATACGTAATGCGAATTGCAGAATTCAGTGAGTCATCAAAATTTTGAACGCATATTGCACT
TCCGGGTTAGTCCTGGGAGTATGCTTGTATCAGTGTCCGTTAATACAAAATTGTTTCATTGATTTGAAGCAGACTGTGAAGCGTCTTGTTCTTGTGGCAA
GTCCTTTCAAATGAGTATTACCTGCACGTCCTCGTGGCTTGTATTATATAAAGGTATATACGGTTTCAATTTCTTGAGTCTTGTGTGAAACATGGGCCTT
GAAGGTGGAATGAATTGCGGTAGTTTTGCTTGTACTTCGGTACGGGTGGATCACATATTGCCTTTTGTTTTGCTTGACGGATTTGTGTGACGCGCATTAT
TCGATTTTGGATAGTATGTACTGGTACATTCCTTGACGAGCGGAGGCAAATTGGGAAACTAATCCAATTTGGACCTGATATCAAGCAAGATTACCCGCTG
AACTTAAGCATATCAATAAGCCGGAGGAAGGATC
>JQ974993|Protists|Stramenopiles;Oomycota;Saprolegniales;Saprolegnia_sp_MB70
TTCCGTAGGGTGAACCTGCGGAAGGATCATTACCACACCAAAAAACACCCACGTGAATGTATTCTTTATTAGGCTTGCATACCCTTCGGGGTGAGCTTGC
CGAAGGTTTCGCAAGGGACCGATGTACTTTTAATCCCTTTTATAAAATAACTGATCAAACATTGCAGACAGAAATGTGTGCATTTAATTGAAATACAACT
CTGACCAGTGGATGTCTAGGCTCGCACATCGATGAAGAACGCTGCGAACTGCGATACGTAATGCGAATTGCAGAATTCAGTGAGTCATCAAAATTTTGAA
CGCATATTGCACTTCCGGGTTAGTCCTGGGAGTATGCTTGTATCAGTGTCCGTTAATACAAACTTGTTTCATTTATTTGAAACAGAATGTGGAGGTCTTG
TTTCGACAAGTCCTTTTAAACGACACTACCTGTACGTCCTTGTGGGATATACAATATACAGGTTACTATGATTTCAATTTCTAAAGTTCTGTTCAACTGT
AACGGCTTGGAAGGAGGAATAAATTGCGGTAGTTTTGCTTGAGTTTCGGCTCGAGTGAACATCAATATTGCTTTTTGTTTTTCTGGAAGAGTTGTGGCGG
AAGTGTAGAATGGGAGGTTGAATAGTAGTGACTGGTGTATTCCTTGGCGTATGGAGGCAAATTGGGAACTATATCCAATTTGGACCTGATATCAAGCAAG
ACTACCCGCTGAACTTAAGCATATCAATAAGCCGG
>JQ974988|Protists|Stramenopiles;Oomycota;Saprolegniales;Saprolegnia_sp_LB26
GAACCTGCGGAAGGATCATTACCACACCAAAAAACTATCCACGTGAACGTATACTATTATTAGACTGGCGCTACCCTCTCGGGGGTAGCTAGTCGAAGGT
TTCGAAAGGAACCGATGTAAATTTAATCCCTTTTATCTAATGCCTGAATCAATACGGCGTACAGAAATGTATGCTTTCAATTGAGATACAACTTTCAACA
GTGGATGTCTTGGCTCGCACATCGATGAAGAACGCTGCGAACTGCGATACGTAATGCGAATTGCAGAATTCAGTGAGTCATCAAAATTTTGAACGCATAT
TGCACTTCCGGGTTAGTCCTGGGAGTATGTTTGTATCAGTGTCCGTGAACACAAGCTTGTTTCATTTTTCAATGGAGCAGACTGTGAGGGTCTTGCTTTT
GCAAGTCCTTTTAAACGACGGTACCTGTGCGTCCTTGTGAGGTGCATTAAATAAAGGTATGCCTGTGCTTGGATCGAGAGTCTTGTGTGGTAGCACGCAG
CATTCAAAGAGAGAGCAAATCGCGGTAGTTTTGCTTGTGCTTCGGTACGAGTAGACATATATTGCTTTTTGTGATCTCGGCGAGTCTGTTGTTTAAGCCC
AGGACGCGTTTCGAGAGCTTGCATGCTGGTGCATTTCTTGGCGTACGGAGGCAAATTGGGAATTCAATCCAATTTGGACCTGATATCAAACAAGACTACC
TGCTGAACTTAAGCATATCAATAAGCGGAGGAA
>JX535255|Protists|Stramenopiles;Oomycota;Saprolegniales;Saprolegnia_sp_JY2
GTCCCATCACGACTCCGTAGGTGAACCTGCGGAAGGATCATTACCACACCAAAAAACACCCCACGTGAACGTACTCTTTATGAGGCTTTGCGCTGCCCTT
GTGGCAGCTAGCCGAAGGTTTCGCAAGAAGCCGATGTCAATTTGAATCCTTTTTAAACAACGACTGATCAAAACTGCAGATAGAAATGTCTGCATGCAAT
TGAAATACAACTTTCAACAGTGGATGTCTAGGCTCGCACACCGATGAAGAACGCTGCGAACTGCGATACGTAATGCGAATTGCAGAATTCAGTGAGTCAT
CAAAATTTTGAACGCATATTGCACTTCCGGGTTAGTCCTGGGAGTATGTTTGTATCAGTGTCCGTGAACACAACCTTGTTTCATTCCTTGATGGTTTGGA
GCAGACTTTGAAGGTCTTGTACTTACAAGTCCTTTTAAACGATGGTACCTATGCGTCCTCGTGAGATGTATTATTTAAAGGTATGCCTGCGCTCCTTTCG
AGAGTCTTGTGTGGCGGCACGCAGCATTCAAAGAGAGAGCAAATCGCGGTAGTTTTGCTTGTGCTTCGGTACGAGTGGACATATATTGCTTTTTGTGATT
TCGGCGAGGCTGTTGTTTAAGCACAGGGCACGTAAGTGGAGTAGGTATGCTGGTGCATTTCTTGGCGCATGGAGGCAAATTGGGAATTCAATCCAATTTG
GACCTGATATCAAACAAGACTACCCGCTGAACTAAGCATTTCAATTGCCAGGG
>JX535253|Protists|Stramenopiles;Oomycota;Saprolegniales;Saprolegnia_sp_HZL1
TTGTGGTGGGGGGGAAAAATCATTTCACACGGCGCCCTCCCGCTTAATGAAAAGTCCCCCCAGGGGGTTGCCCAGTCACGACTCCGTAGGTGAACCTGCG
GAAGGATCATTACCACACCAAAAAACACCCCACGTGAATGTACTCTTTATGAGGCTTTGCGCTGCCCTTGTGGCAGCTAGCCGAAGGTTTCGCAAGAAGC
CGATGTCAATTTGAATCCTTTTTAAAATACGACTGATCAAAACTGCAGATAGAAATATCTGCATGCAATTGAAATACAACTTTCAACAGTGGATGTCTAG
GCTCGCACACCGATGAAGAACGCTGCGAACTGCGATACGTAATGCGAATTGCAGAATTCAGTGAGTCATCAAAATTTTGAACGCATATTGCACTTCCGGG
TTAGTCCTGGGAGTATGTTTGTATCAGTGTCCGTGAACACAAACTTGTTTCATTTCTTGATTGGGATGGAGCAGACTGTGAAGGTCTTGTAATTACAAGT
CCTTTTAAACGACGGTACCTATGCGTCCTAGTGAGATGTATTATTTAAAGGTATGCCTGCGCTCCTTTCGAAAGTCTTGTGTGGCGGCACACAGCACTCA
AAGAGAGAGCAAATCGCGGTAGTTTTGCTTGTACTTCGGTACGAGTGGACACATATTGCTTTTTGTGATTTCTGCGAGTCTGTTGTCAAAGTACAAGGCA
CGTAAGGAGAGTTGGTATGCTGGTGCATTTCTTGGCGTATGGAGGCAAATTGGGAATTCAATCCAATTTGGACCTGATATCAAACAAGACTACCCGCTGA
ACTAAGCAATCAAAAAGCG
>HQ643999|Protists|Stramenopiles;Oomycota;Saprolegniales;Saprolegnia_monoica_CBS53967
CCACACCAAAAAACACCCCACGTGAATGTATTCTGTATGAGGCTTTGTGCTGCTCCTCGGGGCGGCTAGCCGAAGGTTTCGCAAGGAACCGATGTCACTT
AAATCCATTTTATTTAATTACTGATCAAAAACTGCAGACAGAAATGTGTGCATTAAATTGAAATACAACTTTCAACAGTGGATGTCTAGGCTCGCACATC
GATGAAGAACGCTGCGAACTGCGATACGTAATGTGAATTGCAGAATTCAGTGAATCATCAAAATTTTGAACGCATATTGCACTTCCGGGTTAGTCCTGGG
AGTATGTTTGTATCAGTGTCCGTCAATACAAAATTGTTTTCTTTATTGAGAGCAGAATGTGAGGGTCTTGCTCCGGCAAGTCCTTTCAAATGAGTATTGC
CTGTACGTCCTCGTGGGATGCACAATATAAAGGCACATTCAATTTCAGCCTCGAAAGTCTTGTGTGATGGTATACAATTTTCGACGGAGGAATAAATTGC
GGTAGTTTTGCTTGTGTTTCGGCACGGGTAGACATCATATTGCTTTTTGTTGTTTCGGAGGAGTTGGTATCAGAGCACCGGATGCGTTGTTGATTTGTGT
GTGCTGGTGCATTTCTTGATGTATGGAAGCAAATTGGGAACTACATCCAATTTGGACCTGATATCAAACAAGACTACCCGCTGAACTTAAG
>HQ643991|Protists|Stramenopiles;Oomycota;Saprolegniales;Saprolegnia_litoralis_CBS53567
CCACACCAAAAAACACCCCACGTGAATGTACTCTGTATGAGGCTCGCGCTGCTCTCGTGGCAGCTAGCCGAAGGTTTCGCAAGGAGCCGATGTCTACTTA
AATCCTTTTTAACTTATTACTGATCAACACTGCAGATAGAAATGTCTGCATGCAATTGAAATACAACTTTCAACAGTGGATGTCTAGGCTCGCACACCGA
TGAAGAACGCTGCGAACTGCGATACGTAATGCGAATTGCAGAATTCAGTGAGTCATCAAAATTTTGAACGCATATTGCACTTCCGGGTTAGTCCTGGGAG
TATGTTTGTATCAGTGTCCGTGAACACAACCTTGTTTCATTTCTTCACTGGGATGAAGCAGACTGTGAAGGTCTTGCTTTTGCAAGTCCTTTTAAACGAC
GGTACCTGTGCGTCCTCGTGAGATGTATTATACAAAGGTATGCATGCGCTCCTTTCGAGAGTTTTGTGTGGAAACACGCAGCATTCAAAGAGAGAGCAAA
TCGCGGTAGTTTTGCTTGTACTTCGGTACGAGTGGACACATATTGCTTTTTGTGATTTCGGCGAGGCTGTTTGCGACGATGCAAAGCGCGTAAGGAGAGT
GTGTTTGCTGGTGCATTTCTTGACGCATGGAGGCAAATTGGGAATTCAATCCAATTTGGACCTGATATCAAACAAGACTACCCGCTGAACTTAAG
>JN400038|Protists|Stramenopiles;Oomycota;Saprolegniales;Saprolegnia_parasitica_C8
ATCCAGTCACGACTCCGTAGGTGAACCTGCGGAAGGATCATTACCACACCAAAAAACACCCCACGTGAATGTACTCTTTATGAGGCTTTGCGCTGCCCTT
GTGGCAGCTAGCCGAAGGTTTCGCAAGAAGCCGATGTCAATTTGAATCCTTTTTAAAATACGACTGATCAAAACTGCAGATAGAAATATCTGCATGCAAT
TGAAATACAACTTTCAACAGTGGATGTCTAGGCTCGCACACCGATGAAGAACGCTGCGAACTGCGATACGTAATGCGAATTGCAGAATTCAGTGAGTCAT
CAAAATTTTGAACGCATATTGCACTTCCGGGTTAGTCCTGGGAGTATGTTTGTATCAGTGTCCGTGAACACAAACTTGTTTCATTTCTTGATTGGGATGG
AGCAGACTGTGAAGGTCTTGTAATTACAAGTCCTTTTAAACGACGGTACCTATGCGTCCTAGTGAGATGTATTATTTAAAGGTATGCCTGCGCTCCTTTC
GAAAGTCTTGTGTGGCGGCACACAGCACTCAAAGAGAGAGCAAATCGCGGTAGTTTTGCTTGTACTTCGGTACGAGTGGACACATATTGCTTTTTGTGAT
TTCTGCGAGTCTGTTGTCAAAGTACAAGGCACGTAAGGAGAGTTGGTATGCTGGTGCATTTCTTGGCGTATGGAGGCAAATTGGGAATTCAATCCAATTT
GGACCTGATATCAAACAAGACTACCCGCTGAACTTAAGCATATCAATAAGCGGAGGACCTGTGTGAAATTTTATATCGCCTTCCCA
>JN400036|Protists|Stramenopiles;Oomycota;Saprolegniales;Saprolegnia_sp_HP
CCAGTCACGACGCATATCAATAAGCGGAGGAAAAGAAACTAACAAGGATTCCCCCAGTAACGGCGAGTGAAGCGGGAAGAGCTCAAGCTTAAAATCTCCA
TACTTGTATGGCGAATTGTAGTCTATTGAGGCTGTTGTCAGCATCGCGATTGGGGACAAGTCCCTTGGAAAAGGGCAGCATAGAGGGTGATACTCCCGTC
TCTGCTCCAATCTGCGGTGTGTACGATACGCTTTCTTTGAGTCGAGTTGTTTGGGAATACAGCTCAAAGTAGGTGGTAAATTCCATCTAAAGCTAAATAT
TGGTGCGAGACCGATAGCGAACAAGTACCGTGAGGGAAAGATGAAAAGAACTTTGAAAAGAGAGTTAAAGAGTACCTGAAACTGTTGAAAGGGAACCGTA
TCGTTTCCAGTGTTGTATCCTATGCATATTTCATTCGCGGAGTAATTTGCGGGTGCCCTGTGCATGGGTGTGACGTCAGGGTCAGTTTGTATGCTGCGGG
AGATGGTCAGTGAGGAGGTGCGTCACTTCGGTGAAAGTTATATCTCGCTGTCTAGTAGCCGTGGTTGAGACTGAGGTGCCTACAACATGCCTTAAGGTTC
CGTGTTGTCTCGTGTTGGTGACTGCTTTGATAGCTTGCTATGTCTGTGGTTTATCAGTGCGATTGATGATGCGGATAACTTTTGCTGTTCGGGACTCTGG
CGAAATGGAGCGATACGACCCGTCTTGAAACACGGACCCCTGTGTGAAATATTATTCCCCGCCACAA
>FJ794911|Protists|Stramenopiles;Oomycota;Saprolegniales;Saprolegnia_sp_SAP4
AAACTGCGAATGGCTCATTATATCAGTTATAGTCTACTCGATAGTACCTTACTACTTGGATAACCGTAGTAATTCTAGAGCTAATACATGCGTAAATACC
CAACTGCTTGTCGGACGGGTAGCATTTATTAGATTGAAACCAATGCAGCTTCGGCTGGTATTGTGTTGAGTCATAATAACTGTGCGGATCGCTTTTTAAG
CGATAAATCGATTGAGTTTCTGCCCTATCAGCTTTGGATGGTAGGATATGGGCCTACCATGGCGTTAACGGGTAACGGGGAATTAGGGTTTGATTCCGGA
GAGGGAGCCTTAGAAACGGCTACCACATCCAAGGAAGGCAGCAGGCGCGTAAATTACCCAATCCTGACACAGGGAGGTAGTGACAATAAATAACAATGCC
GGGCTTTTTTAGTCTGGCAATTGGAATGAGAACAATTTAAATCCCTTAACGAGGATCAATTGGAGGGCAAGTCTGGTGCCAGCAGCCGCGGTAATTCCAG
CTCCAATAGCGTATATTAAAGTTGTTGCAGTTAAAAAGCTCGTAGTTGGATTTCTGGTTTGAGCGTCCGGTCGAGTTTATCTCTGTACTATGGATGTTTG
GGCCATATTTTGTGAGGATGCCTTTCTGCCATTGAGTTGGTGGTTGGGTAGACTTGCATCGTTTACTGTGAAAAAATTAGAGTGTTTAAAGCAGGCGTTT
GCTCATTTGAATACATTAGCATGGAATAATAAGATACGACCTTGGTGGTCTATTTTGTTGGTTTGCACGCCAGGGTAATGATTAATAGGGACAGTTGGGG
GTATTCATATTTCAACGTCAGAGGTGAAATTCTTGGATCGTTGAAAGATGAGCTTAGGCGAAAGCATTTACCAAGGATGTTTTCATTAATCAAGAACGAA
AGTTAGGGGATCGAAGATGATTAGATACCATCGTAGTCTTAACCATAAACTATGCCGACTCGGGATTGGCAGTCGTTTACTTTAGAATGACCTTGTCAGC
ACCGTATGAGAAATCAAAGTCTTTGGGTTCCGGGGGGAGTATGGTCGCAAGGCTGAAACTTAAAGGAATTGACGGAAGGGCACCACCAGGAGTGGAGCCT
GCGGCTTAATTTGACTCAACACGGGGAAACTTACCAGGTCCAGACATAGTAAGGATTGACAGATTGAGAGCTCTTTCTTGATTCTATGGGTGGTGGTGCA
TGGCCGTTCTTAGTTGGTGGAGTGATTTGTCTGGTTAATTCCGTTAACGAACGAGACCTCCGCGTGCTAAATAGTCCTGCTTACCAATTTGGTAGGTAAG
GACTTCTTAGAGGGACTTTCAGTGACTAACTGAAGGAAGTTGGAGGCAATAACAGGTCTGTGATGCCCTTAGATGTTCTGGGCCGCACGCGCGCTACACT
GATACGCTCAACGAGTATATAACCTTGATCGATAGGTCTGGGTAATCTTTTGAATACGTATCGTGCTAGGGATAGATTATTGCAATTATTAATCTTGAAC
GAGGAATTCCTAGTAAACGCAAGTCATCAGCTTGCATTGATTACGTCCCTGCCCTTTGTACACACCGCCCGTCGCACCTACCGATTGAATGACTCGGTGA
AAAATTGGGACCGTTGACTCGCTTGCTTCATTGTGAACAAGTTGATGGGAACTTTTTTTAACCTCGCCATTTAGAGGAAGGTGAAGTCGTAACAAGGTTT
CCGTAGGTGAACCTGCGGAAGGATCATTACCACACCAAAAAAACTTTCCACGTGAACGTATTCTGTATGAGGTTTTGTGCTGTGTCGAAAGACACGGCTA
GCCGAAGGTTTCGTATGAAACCGATGTATCTTTTAATCCCTTTAATACCTAATGACTGAAACAAAACTGCAGACAGAAATGTGTGCATTTAATTGAAACA
CAACTTTCAACAGTGGATGTCTGGGCTCGCACATCGATGAAGAACGCTGCGAACTGCGATACTTAATGCGAATTGCAGGATTCAGTGAGTCATCAAAATT
TTGAACGCATATTGCACTTCCGGGTTAGTCCTGGGAGTATGTTTGTATCAGTGTCCGTTAATACAAAATTGTTTTATCTTTTTGATACGACAGAATGTGA
AGTGTCTTGTTTCGACAAGTCCTTTCAAATGAGTATTACCTGTGTATCGTGTGACCTGCACTATATAAAGGGTTGTATGATTTTGAATTCGAAAGTGGTG
TGTTGATCATTTCAACTTCGAAGGAAGAATAAATTGCGGTAGTTTTGCTTTGTCTCGACAAGGTGAACACAATATTGCTTTTTATCTCTTTTGGAAGAGT
GGTTGTGTGAAGGCATCATGCGGGTTCATAATAATTGTATAATCTGGTGCATGTCTTGGTATGCAGAAGCAAATTGGGAACAACATCCAATTTGGACCTG
ATATCAAACAAG
>FJ794908|Protists|Stramenopiles;Oomycota;Saprolegniales;Saprolegnia_sp_SAP2
AAACTGCGAATGGCTCATTATATCAGTTATAGTCTACTTGGCAGTACCTTACTACTTGGATACCCGTAGTAATTCTAGAGCTAATACATGCGTAAATACC
CAACTGCTTGTCGGACGGGTAGCATTTATTAGATTGAAACCAATGCGGCCTCGGTCGGTATTGTGTTGAATCATAATAACTGTGCGGATCGCTTCACAGC
GATAAGTCAATTGAGTTTCTGCCCTATCAGCTTTGGATGGTAGGATATGGGCCTACCATGGCGTTAACGGGTAACGGGGAATTAGGGTTTGATTCCGGAG
AGGGAGCCTTAGAAACGGCTACCACATCCAAGGAAGGCAGCAGGCGCGTAAATTACCCAATCCTGACACAGGGAGGTAGTGACAATAAATAACAATGCCG
GGCTTTTTAAGTCTGGCAATTGGAATGAGAACAATTTAAATCCCTTAACGAGGATCAATTGGAGGGCAAGTCTGGTGCCAGCAGCCGCGGTAATTCCAGC
TCCAATAGCGTATATTAAAGTTGTTGCAGTTAAAAAGCTCGTAGTTGGATTTCTGGTTTGAGCGTCCGGTCGAGTTTATCTCTGTACTATGGATGTTTGG
GCCATTTTTTGTGAGGGGGCGCTTCTGCCATTCAGTTGGTGGTTGTGTCGACTTGCATCGTTTACTGTGAAAAAATTAGAGTGTTTAAAGCAGGCGTTTG
CTCATTTGAATACATTAGCATGGAATAATAAGATACGACCTTGGTGGTCTATTTTGTTGGTTTGCACACCGAGGTAATGATTAATAGGGACAGTTGGGGG
TATTCATATTTCAACGTCAGAGGTGAAATTCTTGGATCGTTGAAAGATGAGCTTAGGCGAAAGCATTTACCAAGGATGTTTTCATTAATCAAGAACGAAA
GTTAGGGGATCGAAGATGATTAGATACCATCGTAGTCTTAACCATAAACTATGCCGACTCGGGATTGGCAGTCGTTTATTTTGAATGACCTTGTCAGCAC
CGTATGAGAAATCAAAGTCTTTGGGTTCCGGGGGGAGTATGGTCGCAAGGCTGAAACTTAAAGGAATTGACGGAAGGGCACCACCAGGAGTGGAGCCTGC
GGCTTAATTTGACTCAACACGGGGAAACTTACCAGGTCCAGACATAGTAAGGATTGACAGATTGAGAGCTCTTTCTTGATTCTATGGGTGGTGGTGCATG
GCCGTTCTTAGTTGGTGGAGTGATTTGTCTGGTTAATTCCGTTAACGAACGAGACCTCCGCGTGCTAAATAGTTCTGCTTACCAATTTGGTAGGTATGGA
CTTCTTAGAGGGACTTTCAGTGACTAACTGAAGGAAGTTGGAGGCAATAACAGGTCTGTGATGCCCTTAGATGTTCTGGGCCGCACGCGCGCTACACTGA
TACGCTCAACGAGTATATAACCTTGATCGATAGGTCTGGGTAATCTTTTGAATACGTATCGTGCTAGGGATAGATTATTGCAATTATTAATCTTGAACGA
GGAATTCCTAGTAAACGCAAGTCATCAGCTTGCATTGATTACGTCCCTGCCCTTTGTACACACCGCCCGTCGCACCTACCGATTGAATGACTCGGTGAAG
TATTGGGACTGTGAATTTGTTTGCTTCATTGCATTCAAGTTTGTGGGAACTTTCCTTAACCTCGCCATTTAGAGGAAGGTGAAGTCGTAACAAGGTTTCC
GTAGGTGAACCTGCGGAAGGATCATTACCACACCAAAAAACACCCCACGTGAATGTACTCTTTATGAGGCTTGCGCTGCCCTTGTGGCGGCTAGCCGAAG
GTTTCGCAAGAAGCCGATGTCAATTTGAATCCTTTTTAAACTACGACTGATCAAAACTGCAGATAGAAATGTCTGCATGCAATTGAAATACAACTTTCAA
CAGTGGATGTCTAGGCTCGCACACCGATGAAGAACGCTGCGAACTGCGATACGTAATGCGAATTGCAGAATTCAGTGAGTCATCAAAATTTTGAACGCAT
ATTGCACTTCCGGGTTAGTCCTGGGAGTATGTTTGTATCAGTGTCCGTGAACACAACCTTGTTTCATTTCTTGATTGAGATGGAGCAGAATGTGAAGGTC
TTGTAATTACAAGTCCTTTTAAACGACGGTACCTATGCGTCCTCGTGAGATGTATTATTTAAAGGTATGCCTGCGCTTCTTTCGAGAGTTTTGTGTGGCG
GCACACAGCATTCAAAGAGAGAGCAAATCGCGGTAGTTTTGCTTGTATTTCGGTACGAGTGGACACATATTGCTTTTTGTGATTTCTGCGAGTCTGTTGT
TTAAGCACAGGACACGTAAGGAGAGTGAGTATGCTGGTGCATTTCTTGGCGCATGGAGGCAAATTGGGAATTCAATCCAATTTGGACCTGATATCAAACA
AG
>FJ794907|Protists|Stramenopiles;Oomycota;Saprolegniales;Saprolegnia_sp_SAP1_SAP1_BRN01
AAACTGCGAATGGCTCATTATATCAGTTATAGTCTACTTGATAGTACCTTACTACTTGGATAACCGTAGTAATTCTAGAGCTAATACATGCGTCAAATAC
CCAACTGCTTGTCGGACGGGTAGCATTTATTAGATTGAAACCAATGCGCCTTCGGGCGGTATTGTGTTGAGTCATAATAACTGTGCGGATCGCTTTCGAG
CGATACATCAATTGAGTTTCTGCCCTATCAGCTTTGGATGGTAGGATATGGGCCTACCATGGCGTTAACGGGTAACGGGGAATTAGGGTTTGATTCCGGA
GAGGGAGCCTTAGAAACGGCTACCACATCCAAGGAAGGCAGCAGGCGCGTAAATTACCCAATCCTGACACAGGGAGGTAGTGACAATAAATAACAATGTC
GGGCTTTTCAAGTCTGACAATTGGAATGAGAACAATTTAAATCCCTTAACGAGGATCAATTGGAGGGCAAGTCTGGTGCCAGCAGCCGCGGTAATTCCAG
CTCCAATAGCGTATATTAAAGTTGTTGCAGTTAAAAAGCTCGTAGTTGGATTTCTGGTTTGAGCGTCCGGTCGAGTTTATCTCTGTACTATGGATGTTTG
AGCCATATTTTGTGAGGATGCCTTTCTGCCATTGAGTTGGTGGTTGGGTAGACTTGCATCGTTTACTGTGAAAAAATTAGAGTGTTTAAAGCAGGCGTTT
GCTCATTTGAATACATTAGCATGGAATAATAAGATACGACCTTGGTCTATTTTGTTGGTTTGCACACCGAGGTAATGATTAATAGGGACAGTTGGGGGTA
TTCATATTTCAACGTCAGAGGTGAAATTCTTGGATCGTTGAAAGATGAGCTTAGGCGAAAGCATTTACCAAGGATGTTTTCATTAATCAAGAACGAAAGT
TAGGGGATCGAAGATGATTAGATACCATCGTAGTCTTAACCATAAACTATGCCGACTCGGGATTGGCAGTCGTTTATTTTGAATGACCTTGTCAGCACCG
TATGAGAAATCAAAGTCTTTGGGTTCCGGGGGGAGTATGGTCGCAAGGCTGAAACTTAAAGGAATTGACGGAAGGGCACCACCAGGAGTGGAGCCTGCGG
CTTAATTTGACTCAACACGGGGAAACTTACCAGGTCCAGACATAGTAAGGATTGACAGATTGAGAGCTCTTTCTTGATTCTATGGGTGGTGGTGCATGGC
CGTTCTTAGTTGGTGGAGTGATTTGTCTGGTTAATTCCGTTAACGAACGAGACCTCCGCGTGCTAAATAGTCCTGCTTACCAATTTGGTAGGTAAGGACT
TCTTAGAGGGACTTTCAGTGACTAACTGAAGGAAGTTGGAGGCAATAACAGGTCTGTGATGCCCTTAGATGTTCTGGGCCGCACGCGCGCTACACTGATA
CGCTCAACGAGTATATAACCTTGATCGATAGGTCTGGGTAATCTTTTGAATACGTATCGTGCTAGGGATAGATTATTGCAATTATTAATCTTGAACGAGG
AATTCCTAGTAAACGCAAGTCATCAGCTTGCATTGATTACGTCCCTGCCCTTTGTACACACCGCCCGTCGCACCTACCGATTGAATGACTCGGTGAAAAA
TTGGGACCGTTGATTTGTTTGCTTCATTGTGAGTGAATGGATGGGAACTTTTTTTAACCTCGCCATTTAGAGGAAGGTGAAGTCGTAACAAGGTTTCCGT
AGGTGAACCTGCGGAAGGATCATTACCACACCAAATAAACTATCCACGTGAACGTATACTTATATTGGGTTTGTGTTGCTCCTTTGCGAGTGACTAACCG
AAGGTTTCGAAAGGAACCGATGCACTTTGAATCCCTTTTACTTTATGTCTGAACCAATTCGGCATACAGAAATGTGTGCTTACAATTGACATACAACTTT
CAACAGTGGATGTCTTGGCTCGCACATCGATGAAGAACGCTGCGAACTGCGATACGTAATGCGAATTGCAGAATTCAGTGAGTCATCAAAATTTTGAACG
CATATTGCACTTCCGGGTTAGTCCTGGGAGTATGCTTGTATCAGTGTCCGTGAATACTACATTGTTTCATGTATTTGAAGCAGAATGTGAAGTGTCTTGT
TTCGGCAAGTCCTTTTAAATGAGTATTACCTGTGCACCCTTGTGGTTTGTACTATATAAAGGTATTTGCAATTTCGACTTTGGCCGTCCGGTGTGAAGGT
ACGTGGCTTGAAAGGAGGAATGGATCGCGGTAGTTTTGCTTGTGCTTGGGTGCAGGTGAATCGTATTATTGCTTTTTGTTCTTTTGGAAGGGCTCTGTGT
TTGATCGCTGGATTCAATTTCAAGTTGTAGTTCCTGGTGCATTCCTTGGTGTATGGAGGCAGATTGGGAAACAAATCCAATTTGGACCTGATATCAAGCA
AG
>FJ794900|Protists|Stramenopiles;Oomycota;Saprolegniales;Saprolegnia_sp_SAP1_SAP1_ZEL03+04_3
TAGGTGAACCTGCGGAAGGATCATTACCACACCAAATAAACTATCCACGTGAACGTATACTTATATTGGGTTTGTGTTGCTCCTTTGCGAGTGACTAACC
GAAGGTTTCGAAAGGAACCGATGCACTTTGAATCCCTTTTACTTTATGTCTGAACCAATTCGGCATACAGAAATGTGTGCTTACAATTGACATACAACTT
TCAACAGTGGATGTCTTGGCTCGCACATCGATGAAGAACGCTGCGAACTGCGATACGTAATGCGAATTGCAGAATTCAGTGAGTCATCAAAATTTTGAAC
GCATATTGCACTTCCGGGTTAGTCCTGGGAGTATGCTTGTATCAGTGTCCGTGAATACTACATTGTTTCATGTATTTGAAGCAGAATGTGAAGTGTCTTG
TTTCGGCTAGTCCTTTTAAATGAGTATTACCTGTGCACCCTTGTGGTTTGTACTATATAAAGGTATTTGCAATTTCGACTTTGGCCGTCCGGTGTGAAGG
TACGTGGCTTGAAAGGAGGAATGGATCGCGGTAGTTTTGCTTGTGCTTGGGTGCAGGTGAATCGTATTATTGCTTTTTGTTCTTTTGGAAGGGCTCTGTG
TTTGATCGCTGGATTCAATTTCAAGTTGTAGTTCCTGGTGCATTCCTTGGTGTATGGAGGCAGATTGGGAAACAAATCCAATTTGGACCTGATATCAAGC
AAGACTACCCGCTGAACTTAAGCATATCATTAAGCG
>DQ393538|Protists|Stramenopiles;Oomycota;Saprolegniales;Saprolegnia_sp_UNCW289
AAGGATCATTACCACACCAAAAAACACCCCACGTGAATGTATTCTGTATGAGGCTTGTGCTGCTTTTCGGAGCGGCTAGCCGAAGGTTTCGCAAGAGACC
GATGTAATTTTAATTCCTTTTAAAAAAATGACTGATCAAAACTGCAGACAGAAATGTGTGCATGCAATTGAAATACAACTTTCAACAGTGGATGTCTAGG
CTCGCACATCGATGAAGAACGCTGCGAACTGCGATACGTAATGCGAATTGCAGAATTCAGTGAGTCATCAAAATTTTGAACGCATATTGCACTTCCTGGT
TAGTCCGGGGAGTATGTTTGTATCAGTGTCCGTCCAACACAAAATTGTTTCATGTATTTGAAGCAGACTGTGAAGCGTCTTGTTTCGGCAAGTCCTTTTA
AACGACGGTACCTGTACATCCTCGTGAGATGTATTAAATAAAGGTATGGATGCGTCCGATGTCGAAAGTCTCGTGTGATGGTACACAGTGTCGATGGAGG
AACGAATTGCGGTAGTTTTGCTTGTATTTCGGTACGAGTGGACACATATTGCTTTTTGTGACTTTTGAGGTATTGTTGCTGGAAGGCGAGATGCGGCGTT
GGAAGAGTCTGTACTGGTGCATTTCTTGATGTATGGAGGCAATTGGGAATACAATCCAATTTGGACCTGATATCAAACAAGACTACCCGCTGAACTTAAG
CATAT
>DQ393524|Protists|Stramenopiles;Oomycota;Saprolegniales;Saprolegnia_sp_UNCW260
TCATTACCACACCAAAAAACACCCCACGTGAATGTATTCTGTATGAGGCTTGTGCTGCTTACCAGCGGCTAGCCGAAGGTTTCGCAAGAAGCCGATGTCT
ATTTGAATCCTTTTTTAAATAATTACTGATCAAAACTGCAGACAGAAATGTTTGCATTAAATTGAAATACAACTTTCAACAGTGGATGTCTAGGCTCGCA
CACCGATGAAGAACGCTGCGAACTGCGATACGTAATGCGAATTGCAGAATTCAGTGAGTCATCAAAATTTTGAACGCATATTGCACTTCCGGGTTAGTCC
TGGGAGTATGTTTGTATCAGTGTCCGTAAAAACCAAATTGTTTTATTTCTTTATTGAAATGAAGCAGAATGTGAAGTGTCTTGCTTCGGCAAGTCCTTTT
AAACGACGGTACCTGTGCGTCCTTGTGAGATGTATTATTTAAAGGTATGCATGAGCTTATTTCGAGAGTTTTGTGTGATGGCACACAGCATTCAAAGAAA
GAGCAAATCGCGGTAGTTTTGCTTGTGCTTCGGTACGAGTGGACACATATTGCTTTTTGTAATTTTGGCGAGGTCTGTTGTTAGAAGGCAAGATGCGAAA
TAAAATTATGTATGCTGGTGCATTTCTTGGCGTACGGAGGCAAATTGGGAATTAAATCCAATTTGGACCTGATATCAAACAAGACTACCCGCTGAAC
>KJ716869|Protists|Stramenopiles;Oomycota;Peronosporales;Lagena_radicicola_DAOM_BR89_12
GCTTGTCTCAAAGATTAAGCCATGCATGTCTAAGTATAAACAATTTTGTACTGTGAAACTGCGAATGGCTCATTATATCAGTTATAGTCTACTCGATAGT
ACCTTACTACTTGGATAACCGTAGTAATTCTAGAGCTAATACATGCATCAATACCCAACTGCTTGTCGGACGGGTAGCATTTATTAGATTGAAACCAATG
CAGCTTCGGCTGGTATTGTGTTGAGTCATAATAACTGTGCGGACCGCACTTTTGTGCGGTAAATCGATTGAGTTTCTGCCCTATCAGCTTTGGATGGTAG
GATATGGGCCTACCATGGCATTAACGGGTAACGGGGAATTAGGGTTTGATTCCGGAGAGGGAGCCTTAGAAACGGCTACCACATCCAAGGAAGGCAGCAG
GCGCGTAAATTACCCAATCCTGACACAGGGAGGTAGTGACAATAAATAACAATGCTCTGGCTCTTAGAGTCGGGCAATTGGAATGAGAACAATTTAAATC
CCTTATCGAGGATCAATTGGAGGGCAAGTCTGGTGCCAGCAGCCGCGGTAATTCCAGCTCCAATAGCGTATATTAAAGTTGTTGCAGTTAAAAAGCTCGT
AGTTGGATTTCTGTTTTGAGCGTCCGGTCCGTCCTTTGGATGTGTTACTAGGATGTTTGAGACATTTTTTGTGAGGATGTCCTTCTATCATTCAGTTGGT
GGTTGGATAGACTTGCATCGTTTACTGTGAAAAAATTAGAGTGTTTAAAGCAGGCGTTTGCTCATTGAATACATTAGCATGGAATAATAAGATATGACCT
TGGTGGTCTATTTTGTTGGTTTGCACACCAGGGTAATGATTAATAGGGACAGTTGGGGGTATTCATATTTCAGCGTCAGAGGTGAAATTCTTGGATCGCT
GAAAGATGAGCTTAGGCGAAAGCATTTACCAAGGATGTTTTCATTAATCAAGAACGAAAGTTAGGGGATCGAAGATGATTAGATACCATCGTAGTCTTAA
CCATAAACTATGCCGACTCGGGATTGGCAGTCGTTTTTTAAATGACCTTGTCAGCACCGTATGAGAAATCAAAGTCTTTGGGTTCCGGGGGGAGTATGGT
CGCAAGGCTGAAACTTAAAGGAATTGACGGAAGGGCACCACCAGGAGTGGAGCCTGCGGCTTAATTTGACTCAACACGGGAAAACTTACCAGGTCCAGAC
ATAGTAAGGATTGACAGATTGAGAGCTCTTTCTTGATTCTATGGGTGGTGGTGCATGGCCGTTCTTAGTTGGTGGAGTGATTTGTCTGGTTAATTCCGTT
AACGAACGAGACCTCCGCGTGCTAAATAGTTCCGCTTACAATTTTTTGTAGGTAGTGGACTTCTTAGAGGGACTTTTGGGTAATCAAACCAAAGGAAGTT
GGAGGCAATAACAGGTCTGTGATGCCCTTAGATGTTCTGGGCCGCACGCGCGCTACACTGATGCGTTCAGCGAGTATACAACCTTGATCGATAGGTCTGG
GTAATCTTGTGAATGCGCATCGTGCTAGGGATAGATTGTTGCAATTTTCAATCTTGAACGAGGAATTCCTAGTAAACGCAAGTCATCAGCTTGCATTGAT
TACGTCCCTGCCCTTTGTACACACCGCCCGTCGCACCTACCGATTGAATGACTCGGTGAGAAATCGGGACCGTGAGTCTGTTTGCTTTATTGCGAGTGGA
TTCATGGGAACTTTTTCTAACCTCGCCATTTAGAGGAAGGTGAAGTCGTAACAAGGTTTCCGTAGGTGAACCTGCGGAAGGATCATTACCACACCTAAAA
ACTTTCCACGTGAACCGTTTAATATTGTTTTGTGCTTTGCGGAAACGTAGAGCTAAACGAAGGTCGAACCGAGTAGTACTTATGTACAAAAGGCTCCCGA
TGTATTTTTCAAACCCTTTTAATTATACTGAACTATACTCTAGGACGAAAGTCTTGGTTTTAATCCTAAACAACTTTCAGCAGTGGATGTCTAGGCTCGC
ACATCGATGAAGAACGCTGCGAACTGCGATACGTAATGCGAATTGCAGAATTCAGTGAGTCATCGAAATTTTGAACGCATATTGCACTTTCGGGTTATGC
CTGGAAGTATGCCTGTATCAGTGTCCGTACAACAAACTTGCCTTTCTTTTTCTGTGTAGTCAGGGATCGAGATGGCAGATGTGAGGTGTCTCGAGCATTC
CTGGTTTCGGCCAGAGAAAGCACGAGTCCCTTTAAATGTACGTTGAATTCTCTTTTGTTTGAGTGAAGTGATGCTCGAATCGCATTGATCTACTTGGATC
GTTTTGCGCTTTAGGCGGCTTCGGTTAGGACATATAGGGGCAACCTCATTTTGCGGTATGTTAGGCTTCGGCCCGACGTTGCAGCAGATTGGCGTCGTCT
CGTTCTTTCCTTGAGGCGTACCTATGTTGTGTGAAGCTTGAAAAGCTGATTATGTGAGGAGTGTATTGCCAATCTTAGACGCCTTCGGGTTAGAGGTCAA
CACCAATTTGGGACCGGCTATTGCTTCGGCAGTGGCTAACTTTCACTTTGGACCTGATATCAGGCAAGATTACCCGCTGAACTTAAGCATATTAATAAGC
GGAGGAAAAGAAACTAACAAGGATTCCCCTAGTAACGGCGAGTGAAGCGGGATGAGCTCAAGCTTAAAATCTCTGTGCAAGTTTTGCATGGCGAATTGTA
GTCTATGGAGGCGATGTCAGTGCGACTATGCGGGTTAAGTTCCTTGGAAGAGGGCAGCATCGAGGGTGATACTCCCGTATGTACCTGTGTAGTTGCGCGT
ACGACACGTTTTCTTTGAGTCGCGTTGTTTGGGAATGCAGCGCAAAGTAGGTGGTAAATTCCATCTAAAGCTAAATATTGGTGCGAGACCGATAGCGAAC
AAGTACCGTGAGGGAAAGATGAAAAGAACTTTGAAAAGAGAGTTAAAGAGTACCTGAAACTGCTGAAAGGGAATCGAATCGTTTCCAGTGTCTATAATCC
GTGGCATATTTCATTGGCGAGTGAGTGCGTGCAGCGTTTTGGAAGTGGGTTTCCTCTCCATACGTTGTTGTGCGTTTGCTTGCTGGTGCCCTGTGTCGCG
GTGGGACGTCAGAGTCAGTTTGTATGCTGCGGGAAATGGCTGCTAGGGAGGTAGGTCACTTGTGGCTGTTATATCCTGGTGTGCTAGTCGTCGTGGTTGA
GACTGAGGTGCCTACAACGTGCTTTTGAGTCTGCGGGACTCTCGTCTGGTTGTTTGCTTTGACAGCTTGCTGTGTTGGTAGACATATTGGGCGATTGAGA
TCTGTAGTAACTTGTTGCCGTTCGGGACTTTGACGAAATGGAGCGATCCGTCCCGTCTTGAAACACGGACCAAGGAGTCTAACATGTGTGCAAGTGTTAG
GGTGTGGAAACCCCAGCGCGAAATGAAAGTAAAGGACAGCGTTAGTTGTCTGAGGTAGGAAACCTTTGTTTACAAGGGTGGCACTATCGACCGATCATGA
ACCTTCGTGGTGAAAGATTTGAGTTTGAGCACATATGTTGGTACCCGAAAGATGGTGAACTATGCCTGAGTAGGGTGAAGCCAGGGGAAACTCTGGTGGA
AGCTCGTAGCGATTCTGACGTGCAAATCGATCGTCAAACTTGGGTATAGGGGCGAAAGACTAATCGAACCATCTAGTAGCTGGTTCCCTCCGAAATTTCC
CTCAGGATAGCAGCAACTTATTTACGATAGTTTTATGAGGTAAAGCGAATGATTAGAGGATTCTGGGAAGAAACTTTCTGGACCTATTCTCAAACTTTAA
ATCTGTAAGACCTGCAGGTTTCTTAATTGAACTTGTGGATGTGAATATCAAGTTGTTAGTGGGCCATACCGGGTAAGCTGGTCTGGCGATGCGGGATGAA
CCGAACGCAATGTTAAAGTGCCAAAGTGCCCGCTCACCTAGATACCATAAAAGGTGTTGGTTCATTTAGACAGCAGGACGGTGGCCATGGAAGTCGGAAT
CCGCT
>AY455774|Protists|Stramenopiles;Oomycota;Saprolegniales;Aphanomyces_stellatus_IA0029
GTCGTAACAAGGTTTCCGTAGGTGAACCTGCGGAAGGATCATTACCACACCAAAAAAATATCCACGTGAATGTATTCTTTATTAGGTTTGTGCTGGTCAT
CTCTCGGGATGTCTGGCTAGCCGAAGGTTTCGCAAGAGACCGATGTACTTTTAATCCCTTTTAAAACAATAAACTGATAAACTTAGCCATCAGAAATGAT
AGCTTGTAATTAAAATACAACTTTCAACAGTGGATGTCTAGGCTCGCACATCGATGAAGAACGCTGCGAACTGCGATACGTAATGCGAATTGCAGAATTC
AGTGAGTCATCGAAATTTTGAACGCATATTGCACTTTCGGGTTAGTCCTGGAAGTATGTCTGTATCAGTGTCCGTTAATACAAACTTGTTTTATTCTTTG
GAGTGAAACAGAATGTGAAGGTCTTGCTTCGGCAAGTCCTTTTAAATGACGGTCCCTGTATAGCGACGAGTGCATTATACAAAGGGCTATATGATTCGGA
TCTCGAATGTTCTGTGTTGATATTGCACAGCTTTTGAAGGAAGAATAAATTGCGGTAGTTTTGCTTGTGTTTCGGCACAGGTGAACAACATATTGCTTTT
TATTTCGTCTGGAAGAGGTTGGTAGTAGAGGGCAGGATGCGGGTTTTGATAGTATAGTCTGGTGTACTAAGAACTATATGGAAGCAAATTGGGAAACAAC
ATCCAATTTGGACCTGATATCAGACAAGACTACCCGCTGAACTTAAGCTA
>HQ111457|Protists|Stramenopiles;Oomycota;Saprolegniales;Aphanomyces_sp_PWL-2010_CBS_126886
ATACCCACGTGAACGTACTCTTTATGAAGCCATGTCGAGCGAGAGCTCGTAGGCAGAAGGTTTCGCAAGAAGCCGATGTGATTTCATCCCTTTAAATAAA
TGACTGATAGAGATAGCCATCAGAAATGATTGCTTGTAATAAAATACAACTTTCAACAGTGGATGTCTCGGCTCGCACATCGATGAAGAGCGCGGCGAAC
TGCGATACGTAATGCGAATTGCAGAATTCAGTGAGTCATCGAAATCTTGAACGCATATTGCACTTTCGGGTTAGTCCTGGAAGTATGTCTGTATCAGTGT
CCGTCGACACAAAATTGTTTGATCATTTTGAATGATGGAACAGACTGTGAAGGTCTTGCTCCGGCAAGTCCTTTGAAATGAGAGTCCCTCGCTTGATGTC
CAGTGCATTAAATAGAGGACTAATTGGATCTTGTTTCGGCATTATTTTGTGTTGCGACTGCACACTGGCTGAAGGGAGATTAAATTGCGGTAGCTTTGCT
TGTGCTCCGGCACGGGTGAACATTTTATTGCATTTTAANTCGACTGGAAGCTAGTTGTGGTGGNGGATGAAATAGGAGCAAGAGCTAATTAGTCTGGTGT
GCTGGTCTCGAGTCGAGAAGCAAATGGGAATAAATATCCAATTTGGACCTGATATCAGACAAGACTAGCCCGNNNNNNCTGAATTTAAGCATATCAATAG
GCGGAGGAAANGATCATTACCACACAAAAAAATACCACGTGAACGTACTCTTTATGAAGCATGTGAGGAGAGCTCTAGCGAAAGTTTCCGNAGGCATNGA
TTTCTCTTTAAATAAAATGACTGATAGAGATAGCCTCAAAATGATTGCTTGTAATAAAATAC
>JF827153|Protists|Stramenopiles;Oomycota;Saprolegniales;Aphanomyces_astaci_Evira4805b/10
GGCACCACCAGGAGTGGAGCCTGCGGCTTAATTTGACTCAACACGGGGAAACTTACCAGGTCCAGACATAGTAAGGATTGACAGATTGAGAGCTCTTTCT
TGATTCTATGGGTGGTGGTGCATGGCCGTTCTTAGTTGGTGGAGTGATTTGTCTGGTTAATTCCGTTAACGAACGAGACCTCCGCGTGCTAAATAGTCCT
GCTTACCAATTTGGTAGGTAAGGACTTCTTAGAGGGACTTTCAGTGACTAACTGAAGGAAGTTGGAGGCAATAACAGGTCTGTGATGCCCTTAGATGTTC
TGGGCCGCACGCGCGCTACACTGGTACGCTCAACGAGTATATAACCTTGATCGATAGGTCTGGGTAATCTTTTGAATACGTATCGTGCTAGGGATAGATT
ATTGCAATTATTAATCTTGAACGAGGAATTCCTAGTAAACGCAAGTCATCAGCTTGCATTGATTACGTCCCTGCCCTTTGTACACACCGCCCGTCGCACC
TACCGATTGAATGACTCGGTGAGAAATTGGGACCGTTGTTTCGCTTGCTTCATTGTGAGTGGAACGGTGGGAACTTTTTCTAACCTCGCCATTTAGAGGA
AGGTGAAGTCGTAACAAGGTTTCCGTAGGTGAACCTGCGGAAGGATCATTACCACACCAAAAAACTATCCACGTGAATGTATTCTTTATAAGGCTTGTGC
TGGGATGTTCTTCGGGACGACCCGGCTAGCAGAAGGTTTCGCAAGAAGCCGATGTACTTTTAATCCCTTCTTAAATAACATACTGATAAACTTAGCCGTC
AGAAATGATAGCTTGTAATAAAATACAACTTTCAACAGTGGATGTCTAGGCTCGCACATCGATGAAGAACGCTGCGAACTGCGATACGTAATGCGAATTG
CAGAATTCAGTGAGTCATCGAAATTTTGAACGCATATTGCACTTTCGGGTTAGTCCTGGAAGTATGTCTGTATCAGTGTCCGTTAATACAAAATTGTTTT
GTCTTTGGACGAAGCAGAATGTGAAGGTCTTGTTTCGACAAGTCCTTTTAAATGACGGTCCCTGTATAGCTGTTCAAGTACATTATACAAAGGTCTATAT
GATTCTGATTTCGAATGTTTTGTGTTGAAATTGCACAACTTTTGAAAGAAGGCTAAATTGCGGTAGTTTTGCTTGTGTTTCGGCACGGGTGAACAACATA
TTGCTTTTTATGTCGTCTGGAAGAGGTTTGTAGTTGAAGGCAGAATGCGGAGTCGGATAGTATGGTCTGGTGTGCTTGTGTCTATATGGAAGCAAATTGG
GAAACAACATCCAATTTGGACCTGATATCAGACAAGACTACCCGCTGAATTTAA
>EU422990|Protists|Stramenopiles;Oomycota;Saprolegniales;Aphanomyces_invadans_NJM9701
TCCGTAGGTGAACCTGCGGAAGGATCATTACCACACCAAAAAAATATCCACGTGAATGTATTCTTTATAAGGCTTGTGCTGAGCTCACACTCGGCTAGCC
GAAGGTTTCGCAAGAAACCGATGTACTTTTAATCCCTTTAAACTACATACTGAAACCTTAGCCATCAGAAATGATAGCTTGTAATCAAATACAACTTTCA
ACAGTGGATGTCTAGGCTCGCACATCGATGAAGAACGCTGCGAACTGCGATACGTAATGCGAATTGCAGAATTCAGTGAGTCATCGAAATTTTGAACGCA
TATTGCACTTTCGGGTTAGTCCTGGAAGTATGTCTGTATCAGTGTCCGTTAATACAAAATTGTTTTGTCTTTGGATAAAACAGAATGTGAAGGTCTTGTT
TCGGCAAGTCCTTTTAAATGACGGTCCCTGTATAGCTGTTCAAGTACATTATACAAAGGGCTACATGATTCTGATTTCGAATGTTTTGTGTTGATATTAC
ACGACTTTTGAAGGAAGAATAAATTGCGGTAGTTTTGCTTGTGTCTCGGCACAGGTAAACAACATATTGCTTTTTATTTCGTCTGGAAGAGGTTTGTAGT
AGAAGGCAAAATGCGGAGTGAGATAGTGTAATCTGGTGTGCTTGTGTCTATACGGAAGCAAATTGGGAAACAACATCCAATTTGGACCTGATATCAGACA
AGACTACCCGCTGAATTTAAGCATATCATAAGCCGGAGGA
>AF396684|Protists|Stramenopiles;Oomycota;Saprolegniales;Aphanomyces_invadans
GTCTCAAAGATTAAGCCATGCATGTCTAAGTATAAACAACTTTGTACTGTGAAACTGCGAATGGCTCATTATATCAGTTATAGTCTACTCGACAGTACCT
TACTACTTGGATAACCGTAGTAATTCTAGAGCTAATACATGCATAAATACCCAACTGCTTGTCGGACGGGTAGCATTTATTAGATTGAAACCAATTCACT
TCGGTGATTTTGTGTTGAATCATAATAACTGTGCTGATCGCTCTAAGCGATAAGTCGATTGAGTTTCTGCCCTATCAGCTTTGGATGGTAGGATATGGGC
CTACCATGGCGTTAACGGGTAACGGGGAATTAGGGTTTGATTCCGGAGAGGGAGCCTTAGAAACGGCTACCACATCCAAGGAAGGCAGCAGGCGCGTAAA
TTACCCAATCCTGACACAGGGAGGTAGTGACAATAAATAACAATGCCGGGCTAATTTAGTCTGGCAATTGGAATGAGAACAATTTAAATCCCTTAACGAG
GATCAATTGGAGGGCAAGTCTGGTGCCAGCAGCCGCGGTAATTCCAGCTCCAATAGCGTATATTAAAGTTGTTGCAGTTAAAAAGCTCGTAGTTGGATTT
CTGGTTTGAGCGTCCGGTCGACGAAATGTCAGTACTATGGATGTTTGGGCCATATTTTGTGAGGATGCCTTTCTGCCATTGAGTTGGTGGTTGGGTGGAC
TTGCATCGTTTACTGTGAAAAAATTAGAGTGTTTAAAGCAGGCGTTTGCTCATTTGAATACATTAGCATGGAATAATAAGATACGACCTTGGTGGTCTAT
TTTGTTGGTTTGCACGCCAGGGTAATGATTAATAGGGACAGTTGGGGGTATTCATATTTCAACGTCAGAGGTGAAATTCTTGGATCGTTGAAAGATGAGC
TTAGGCGAAAGCATTTACCAAGGATGTTTTCATTAATCAAGAACGAAAGTCAGGGGATCGAAGATGATTAGATACCATCGTAGTCTTGACCATAAACTAT
GCCGACTCGGGATTGGCAGTCGTTTAATTAGAATGACCTTGTCAGCACCGTATGAGAAATCAAAGTCTTTGGGTTCCGGGGGGAGTATGGTCGCAAGGCT
GAAACTTAAAGGAATTGACGGAAGGGCACCACCAGGAGTGGAGCCTGCGGCTTAATTTGACTCAACACGGGGAAACTTACCAGGTCCAGACATAGTAAGG
ATTGACAGATTGAGAGCTCTTTCTTGATTCTATGGGTGGTGGTGCATGGCCGTTCTTAGTTGGTGGAGTGATTTGTCTGGTTAATTCCGTTAACGAACGA
GACCTCCGCGTGCTAAATAGTCCTGCTTACCAATTTGGTAGGTAAGGACTTCTTAGAGGGACTTTCAGTGACTAACTGAAGGAAGTTGGAGGCAATAACA
GGTCTGTGATGCCCTTAGATGTTCTGGGCCGCACGCGCGCTACACTGGTACGCTCAACGAGTATATAACCTTGATCGATAGGTCTGGGTAATCTTTTGAA
TACGTATCGTGCTAGGGATAGATTATTGCAATTATTAATCTTGAACGAGGAATTCCTAGTAAACGCAAGTCATCAGCTTGCATTGATTACGTCCCTGCCC
TTTGTACACACCGCCCGTCGCACCTACCGATTGAATGACTCGGTGAGAAATTGGGACCGCTGTTTCGCTTGCTTCATTGTGAGTGAAACGGTGGGAACTT
TTTCTAACCTCGCCATTTAGAGGAAGGTGAAGTCGTAACAAGGTTTCCGTAGGTGAACCTGCGGAAGGATCATTACCACACCAAAAAAATATCCACGTGA
ATGTATTCTTTATAAGGCTTGTGCTGAGCTCACACTCGGCTAGCCGAAGGTTTCGCAAGAAACCGATGTACTTTTAATCCCTTTAAACTACATACTGAAA
CCTTAGCCATCAGAAATGATAGCTTGTAATCAAATACAACTTTCAACAGTGGATGTCTAGGCTCGCACATCGATGAAGAACGCTGCGAACTGCGATACGT
AATGCGAATTGCAGAATTCAGTGAGTCATCGAAATTTTGAACGCATATTGCACTTTCGGGTTAGTCCTGGAAGTATGTCTGTATCAGTGTCCGTTAATAC
AAAATTGTTTTGTCTTTGGATAAAACAGAATGTGAAGGTCTTGTTTCGGCAAGTCCTTTTAAATGACGGTCCCTGTATAGCTGTTCAAGTACATTATACA
AAGGGCTACATGATTCTGATTTCGAATGTTTTGTGTTGATATTACACGACTTTTGAAGGAAGAATAAATTGCGGTAGTTTTGCTTGTGTCTCGGCACAGG
TAAACAACATATTGCTTTTTATTTCGTCTGGAAGAGGTTTGTAGTAGAAGGCAAAATGCGGAGTGAGATAGTGTAATACTGGTGTGCTTGTGTCTATACG
GAAGCAAATTGGGAAACAACATACCAATTTGGACCTATA
>AF396683|Protists|Stramenopiles;Oomycota;Saprolegniales;Aphanomyces_sp_84-1240
GTCTCAAAGATTAAGCCATGCATGCATGTCTAAGTATAAACAAATTTGTACTGTGAAACTGCGAATGGCTCATTATATCAGTTATAGTCTACTCGACAGT
ACCTTACTACTTGGATACCCGTAGTAATTCTAGAGCTAATACATGCATTGAATACCCAACTGCTTGACGGACGGGTAGCATTTATTAGATTGAAACCAAT
TCATACTTGTATGATATTGTGTTGAATCATAATAACTGTGCTGATCGCTTTTTATAGCGATAAGTCGATTGAGTTTCTGCCCTATCAGCTTTGGATGGTA
GGATATGGGCCTACCATGGCGTTAACGGGTAACGGGGAATTAGGGTTTGATTCCGGAGAGGGAGCCTTAGAAACGGCTACCACATCCAAGGAAGGCAGCA
GGCGCGTAAATTACCCAATCCTGACACAGGGAGGTAGTGACAATAAATAACAATGCTGGGCTATTTTAGTCTAGCAATTGGAATGAGAACAATTTAAATC
CCTTAACGAGGATCAATTGGAGGGCAAGTCTGGTGCCAGCAGCCGCGGTAATTCCAGCTCCAATAGCGTATATTAAAGTTGTTGCAGTTAAAAAGCTCGT
AGTTGGATTTCTGATGGAATCATTCGGTCAACATTTTATGTTGTACTAGGAATGGTTTTGTCATATATTGTGAGGATCTATTCTGCCATTTAGTTGGTGG
TATAGTTGACTTGCATCATTTACTGTGAAAAAATTAGAGTGTTTAAAGCAGGCGTTTGTACATTTGAATACATTAGCATGGAATAATAAGATACGACCTT
GGTCTATTTTGTTGGTTTGCATACGAGGGTAATGATTAATAGGGACAGTTGGGGGTATTCATATTTCAACGTCAGAGGTGAAATTCTTGGATCGTTGAAA
GATGAGCTTCGGCGAAAGCATTTACCAAGGATGTTTTCATTAATCAAGAACGAAAGTCAGGGGATCGAAGATGATTAGATACCATCGTAGTCTTGACCAT
AAACTATGCCGACTCGGGATTGGCAGTCGTTGAAATTTAAATGACCTTGTCAGGACCGTATGAGAAATCAAAGTCTTTGGGTTCCGGGGGGAGTATGGTC
GCAAGGCTGAAACTTAAAGGAATTGACGGAAGGGCACCACCAGGAGTGGAGCCTGCGGCTTAATTTGACTCAACACGGGGAAACTTACCAGGTCCAGACA
TAGTAAGGATTGACAGATTGAGAGCTCTTTCTTGATTCTATGGGTGGTGGTGCATGGCCGTTCTTAGTTGGTGGAGTGATTTGTCTGGTTAATTCCGTTA
ACGAACGAGACCTCCGCGTGCTAACTAGTCCTGTTTACCAATTTGGTAGATATGTGACTTCTTAGACGGACTTTCAGTGACTAACTGAAGGAAGTTGGAG
GCAATAACAGGTCTGTGATGCCCTTAGATGTTCTGGGCCGCACGCGCGCTACACTGGTACGCTCAACAAGTATATAACCTTGATCGTTAGATCTGGGTAA
TCTTTTGAATACGTATCGTGCTAGGGATAGATTATTGCAATTATTAATCTTGAACGAGGAATTCCTAGTAAACGCAAGTCATCAGCTTGCATTGATTACG
TCCCTGCCCTTTGTACACACCGCCCGTCGCACCTACCGATTGAATGACTCGGTGAGAAATTGGGACTGTTATTTTGTTTGCTTTATTGTGAGTGATTTGA
TGGGAACTTTTTCTAACCTCGCCATTTAGAGGAAGGTGAAGTCGTAACAAGGTTTCCGTAGGTGAACCTGCGGAAGGATCATTACCACACCTAAAAAACA
ATATCCACGTGAATGTATTCTTAATGAGGCCTGGGCGAACTACGAAAGTAGATTGCTGGCAGAAGGTTCTGTAAGGAACTGATGTAAATCCTGTTTAAAT
AATAAACGACTGATAAAGAGAGTCATCAGAAATGATAGCTTGTAATTCTATACAACTTTCAACAGTGGATGTCTCGGCTCGCACATCGATGAAGAGCGCC
GCGAACTGCGATACGTAATGCGAATTGCAGAATTCAGTGAGTCATCGAAATCTTGAACGCATATTGCACTTTCGGGTTTGTCCTGGAAGTATGTCTGTAT
CAGTGTCCGTTGACACAAACTTGTTTGATCCTCGAGATGAAACAGATATGAAGGTCTTGTTACGACAAGTCCTTTTAAATGAATATCCCTCACTGGATGT
CAGAGTGCATTATATAAAGGGCGTCATGGATCTTGTTCGGTATTGTTTTGTGTTGCGATTGCACACCAAGTACTGGCGATTCAATTGCGGTAGTTTTGCT
TGTGTTTCGGCATGAGTGAACATGTTATTGCATTTGTGTTGACCGTGGAAAGTGTATGTAGTTAAAGGCAGAGCATGGAGAAGAGAAATGATGTCTGATG
TACTTCTATGCATTGTAGTAGAGAAGGAAATGGGAAATAATATAAATCCAATTTGGACCTGATATCAGACAAGACTACCCGCTGAACTTAAGCTA
>EU136623|Protists|Stramenopiles;Oomycota;Saprolegniales;Aphanomyces_sp_AW-L
CCACACCAAAAAAATTGTCCACGTGAATGTATTCTTTATGAGGCTTGTGTCTGGTTCTTCGAATCGGACTAGCAGAAAGGTTTCGCAAGAGACCGATGTA
CTTTTTAATCCCTTTTACAAAAAATACTGATAAACCTAGGCGTCAGAAATGATTGCTTGTAATTCTATACAACTTTCAACAGTGGATGTCTTGGCTCGTG
CATCGATGAAGACCACAGCGAACTGTGATACGTAATGCGAATTGCAGAATTCAGTGAGTCATCGAARTGTTGAACGCATATTGCACTTTCGGGTTAGTCC
TGGAAGTATGTCTGTATCAGTGTCCGTTAATACAAACTTGTTTTGTCTATTTTWAGACGAAGCAGAAAGTGAAGGTCTTGTTCTAAATAAGTCCTTTGAA
ATGACGGTCCCTGTATACATGATCAAGTATATTATATAAAGGACTATATGATTCTGATTCCAAATGYTTTGTATTGAGAATACATGCATTTCGAAGAAAG
AATAATTGGCGGTAGTTTTGCTTGTGTTACGGCATGAGTGAACAATATATTGCTTTTTATTTCTTTTGGAGAAYTTTTTGTAGTCGAAGACAAGATATGG
GGTTAAGTAGCRTATAGTTTGGTATACTTGTGTGTTATATGGAAGCAAATTGGGAAACAATCTCCAAT
>DQ889220|Protists|Stramenopiles;Oomycota;Saprolegniales;Aphanomyces_sp_AW-J
CCACACCAAAAAAATGTCCACGTGAATGTATTCTTTATAAGGCTTGTGTTTAATTCTTTTTCGGAAGAATTAGACTAGCAGAAGGTTTCGAAAGGAACCG
ATGTACTTTTTAATCCCAACTTTCTTATAAATACTGATTTAAAAATAGTTGTCAGAAATGATAGCTTATAATGTCTATACAACTTTCAACAGTGGATGTC
TAGGCTCGCACATCGACGAAGAACGCTGCGAACTGCGATACGTAATGCGAATTGCAGGATTCAGTGAGTCATCGAAATTTTGAACGCATATTGCACTTTC
GGGTTAGTCCTGGAAGTATGTCTGTATCAGTGTCCGTAAACAACAACTTGTTTTGTCACTTGTGTGACGAAGCAGAATATGAAGGTCTTGTTTAGAACAA
GTCCTTTGAAATGAATGTCCCTGTGTATATATCGAGTATATTACATAAAGGACTATATGATTCTGATTTCAAATGTTTTGTGTTGACATTGCATACATTT
TGAGAGATGAATAATTGGCGGTAGTTTTGCTTGTGTTTCGGCACGGGTGAACATAATATTGCTCTTTATTTCGTCAGGAAAAGTGTTGTGTGATAGAAGA
CAGAATATGGAGTTATGAGTGATATAGTTTGGTATATTTAGATGATACATGGAAGCAAATTGGGAAACAATCTCCAAT
>AY353921|Protists|Stramenopiles;Oomycota;Saprolegniales;Aphanomyces_sp_65
CCACACCAAAAAAACTATCCACGTGAATGTATTCTTTATGAGGCTTGTGCTCTTTATGGGCTAGCCGAAGGTTTCGAAAGGAACCGATGTAATCTTTAAT
CCCTTTATATTTAATGACTGATAAAACTGAGCATCAGAAATGACAGCTTGTAAATTCTATACAACTTTCAACAGTGGATGTCTCGGCTCGCACATCGATG
AAGACCACAGCGAAATGTGATACGTAATGCGAATTGCAGAATTCAGTGAGTCATCGAAATGTTGAACGCATATTGCACTTTCGGGTTAGTCCTGGAAGTA
TGTCTGTATCAGTGTCCGTAAAAACAAACTTGTTTTATCTTTTGATAAAGCAGAATGTGAAGGTCTTGTTTTGAACAAGTCCTTTGAAAAGAAAGTCCCT
GTATACGAGTTCAAGTATATTATGTAAAGGACTATGTGTTATTCCGATTTCAATGTTTTATGTGATACATGGATTGAAAGTAGAATAAATGGCGGTAGTT
TTGCTTGTGTTTCGGCACGGGTGAACAAATATTGCTTTTTATGTCGACTGGAAAGAAGTGTGTTGTGTAGGATGTGTCAATGGAAAAGGAAATAGTATGT
AGTTTGGTATATTTGACAGTATATGGAAGCAAATTGGGAAACAATATCCAAT
>DQ861921|Protists|Stramenopiles;Oomycota;Saprolegniales;Aphanomyces_sp_JN-9
CCACACCAAAAAAATGTCCACGTGAATGTATTCTTTATGAGGCTTGTGTTTCGGGCTAGCCGAAGGTTTCGAAAGGAACCGATGTAATTTTTAATCCCTT
TTTTATTTTATGACTGAAACCACTTAGCATTCAGAAATGGATTGCTTGTAATTTCTATACAACTTTCAACAGTGGATGTCTAGGCTCGCACATCGATGAA
GACCACAGCGAACTGTGATACGTAATGCGAATTGCAGAATTCAGTGAGTCATCGAAACGTTGAACGCATATTGCACTTTCGGGTTAGTCCTGGAAGTATG
TCTGTATCAGTGTCCGTAAACACAAACTTGTTTTGTCTTTTTGAAAGAGAAAACAGAACGTGAAGGTCTTGTTTTGAACAAGTCCTTTGAAAAGAAAGTC
CCTGTATACGATAACAAGTATATTATCTAAAGGACTATGTGATATTCTGATTTCAATGTTTTATGTGAAACATGGATTGAAAGTAGAATAAATGGCGGTA
GTTTTGCTTGTGTTTCGGCACGGGTGAACAAATATTGCTTTTTATGTCGACTGGAAAGAAATGTATTGTGTAAGATGTATTTACTGGAAGAAGAAAGCAT
GTAGTTTGGTATATTTGAGCGTATATGGAAGCAAATTGGGAAACAATCTCCAAT
>AY647191|Protists|Stramenopiles;Oomycota;Saprolegniales;Aphanomyces_cochlioides
GTCGTAACAAGGTTTCCGTAGGTGAACCTGCGGAAGGATCATTACCACACCAAAAAAATATCCACGTGAACGTACTCTTTATGAGGCCATGTCAAGCGCA
AGCTTGTAGGCAGAAGGTTTCGCAAGAAGCCGATGTGATTTCATCCCTTTTTTAAATAAATGACTGATAGAGATAGCCATCAGAAATGATAGCTTGTAAT
AAAATACAACTTTCAACAGTGGATGTCTCGGCTCGCACATCGATGAAGAGCGCGGCGAACTGCGATACGTAATGCGAATTGCAGAATTCAGTGAGTCATC
GAAATCTTGAACGCATATTGCACTTTCGGGTTAGTCCTGGAAGTATGTCTGTATCAGTGTCCGTCGACACAAAATTGTTTTATCATGGATTGATAGAGCA
GACTGTGAAGGTCTTGTTTCGGCAAGTCCTTTGAAAAGAAGGTCCTCGGTTGATGTAGAGTACATTACATAGAGGACTATGTGGATCTTGTTTCGGCATT
ATTTTGTGTTGCGACTGCACAGTGGCTGAAGGGAGATTAAATTGCGGTAGTTTTGCTTGTGTTTCGGCACGAGTAAACATGTATTGCATTTTAATTCGAC
TGGATGACTTGGGCGGTCAAAGATGAAATAGAGGCAAGAGCTATGTAGTCTGGTGTGCTTTGGTCAATTCGAGAAGCAAATGGGAATGAATATCCAATTT
GGACCTGATATCAGACAAGACTACCCGCTGAACTTAAGCTA
>AY647190|Protists|Stramenopiles;Oomycota;Saprolegniales;Aphanomyces_euteiches
GTCGTAACAAGGTTTCCGTAGGTGAACCTGCGGAAGGATCATTACCACACCAAAAAAACCATCCACGTGAATGTATTCTTTATGAGGCTTGTGCTCTTTT
CAGGGCTAGCCGAAGGTTTCGCAAGGAACCGATGTAATTTTTAATCCCTTTATACTAAATGACTGATTTAAACTAGCATCAGAAATGAAGCTTGTCAATT
CTATACAACTTTCAACAGTGGATGTCTAGGCTCGCACATCGATGAAGACCACAGCGAACTGTGATACGTAATGCGAATTGCAGAATTCAGTGAGTCATCG
AAACGTTGAACGCATATTGCACTTTCGGGTTAGTCCTGGAAGTATGTCTGTATCAGTGTCCGTCAATACAAACTTGTTTTATCTTTTGATAAAGCAGACT
GTGAAGGTCTTGTTTTGAACAAGTCCTTTGAAAAGAAAGTCCCTGTATACGAGTTCAAGTATATTATATAAAGGACTATGTGTGCTTCTAATTTCAATGT
TTTATGCGATATATGGATTGAAAGTAGACTAAATGGCGGTAGTTTTGCTTGTGTTTCGGCACGGGTGAACAAATATTGCTTTTTATGTCGACTGGAAAGA
AGTATGTTGTGTAAGATGTATTTATGGAAGAGGAAAGAGCATGTAGTTTGGTATATTTGACAGTATATGGAAGCAAATTGGGAAACCATCTCCAATTTGG
ACCTGATATCAGACAAGACTACCCGCTGAACTTAAGCTA
>KY989960|Protists|Stramenopiles;Oomycota;Saprolegniales;Aphanomyces_sp_CNUaq
TCCGTAGGTGAACCTGCGGAAGGATCATTACCACACCTAAAAAATGTCCACGTGAACGTATTCTTTATGAGGCTTGTGCGGGCTGCTTCGGCAGTGCTGC
TAGCAGAAGGTTTCGCAAGAGACCGATGATTTATTTTCATCCCATTTATTAAAAGACACTGAAAATCTAGCGTCAGAAATGATAGCTTGTAATAATTTAC
AACTTTCAACAGTGGATGTCTAGGCTCGCACATCGATGAAGAACGCTGCGAACTGCGATACGTAATGCGAATTGCAGAATTCAGTGAGTCATCGAACTTT
TGAACGCATATTGCACTTTCGGGTTAGTCCTGGAAGTATGTCTGTATCAGTGTCCGTAAAGACACAATTGATTTATCTTTTTGGATAGATCAGAATATGA
GGGTCTTGATTCGTCAAGTCCCTTGAAAAGAAGGTCCCTGTGTAGTGATGCAAATGCATTATACAAAGGGGTGCATGCGTCTTGTTTCTGAAATCTTGTG
TTGATATGCACTGTTTTCGAGACGGGAATAAATCGCGGTAGTTTTGCTTGTGCTTCGGTGCGGGTGAACAAATATTGCTTTTTATATTCTGTGGAGAGAG
CTTTGTGTAGAAGGCAGGAGGGGATTCGAGAAGTGTGTATTCTGGTGTATTTGTGACTACATGGATGGAATTGGGAAACAAATCCAATTTGGACCTGATA
TCAGACAAGACTACCCGCTGAATTTAAGCATATAACTAAGCGGAGGA
>KR063218|Protists|Stramenopiles;Oomycota;Saprolegniales;Aphanomyces_helicoides_CCIBt_3987
TGCGGAAGGATCATTACCACACCAMMAAAATATCCACGTGAATGTACTCTTTATGAAGCCAAGTCAGGCGCAAGCTTGTAGGCAGAAGGTTTCGCAAGAA
GCCGATGTGATTTTCATCCCTTTTTTAATTGAATGACTGATTGAGATAGCCATCAGAAATGATAGCTTGTAATAATATACAACTTTCAACAGTGGATGTC
TCGGCTCGCACATCGATGAAGAGCGCGGCGAACTGCGATACGTAATGCGAATTGCAGAATTCAGTGAGTCATCGAAATCTTGAACGCATATTGCACTTTC
GGGTTAGTCCTGGAAGTATGTCTGTATCAGTGTCCGTCGACACCAAATTGTTTGATCATGTATGTGATGAAGCAGATTGTGGAGGTCTTGTTTCGGCAAG
TCCTTTGAAAAGACGGTCCCTCGTTTGATGTCGAGTACATTATGTAGAGGACTAGATGGATCTTGTTTCGGCATGATTTTGTGTAGCGACTGCACAGTGT
CTGAAGGGAGATTAAATTGCGGTAGTTTTGCTTGTGTTTCGGCACGGGTGAACAAGTATTGCATTTTAATTCGACTGGAAGGCTTGGGTGGTCAAAGACG
AAATCGAGGCAAGAGCTGTGTAGTCTGGTGTGCTCGTGTCAAGTGGAGAAGCAAATGGGAATCATAATCCAATTTGGACCTGATATCAGACAAGACTACC
CGCTGAATTTAA
>KU209669|Protists|Stramenopiles;Oomycota;Saprolegniales;Aphanomyces_cladogamus_MICO_5-28_1
AGTTCCGTAGGGAACCTGCGGAAGGACATTACCACACCAAAAAAACTGTCCACGTGAATGTATTCTTTATGAGGCTTGTGCTCTTTTTGGGCTAGCCGAA
GGTTTCGAAAGGAACTGATGTAATTTTTAATCCCTTTATACTTAATGACTGATAACACTGAGCATTCAGAAATGACTGCTTGTAAATTTATATACAACTT
TCAGCAGTGGATGTCTCGGCTCGCACATCGATGAAGACCACAGCGAACTGTGATACGTAATGCGAATTGCAGAATTCAGTGAGTCATCGAAACGTTGAAC
GCATATTGCACTTTCGGGTTAATCCTGGAAGTATGTCTGTATCAGTGTCCGTCAACACAAACTTGTTTTATCTCTTTTGATAAAGCAGACTGTGAAGGTC
TTGTTTTGAAACAAGTCCTTTGAAAAGAAAGTCCCTGTATACGAGTTCAAGTATATTATATAAAGGGCTATGTGTTATTCTGATTTCAATGTTTTATGTG
ATACATGGATTGAAAGTAGAATAAATTGCGGTAGTTTTGCTTGTGTTTCGGCATGGGTGAACAAATATTGCTTTTTATGTCGACTGGAAAGAAGTGTGTT
GTATAAGATTTGTGGAAGAGGAAAAGAGCATGTAGTTTGGTATATTTGACAGTATATGGAAGCAAATTGGGAAACAACCTCCATTTGGACCTGATATCAG
ACAAGACTACCGCTGAAT
>HQ643121|Protists|Stramenopiles;Oomycota;Saprolegniales;Aphanomyces_iridis_CBS52487
CCACACCAAAAAAACCATCCACGTGAACGTATTCTTTATGAGGCTTGTGCTCTTTTAGGGCTAGCCGAAGGTTTCGCAAGGAACCGATGAACTTTTTAAT
CCCTTTAAACTATTTTACTGATTTAAACTAGCTCCAGAAATGAAGCTTGTCAATTCTATACAACTTTCAACAGTGGATGTCTAGGCTCGCACATCGATGA
AGACCACAGCGAACTGTGATACGTAATGCGAATTGCAGAATTCAGTGAGTCATCGAAACGTTGAACGCATATTGCACTTTCGGGTTAGTCCTGGAAGTAT
GTCTGTATCAGTGTCCGTCAATACAAACTTGTTTTATCTTTTGGATAGAGCAGACTGTGAGGGTCTTGTTTTGAACAAGTCCCTTGAAAAGACAGTGCCT
GTATACAAGACCAAGTATATTATATAAAGGGCTATGTGTGCTCTTCATTTCAATGTCTTATGTGATATATGGATTGAAAGTAGACTCTAAATGGCGGTAG
TTTTGCTTGTGTTTCGGCACGGGTGAACAAATATTGCTTTTTAGGTCGACTGGCAAGACGTATGTTGTGTGGGATAATATTTAAAAGAGCATGTAGTTTG
GTAAACTTGGCAGTATATGGAAGCAAATTGGGAAACCATCTCCAATTTGGACCTGATATCAGACAAGACTACCCGCTGAATTTAAG
>HQ643115|Protists|Stramenopiles;Oomycota;Saprolegniales;Aphanomyces_cochlioides_CBS47771
CCACACCAAAAAAACTGTCCACGTGAATGTATTCTTTATGAGGCTTGTGCTCTTTCCGGGCTAGCCGAAGGTTTCGAAAGGAACCGATGTATTTTTTAAT
CCCTTTATACTTTATGACTGAACTATCTAGCATCAGAAATGATTGCTTGTAATTTCTATACAACTTTCAACAGTGGATGTCTAGGCTCGCACATCGATGA
AGACCACAGCGAACTGTGATACGTAATGCGAATTGCAGAATTCAGTGAGTCATCGAAACGTTGAACGCATATTGCACTTTCGGGTTAGTCCTGGAAGTAT
GCCTGTATCAGTGTCCGTCAACACAAACTTGTTTTATCTTTTTGATAAAGCAGACTGTGAAGGTCTTGTTTTGAACAAGTCCTTTGAAAAGAAAGTCCCT
GTATACGAGTTCAAGTATATTATGTAAAGGACTATGTGTTATTCTGATTTCAATGTTTTATGTGATACATGGATTGAAAGTAGAATAAATGGCGGTAGTT
TTGCTTGTGTTTCGGCACGGGTGAACAAATATTGCTTTTTATGTCGACTGGAAAGAAGTGTGTTGTGTAAGATGTGTCGATGGAAGAGGAACGAGCATGT
AGTTTGGTCTATTTGACAGTATATGGAAGTAAATTGGGAAACAATCTCCAATTTGGACCTGATATCAGACAAGACTACCCGCTGAATTTAAG
>JQ070116|Protists|Stramenopiles;Oomycota;Saprolegniales;Aphanomyces_sinensis_ATCC_MYA-4825
AAATGTCCACGTGAACGTATTCTTTATGAGGCTTGTGCATGCTGTTTCGGCAGTGATGCTAGCAGAAGGTTTCTTCGGAGACCGATGTCTATTTCATCCC
ATATTATAAAAATGACTGAAAACCTAGCCATCAGAAATGATAGCTTGTAATCAATTTACAACTTTCAACAGTGGATGTCTGGGCTCGTGCATCGATGAAG
AGCGCTGCGAACTGCGATACGTAATGCGAATTGCAGAATTCAGTGAGTCATCGAAATCTTGAACGCATATTGCACTTTCGGGTTAGTCCTGGAAGTATGT
CTGTATCAGTGTCCGTAGTACAAAATTGATTTATCTATTTTTGGATGAGTCAGAATGTGGAGGTCTTGCGTGTTCAAGTCCTCTGAAATGAAAGTCCCTG
TGTAATGATGCGAATGCATTATGTAAAGGACTGCATGTCTTTTTTTTCTAAGGTCTTGTGTTGAGATGGCACAGATTTTGAAGGAAGGATAAATAGCGGT
AGTTTTGCTTGTGTTTCGGCACGGGTGAACAATTATTGCTTTTTATTTCGTCTGGAGGGATCTGGCGGTCGAAGACAAGATGGGAAAAGAGTAGATATGT
GGTCTGGTGTATTTGTGATTGCATGGACGTACTTCGGGAAATCATATCCAATTTGGAC
>JQ070107|Protists|Stramenopiles;Oomycota;Saprolegniales;Aphanomyces_salsuginosus_ATCC_MYA-4775
ATGTATTCTTTATAAGGCTCGTGCTAGGTTGTTTTTCGGAACGACCCGGCTAGCCGAAGGTTTCGCAAGGAACCGATGACTTTAAATCCCTTTAAATAAA
ATACTGAAAACTTAGCCGTCAGAAATGATAGCTTTTAATTAAAATACAACTTTCAACAGTGGATGTCTAGGCTCGCACATCGATGAAGAACGCTGCGAAC
TGCGATACGTAATGCGAATTGCAGAATTCAGTGAGTCATCGAAATTTTGAACGCATATTGCACTTTCGGGTTAGTCCTGGAAGTATGTCTGTATCAGTGT
CCGTTAATACAAAATTGTTTTGTCTTTGGACGAAGCAGAATATGAAGGTCTTGTTTCGGCAAGTCCTTTTAAATGACGGTCCCTGTATAGCTGTTCAAGT
ACATTATACAAAGGGCTATATGATTCTGGTTTCGAACGTTTTGTGTTGATATTGCACAGCTTTTGAAGGAAGAATAAATTGCGGTAGTTTTGCTTGTGTT
TCGGCACGGGTAAACATCATATTGCTTTTTGTTAGTCTGGAGGAGGTTTGTAGTAGAAGGCAAAATACGGAGCTGGATAGTATGGTCTGGTGTGCTTGTG
TCTATATGGAAGCAAATTGGGAAACAACATCCAATTTGGAC
>JN662487|Protists|Stramenopiles;Oomycota;Saprolegniales;Aphanomyces_stellatus_GF
TTCCCCAGTCACGACGCATATCAATAAGCGGAGGAAAAGAAACTAACAAGGATTCCCTCAGTAACGGCGAGTGAAGCGGGAAGAGCTCAAGCTTAAAATC
TCCACGCAAGTGGCGAATTGTAGTCTATTGAGGCTGTTGTCAGCAGAGCGACCTGGGAAAAGTCCCTTGGAAGAGGGCAGCATAGAGGGTGATACTCCCG
TCTTTGCCCAGGTTGTCTTTGTGTACGACACGCTTTCTTTGAGTCGAGTTGTTTGGGAATGCAGCTCAAAGTAGGTGGTAAATTCCATCTAAAGCTAAAT
ATTGGTGCGAGACCGATAGCGAACAAGTACCGTGAGGGAAAGATGAAAAGAACTTTGAAAAGAGAGTTAAAGAGTACCTGAAACTGTTGAAAGGGAACCG
TATCGTGTCCAGTGTGTATCCTATGCATATTTCATTGGCGGTCGCAAGATTGCTGGTGCCCTGTGTATGGGTGTGACGTCAGAGTCAGTTGAGATTGCGG
GAGATGGGTAGTGAGGAGGTGCGTCACTTCGGTGAAAGTTACAGCTCGCTGCCTAGTAGCCGTGGTCAAGACTGAGGTGCCTACAACATGCTCTGGGGTC
TGCTGCTGTCTCGTGTTGTTGATTGCCTGGATAGCTTGCTATGCTGGTGATGAAGGATGCGATTGGCGGTAGTAGTAACCTCTGCTGTTCGGGACTCTGG
CGAAATGGAGCGATACGACCCTCTAAGACAGTCA
>FJ794892|Protists|Stramenopiles;Oomycota;Saprolegniales;Aphanomyces_sp_APH1_APH1_VIR01_4
TTCATTGTGAGTGAAACGGTGGGAACTTTTTCTAACCTCGCCATTTAGAGGAAGGTGAAGTCGTAACAAGGTTTCCGTAGGTGAACCTGCGGAAGGATCA
TTACCACACCAAAAAAATACCCACGTGAATGTATTCTTTATAAGGCTTGTGCTTGGTTTCGACCCGGCTAGCCGAAGGTTTCGCAAGAAACCGATGTACT
TTTAATCCCTTTAACTAAAATACTGAAAAAAACTAGCCGTCAGAAATGATAGCTTTTAATTGAAATACAACTTTCAACAGTGGATGTCTAGGCTCGCACA
TCGATGAAGAACGCTGCGAACTGCGATACGTAATGCGAATTGCAGAATTCAGTGAGTCATCGAAATTTTGAACGCATATTGCACTTTCGGGTTAGTCCTG
GAAGTATGTCTGTATCAGTGTCCGTTAATACAAAATTGTTTTATCTTTTGATAGAACAGAATGTGAAGGTCTTGTTTCGGCAAGTCCTTTTAAATGACGG
TCCCTGTATAGCTGCTCAAGTACATTATATAAAGGGCTACATGATTCTGATTTCGAATGTTTTGTGTTGATATTGCACAACTTTTGAAGGAAGAATAAAT
TGCGGTAGTTTTGCTTGTGTTTCGGCACGGGTGAACAACATATTGCTTTTTATTTCGTCTGGAAAAGGTTTGTAGTAGAAGGCAAAATGCGGAGTTGGAT
AGTATAGTCTGGTGTGCTTGTTTCTATATGGAAGCAAATTGGGAAACAACATCCAATTTGGACCTGATATCAGACAAG
>AY683897|Protists|Stramenopiles;Oomycota;Saprolegniales;Aphanomyces_repetans_Se
CCCCGTTAAAAAGTCGTAACAAGGTTNCCGTAGGTGAACCTGCGGAAGGATCATTACCACACCAAAAAAAATACCCACGTGAACGGTACTCTTTATGAAG
CCATGTCGAGCGAGAGCTCGTAGGCAGAAGGTTTCGCAAGAAGCCGATGTGATTTCATCCCTTTAAATAAATGACTGATAGAGATAGCCATCAGAAATGA
TTGCTTGTAATAAAATACAACTTTCAACAGTGGATGTCTCGGCTCGCACATCGATGAAGAGCGCGGCGAACTGCGATACGTAATGCGAATTGCAGAATTC
AGTGAGTCATCGAAATCTTGAACGCATATTGCACTTTCGGGTTAGTCCTGGAAGTATGTCTGTATCAGTGTCCGTCGACACAAAATTGTTTGATCATTTT
GAATGATGGAACAGACTGTGAAGGTCTTGCTCCGGCAAGTCCTTTGAAATGAGAGTCCCTCGCTTGATGTCCAGTGCATTAAATAGAGGACTAATTGGAT
CTTGTTTCGGCATTATTTTGTGTTGCGACTGCACACTGGCTGAAGGGAGATTAAATTGCGGTAGCTTTGCTTGTGCTCCGGCACGGGTGAACATTTTATT
GCATTTTAACTCGACTGGAAGCTAGTTGTGGTGGCGGATGAAATAGGAGCAAGAGCTAATTAGTCTGGTGTGCTGGTCTCGAGTCGAGAAGCAAATGGGA
ATAAATATCCAATTTGGACCTGATATCAGACAAGACTACCCGCTGAATTTAAGCATATCAATAAG
>AY683890|Protists|Stramenopiles;Oomycota;Saprolegniales;Aphanomyces_repetans_Fb
AAAAAAAAAAAGTCGTAACAAGGTTTCCGTANGTGAMCNTGCGGAAGGATCATTNCCACNCCAAAAAAATATCCACGTGAACGTACTCTTTATGAAGCCA
TGTCGGGCCAAAAGCTCGTAGGCAGAAGGNTTCGCANGAAGCCGATGTGATTTCATCCCTTTTAATAAATGACTGATAGAGATAGCCATCAGAAATGATT
GCTTGTAATAAAATACAACTTTCAACAGTGGATGTCTCGGCTCGCACATCGATGAAGAGCGCGGCGAACTGCGATACGTAATGCGAATTGCAGAATTCAG
TGAGTCATCGAAATCTTGAACGCATATTGCACTTTCGGGTTAGTCCTGGAAGTATGTCTGTATCAGTGTCCGTCGACACCAAATTGTTTGATCATGTGAG
TGATGGAACAGAATGTGAGGGTCTTGTTTCGGCAAGTCCTTTTAAAAGAGAGTCCCTCGCTTGATGTTTTGTGCATTAATTAGAGGACTGTTTGGATCTT
GTTTCGGCATTATTTTGTGTTGCGACTGCACACTGGCTGAAGGGAGATTAAATTGCGGTAGTTTTGCTTGTGTTTCGGCACGGGTGAACATTTTATTGCA
TTTTAATTCSACTGGAGGGTAGTTGTGGTGGCGNATGAAATARAGGCAAGAGCTAAATAGTCTGGTGCGCTAGACGCAAGTCGAGAAGCAAATGGGAATA
AATATCCAATTTGGACCTGATATCARACAANANTACCCGCKRAMTTTAAA
>AY683889|Protists|Stramenopiles;Oomycota;Saprolegniales;Aphanomyces_repetans_An
CCGTAGGTGAACCCTSCGRAAGGATCATTACCACACCAAAAAAATATCCACGTGAACGTACTCTTTATGAAGCCATGTCGGGCCAAAAGCCCGTAGGCAG
AAGGTTTCGCAAGAAGCCGATGTGATTTCATCCCTTTTAATAAATGACTGATAGAGATAGCCATCAGAAATGATCGCTTGTAATAAAATACAACTTTCAA
CAGTGGATGTCTCGGCTCGCACATCGATGAAGAGCGCGGCGAACTGCGATACGTAATGCGAATTGCAGAATTCAGTGAGTCATCGAAATCTTGAACGCAT
ATTGCACTTTCGGGTTAGTCCTGGAAGTATGTCTGTATCAGTGTCCGTCGACACCAAATTGTTTGATCATGTGAGTGATGGAACAGAATGTGAGGGTCTT
GTTTCGGCAAGTCCTTTTAAAAGAGAGTCCCTCGCTTGATGTTTTGTGCATTAATTAGAGGACTGTTTGGATCTTGTTTCGGCATTATTTTGTGTTGCGA
CTGCACACTGGCTGAAGGGAGATTAAATTGCGGTAGTTTTGCTTGTGTTTCGGCACGGGTGAACATTTTATTGCATTTTAATTCSACTGGAGGCGTAGTT
GTGGTGGCGGATGAAATAGAGGCAAGAGCTAAATAGTCTGGTGCGCTAGACSCAAGTCGAGAAGCAAATGGGAATAAATATCCAATTTGGACCTGATWTC
ARACAAGACTACCCGCTGAATTTAAGCATATCAATAA
>AY310497|Protists|Stramenopiles;Oomycota;Saprolegniales;Aphanomyces_laevis_CBS_10752
TCCGTAGGTGAACCTGCGGAAGGATCATTACCACACCAAAAAAATATCCACGTGAACGTACTCTTTATGAAGCCAAGTCAGGCGCAAGCTTGTAGGCAGA
AGGTTTCGCAAGAAGCCGATGTGATTTCATCCCTTTTTAAATAAACGACTGATAGAGATAGCCATCAGAAATGATAGCTTGTAATAAAATACAACTTTCA
ACAGTGGATGTCTCGGCTCGCACATCGATGAAGAGCGCGGCGAACTGCGATACGTAATGCGAATTGCAGAATTCAGTGAGTCATCGAAATCTTGAACGCA
TATTGCACTTTCGGGTTAGTCCTGGAAGTATGTCTGTATCAGTGTCCGTCGACACCAAATTGTTTTATCATTGATTGATAGAGCAGACTGTGAAGGTCTT
GTTTCGGCAAGTCCTTTGAAATGAAGGTCCCTCGGTTGATGTCAGAGTACATTACATAGAGGACTATTTGGATCTTGTTTCGGCATTATTTTGTGTTGCG
ACTGCACACTGGCTGAAGGGAGATTAAATTGCGGTAGTTTTGCTTGTGTTTCGGCACGGGTGAACATGTATTGCATTTTAATTCGACTGGAGGACTTGGG
TGGTCAAAGATGAAATACGAGCAAGAGCCTTGTAGTCTGGTGTACTCCTAGCTCAAGTCGAGAAGCAAATGGGAATAAACATCCAATTTGGACCTGATAT
CAGACAAGACTACCCGCTGAATTTAAGCATATCAATAAGCGGAGGA
>AY310496|Protists|Stramenopiles;Oomycota;Saprolegniales;Aphanomyces_helicoides_CBS_21082
TCCGTAGGTGAACCTGCGGAAGGATCATTACCACACCAAAAAAAATATCCACGTGAAGGTATTCTTTATGAAGCCACGTCAAGCTTTGGCTTGCAGTGCA
GAAGGCAATTTATTGCCGATGTGATTTCATCCCTTGAATAAATGACTGATTGAGATAGCCATCAGAAATGATAGCTTGTAATACTATACAACTTTCAACA
GTGGATGTCTCGGCTCGCACATCGATGAAGAGCGCGGCGAACTGCGATACGTAATGCGAATTGCAGAATTCAGTGAGTCATCGAAATCTTGAACGCATAT
TGCACTTTCGGGTTAGTCCTGGAAGTATGTCTGTATCAGTGTCCGTCGACACCAACTTGTTTAATTAATTAATTAGACAGAATGTGAAGGTCTTGTGAAA
GTCCTTTGAAAAGAATGTCCCTTGCTCGAAGTCAGAGTATATTAAATAAAGGGCTCGTGTGATCTTGTTTCGGTATTATTTTATGTTGCGAGTGCACATA
TCTGAAAGGAGATGAAATTGCGGTAGTTTTGCTTGTGTTTCGGCACGGGTGGACATGTATTGCATTTGAATTCGAGTGGAGGATTTTTGTGATTGTGGAT
GAAATAGGAGCAAGAGAGGGCGAGTCTGGTGTATTCTAATGACGAGGCGAGAAGTAAATGGGAACTAATTCAATTTGGACCTGATATCAGACAAGACTAC
CCGCTGAATTTAANCATATCAATAAGCGGAGGA
>KU211082|Protists|Stramenopiles;Oomycota;Peronosporales;Pythiogeton_sp_V-MNSO2_2-64
GAGAGTGAAAATTTTCTACAAGTTTCCGTAGGTGAACCTGCGGAAGGATCATTACCACACCTAAATATCCACGTGAACCGTTTAGATTTGTTTTGTGCGT
CGCTGACGCTTGATGTTGGGTCTCGGCCCGACGTCGCGAAGGCTTGATGCTAAACGAAGGGGCGTTCGGCGATGTGTGGCTYGTGCTGCTGTTGTCTTGA
ACAAACCGAGTTGTTGGGGGGTCTTGCGGCGGTAGGTAACCTCGGTTACTGGCTGCTGCGAGCGTCTCGGCGGACGGTGGCTTCGGCCGCTGAATGCCTT
GAGCAAACCGACGATTTGGGGCGATCGACGACGTGGCTGCGGCTACTTTCCGTCTTGAGCAAACCGATGTCTTTTTAAACCATTTCCTAATACTGATCTA
TACTCCTAGGACGAAAGTCTTTGGTTTTAATTCCAACAACTTTCAGCAGTGGATGTCTAGGCTCGCACATCGATGAAGAACGCTGCGAACTGCGATACGT
AATGCGAATTGCAGAATTCAGTGAGTCATCGAAATTTTGAACGCATATTGCACTTTCGGGTTATGCCTGGAAGTATGCCTGTATCAGTGTCCGTAACACA
CACTTGCCTCTCTTTTTCTGTGTAGTCAGGGATTGGGATGGCCGAATATGAGGAGTCTCCGTACTGTTCGTGTTTTCGTCTTGTATGGAGTCCCTTGGAT
TGCAGGTTTGCTCTCTCGTGTCCTTTTGTCGTTGATGTCTTGAACCGCATCGATCGGCTCGAATAACTGTGCGCTGATAATGGCCAGTTGTGTGGATGTT
GATGAGATGGCCTCTTTTGGCGGTATGTTGGGCTTCGGCTTGACGTTAGCTGACTGTGGGTTGTTTCTAGTCCATGCTTCCTTGTGCTTGTTCTTTCTCA
TGGTGGTTTGGGCTTTGAGTACGTTGCGTAGTAAGGGTCGTCCGCTTTTGGGTGCCTGTCCGCTGGATGGCAATATTGAGTGAACCACCAATTTGGGAAC
CGTGCTCTTGATGGGCATGATTTACATTGGACCTGAAATCAGGCAAAACT
>KF719169|Protists|Stramenopiles;Oomycota;Peronosporales;Pythiogeton_sp_BV1
TCCACGTGAACCGTTACCGAATGTGTTGTGGGCTTCGCGGACGCGGTGCTCGGCTTGATGGTATTTTTATATCGTTGTGCTGGGCGCTGTGAAAGCTTGA
GGCTGAACGAAGGGGAACTCGGCTTTGATGATGTGCTTTCGGGTGCGTTGTTGGCCTTGAGTGAACCGATGTTATTTTTTAAACCATTTTCCTAATACTG
ATTGATACTCCGAGGACGAAAGTCTTTGGTTTTAATTCCAACAACTTTCAGCAGTGGATGTCTAGGCTCGCACATCGATGAAGAACGCTGCGAACTGCGA
TACGTAATGCGAATTGCAGAATTCAGTGAGTCATCGAAACTTTGAACGCATATTGCACTTTCGGGTTATGCCTGGAAGTATGCCTGTATCAGTGTCCGTA
AGACAAACTTGCCTTTCTTTTTCTGTGTAGTCAGGATTGGAGATGGCCGAATGTGAGGTGTCTGAAGCACTCCGCGTTGATCGTGGTGAGGCGTCAGTCC
CTTGAAATGCAGGTTGTTCTCTCTGTGTCTGTGTGCTGTTGATCGCTCGAAAAGCATCGATCAGCTCGAGTCGCTTTGCGCTGGTATTGTGCATTGGCGT
GGACATTATGGAGATGGCCTCTTTTGGCGGTATGTTGGGCTTCGGCTTGACGTTGTCTGCTGATGGAGTGTTCGTTTTCGTCTGTGCTATATAATGTGCT
TTGTCCGTGTGCTTGGCTTGATTTGGGCTTTGAGTACGTTGTTTAGTAGTGTGGGTCCGGCGTTCGTGATACCTGTCCATCGACTTGGTCGTGGATGGTA
AAAGAGGCAACACCAATTTGGGAAGAGGATGACTTTTCGGAGTTGTTCAATTTTT
>JQ610199|Protists|Stramenopiles;Oomycota;Peronosporales;Pythiogeton_sp_JH-2012f_Pg-195
CCACACCTAAAACTTTCCACGTGAACCGTTATTGAATCTGTTTTATGCTTCGCTGATGCGTTGCTCGGCATTATGTGTTGGGCTTTGCGGAGGCTTGAGG
CTGAACTCGGCGTTGGTGCACTCGGCTGTTTGTTTTCGGACGGACGGCCTTGAGTAATCCGATGCTTCTTTTAAACCATAACCTAAATACTGAATATACT
CCGAGGACGAAAGTCTTTGGTTTTAATTCCAACAACTTTCAGCAGTGGATGTCTAGGCTCGCACATCGATGAAGAACGCTGCGAACTGCGATACGTAATG
CGAATTGCAGAATTCAGTGAGTCATCGAAATTTTGAACGCATATTGCACTTTCGGGTTATGCCTGGAAGTATGCCTGTATCAGTGTCCGTAAGACAAACT
TGCCTTTCTTGTTCTGTGTAGTCAGGATGGGAGATGGCAGAAGTTGAGGGTCTATAGTTCTCTGTGTGTCACAGTGAGGCTGAGTCCCTTTAAATGCCGG
TTTGATCTTTTGTTTTGCGTGCTGTTGATGCCTCGGAAGGCAACGATCGGTACGAGTCGCTTTGCGCTAGTTGAGTGCATTTGCGTGGACAATGGAGATG
GGCCTGTTTTGGCGGTATGTTGGGCTTCGGCTTGACGTTGCAGTTGAGACAGTGTTTGTTTTCGTCTGTGCTTTGTTGTATTTGGCTGTGTTTGGCTTGA
TTTGTGCTTTGAGTACGTTGTTTAGTAGAGTGTGTCCGGCATGTGAACCTGTCTGTAGACCTGCGTCTGAGATGGTAATGGGACAAACACCAATTTGGGA
TTGGATTGGTTTTCGGACCGATTCGTTTTTAA
>JQ610198|Protists|Stramenopiles;Oomycota;Peronosporales;Pythiogeton_sp_JH-2012e_Pg-192
CCACACCTAAAATTTTCCACGTGAACTGTTATTGAATCTGTTGTATGCTTCGCTGATGTGTTGTTCGGCACTATGTGTTGTTCGATATGGAGGCTTGAGG
CTGAACTTGGCATTGGGGCGCTCGGCGCTTTGTCTGATTTTTTTGGATGGAGTGGCCTTGAACAAACCGATGCTTTCTTTTAAACCCTGAACTTAATACT
GAATATACTCCGAGGACGAAAGTCTTTGGTTTTAATTCCAACAACTTTCAGCAGTGGATGTCTAGGCTCGCACATCGATGAAGAACGCTGCGAACTGCGA
TACGTAATGCGAATTGCAGAATTCAGTGAGTCATCGAAATTTTGAACGCATATTGCACTTTCGGGTTATGCCTGGAAGTATGCCTGTATCAGTGTCCGTA
AGACAAACTTGCCTTTCTTTTTCTGTGTAGTCAGGGAAGGAGATGGCAGAATGTGAGGGTCTATAGTTCTCCGCGTTAATCGTGGTGAGGCTGAGTCCCT
TGAAATGCTGGTTTGATCTTTCGTGTCGTGTGCTGTTGATTGCTCGAAAGGCAACGATCAGTACGAGTCGCTTTGCGCTGGTTGAGTGCATTGGCGTGGA
CAATGGAGATAGGCCTGTTTTGGCGGTATGTTGGGCTTCGGCTTGACGTTAAGCTGAGATGGTGCTTGTTTTCGTCTGTGCTGTATTGTGTTTGACTGTG
TATTGCTTGATTTGTGCTTTGAGTACGTTGTTTAGTAGTGCGTGTCCGGCGTGTGATACCCGTCTCTAGAGCTGCCTCTGGGATGGTAAGGGGACAAACA
CCAATTTGGGATTGGATCATTTTATGATTCGTTTTTAA
>JQ610194|Protists|Stramenopiles;Oomycota;Peronosporales;Pythiogeton_sp_JH-2012a_Pg-180
CCACACCTAAAATTTTCCACGTGAACTGTTTTCGGAATATGATTTGTCCCTCGCTGAGATGGTGTTTGGTGCTTTTGTGCTGAATGCTGTTGATGCTTGA
GTGGTGATCGAAGGAATTCCTTGACTGCGTGAGTGGTCTTGTGTTTTCTGATGTTTCTTTTAAACCATTTTCTTAATACTGATCTATACTCCGAGGATGA
AAGTCTTTGGTTTTAATTCCAACAACTTTCAGCAGTGGATGTCTAGGCTCGCACATCGATGAAGAACGCTGCGAACTGCGATACGTAATGCGAATTGCAG
AATTCAGTGAGTCATCGAAATTTTGAACGCATATTGCACTTTCGGGTTATGCCTGGAAGTATGCCTGTATCAGTGTCCGTAAGACAAACTTGCCTTTCTT
TTTCTGTGTAGTCAGGGAAGGAGATGGCCGAATGTGAGGTGTCTGAAGCAATCCGCGTTGATCGTGGTGATGCGTCAGTCCCTTTAAATGTCGTTTGCTA
TCTGAGTGTCTATTGGCTATTGATTGCTTGAAAAGCATCGATCGGCTCGAGTCGCTTTGTACTTGTTGAGTGCATTGGCGCAGACATTAGGAGATGGCCT
CTTTTGGCGGTATGTTGGGCTTTTGCTTGACGTTGCAGCTGAGTGAGTGTTGTTTTCTGTTTGTGCTGTATTGTATTTGACGTGGTGCTTGGCTTGATTT
GTGCCTGAGTACGTTGTTTAGTAAAGCTAGTCTGGCTTTTGGGTACCTGTCCGTAATGGGATGGTAACAGTAGCTTCCACCAATTGGGAATGAAGTTGAT
TTATTGACTTCTTTTACA
>JQ610192|Protists|Stramenopiles;Oomycota;Peronosporales;Pythiogeton_uniforme_Pg-176
CCACACCTAAAATTTTCCACGTGAACTGTTTTCGAATCGGTTTGGTCCCTCGGTTGGGATAGCGTTTGGTGCTTTTTGTGCTGAATGTTGTTTTGGCCTT
GAGGGTGAACGAAGGGAATGCTTGACTGCCTTTTTGGTGGTTTTCAGTGTTTCTGATGTTTTTCTTTTAAACCATTTTCTTAATACTGATCTATACTCCG
AGGATGAAAGTCTTTGGTTTTAATTCCAACAACTTTCAGCAGTGGATGTCTAGGCTCGCACATCGATGAAGAACGCTGCGAACTGCGATACGTAATGCGA
ATTGCAGAATTCAGTGAGTCATCGAAATTTTGAACGCATATTGCACTTTCGGGTTATGCCCGGAAGTATGCCTGTATCAGTGTCCGTAAGACAAACTTGC
CTTTCTTTTTCTGTGTAGTCAGGGAAGGAAATGGCAGAATGTGAGGTGTCTGAAGCACTCCGCGTTAATCGTGGTGAGGCGTCAGTCCCTTTAAATATTG
TTTGCTATCTGAGTGTCTAATTGCTGTAGATTGCTTGAAAAGCATCGATCGGCTCGAGTCGCTTTGTGCTAGTTGAGTGCATTGGCGTAGACATATAGGA
GATGGCCTCGTTTGGCGGTATGTTGGGCTTTTAGCTTGACGTTGCAGCTGAGTGAGTGTTGTTTTCTGTTTATGCTGTATTGTATTTGACGGTGTGCTTG
GCTTGATTTGTGCCTGAGTACGTTGTTTAGTAGAGTTAGTCGGGCTTTTGGGTACCTGTCCGTAGAGAAGTATCTGGGATGGTAACAGTGGCTTACACCA
ATTGGGAACTGAGTTGATCGCATTTTGTGGTTGATTCTCTTTTTACA
>JQ610187|Protists|Stramenopiles;Oomycota;Peronosporales;Pythiogeton_sp_JH-2012b_Pg-158
CCACACCTAAAAAAATCCACGTGAATTGTTTTTGAATCTGTTTTGTCCTTTGGTTGAGATGGTGTTTTGTGCTCTTTGAGTGTGAGATACTGTTTTGACT
GAGGGTGAACGAAGGAGATATCGAGACTGCTGTAAAAGGTGGTTTTTGTGTTTCCGATGTTTTCTTTTAAACCATTTCTTTAATACTGATCTATACTCTA
AGGATGAAAGTCTTTGGTTTTAATTCCAACAACTTTCAGCAGTGGATGTCTAGGCTCGCACATCGATGAAGAACGCTGCGAACTGCGATACGTAATGCGA
ATTGCAGAATTCAGTGAGTCATCGAAATTTTGAACGCATATTGCACTTTCGGGTTATGCCTGGAAGTATGCCTGTATCAGTGTCCGTAAAACAAACTTGC
CTTTCTTTTTCTGTGTAGTCAGGAATGGAGATGGCAGAAAGTGAGGTGTCTGGAATGTTTATAATTTCAGTCCCTTTAAATGCAGTTTACTATCTGAGTG
TGGAGTTGCTGTTGATTGCTTGAAAGCATCGATCGGCTCGAGTCGCTTTGTGCTTGTTGAGTGCATTGGCGTAGACATTAAAGGAGATAGCCTCGTTTGG
CGGTATGTTGGGCTTTTTGCTTGACGTTGCAGCTGAGTGGGTGTTGTTTTCTGTTTATGCTGTATTGTGTTTGACGTGGTGCTTGGCTTGATTTGTGCCT
GAGTACGTTGTAAGTAGAGCTAGTCCGGCGATTTGATACCTGTTTCCTATTAGGGAATGGTAACAGTGGTAGACACGAATTGGGAAAAGGAGTTGATCTT
TCGGGATTGATTCTATTTAATA
>JQ610183|Protists|Stramenopiles;Oomycota;Peronosporales;Pythiogeton_sp_JH-2012c_Pg-127
CCACACCAAAAAACTTTCCACGTGAACCGTTCCGAATTTGTTTTGTGCTTCGCTGAAGTGGCGGCTTGCATGTTTGTGCTTGCTGCTATCGAGGCTTGAG
GCTGAACGAAGGGGATCTCTTCGGAGTGAACCGATGTTTTCTTTTAAACCCTTTACCTTAATACTGATAGATACTCTGAGGACGAAAGTCTTTGGTTTTA
ATTCCAACAACTTTCAGCAGTGGATGTCTAGGCTCGCACATCGATGAAGAACGCTGCGAACTGCGATACGTAATGCGAATTGCAGAATTCAGTGAGTCAT
CGAAATTTTGAACGCATATTGCACTTTCGGGTTATTCCTGGAAGTATGCCTGTATCAGTGTCCGTAACACAAACTTGCCTTTCTTTTTCTGTGTAGTCAG
GATTGGAGATGGCCGAATGTGAGGTGTCTCGAGAGCTGTGATGGTTTTCGAGTCCCTTGAAATGCAGGTTTTGTCTCTGAGTGTCTGAGTGCTGTTGATT
GCCTGGAAGGCAGTGATCGGCTCGGGTCGCTTTGCGCTGGTTGAGTGCATTGGCGTGGACATATGGAGATGGCCTCTTTTGGCGGTATGTTGGGCTTCGG
CTTGACGTTGCAGCTGATTGTGGGTTGTTTTCGTTCGTGCTGTATTGTGCTTGGCTGTAGTGCTTGGCTTGATCTGTGCCTTGAGCATTGCTGAGTAGGG
TGTGTCCGGCGTTTGGGTACCTGTCCTTTTGGATGGCAACAGAGCGGAATCACGAATTTGGGAAAAGGATCGCTTCTGCATTTATGTGGAGTGGTTCGTT
TTACA
>JQ610178|Protists|Stramenopiles;Oomycota;Peronosporales;Pythiogeton_zizaniae_Pg-043
CCACACCAAAAAACTTTCCACGTGAACTGTTACCGAATCTGTTCTTGTGCTCGCTGAAGCGGTGCTGTGCGCTGTAATGGTGCTAGGCTGCTGCCGAGGT
TTTGAGCTGAACGAAGGGGATCTCATTTTTTGATGGCATGGTTTCGGCTGTGTTGTTGAAGAAAGGGTGAACTGATGTTTTTTTAAACCATTTTCTAATA
CTGATTATTACTCTGAAGATGAAAGTCTTTGGTTTTAATTCCAACAACTTTCAGCAGTGGATGTCTAGGCTCGCACATCGATGAAGAACGCTGCGAACTG
CGATACGTAATGCGAATTGCAGAATTCAGTGAGTCATCGAGATTTTGAACGCATATTGCACTTTCGGGTTATGCCTGGAAGTATGCCTGTATCAGTGTCC
GTAACACAAACTTGCCTTTCTTTTTCTGTGTAGTCAGGAGAAGAGATGGCAGAATATGAGGTGTCTCGAGTACTCCGCTGGATTTGGCGAGTGTGGTTCG
AGTCCCTTTAAATACAGTTTGCTCTCTTTAGTGCTGAGATGAGTGCGATAGCTCGAAAAGTAGCGATTGGCTCGGATCGCCTTGCGCTGGTTTAGTGCAT
TGGCATGGACTATGGAGTTGGCCCTATTTGGCGGTATGTTGGGCTTCGGCTTGACGTTGCAGCTGAGTGGGTGAGCCGGCTTCGTCTGTGTTATAGTGTG
CTTTACTGTGTGTGAGGCTCGAACTGGGTTTTTGAGTTACTAAGTAGGTTGTTGCTTTGTTTTGGTGCCTGTCCTGTGCGAAATGCTGGGATGGCAAAGG
AGGCTTACACCTTTTGGGAACTGAATTGCCTGTATGGGTAGTTCTATTTTTCAA
>HQ643405|Protists|Stramenopiles;Oomycota;Peronosporales;Pythiogeton_zeae_Lev3132
CCACACCAAAAAACTTTCCACGTGAACTGTAACCGAATTTGTTCTTGTGCTCGCTAAGGTGGTGCTCTGCGCTGTAATGGTGCTAAGCTGCTGCCGAGGC
TTGAGCTGAACGAAGGGGATCTCGATTTTCGAGTGAACTGATGTTTTATTTTAAACCATTTTCCTAATACTGATTATTACTCCGAAGATGAAAGTCTTTG
GTTTTAATTCCAACAACTTTCAGCAGTGGATGTCTAGGCTCGCACATCGATGAAGAACGCTGCGAACTGCGATACGTAATGCGAATTGCAGAATTCAGTG
AGTCATCGAGATTTTGAACGCATATTGCACTTTCGGGTTATGCCTGGAAGTATGCCTGTATCAGTGTCCGTAACACAAACTTGCCTTTCTTTTTCTGTGT
AGTCAGGGGAGGAAATGGCAGAAAATGAGGTGTCTCGAGCACTCCGCTGTATGGCGAGTGAGGTTCGAGTCCCTTGAAATATAGTTTGCTCTCTGTAGTG
CTTTAATGAGTGCGATAGCTCGAAAAGTAGCGATTGGCTCGGATCGCCTTGTGCTGGTTTAGCGCATTGGTGTGGACTATGGAGTTGGCCCTATTTGGCG
GTATGTTGGGCTTCGGCTTGACGTTGCAGCTGAGTGGGTGAGCCGGCTTCGTCTGTACTATTGTGTGCTTTACTGTGTAGGGCTTGAACTGGGTTTTTGA
GTTACCAAGTAGGTTGTTGCTACATTTTGGTGCCTGTCCTGTACGAATTGTCGGGATGGTAAAGGAGGCTTACACCTTTTGGGAACAGAATTGCCTGTAT
GGGTAGTTCAAATTTTCAA
>KT257376|Protists|Stramenopiles;Oomycota;Peronosporales;Myzocytiopsis_osiris_LEV6439
CTACTTGGATAACCGTAGTAATTCTAGAGCTAATACATGCGCAAATACCCAACTGCTTGTCGGGCGGGTAGCATTTATTAGATTGAAACCAATGCAGCTT
CGGCTGGTATTGTGTTGAATCATAATAACTGTGCGGATCGCGTTTTTAACGCGATAAATCAACTGAGTTTCTGCCCTATCAGCTTTGGATGGTAGGATAT
GGGCCTACCATGGCGTTAACGGGTAACGGGGAATTAGGGTTTGATTCCGGAGAGGGAGCCTTAGAAACGGCTACCACATCCAAGGAAGGCAGCAGGCGCG
TAAATTACCCAATCCTGACACAGGGAGGTAGTGACAATAAATAACAATGTCGGGCTATTTTAGTCTGACAATTGGAATGAGAACAATTTAAATCCCTTAT
CGAGGATCAATTGGAGGGCAAGTCTGGTGCCAGCAGCCGCGGTAATTCCAGCTCCAATAGCGTATATTAAAGTTGTTGCAGTTAAAAAGCTCGTAGTTGG
ATTTCTGGCTTGAGCGTCCGGTCCACTTCTTCGGAGGTGCGTACTATGGATGTTTGGGTCATTTTTTGTGAGGATGCCTTTCTGCCATTAAGTTGGTGAT
TAGGTGGACTTGCATCGTTTACTGTGAAAAAATTAGAGTGTTTAAAGCAGGCGTTTGCTCATTTGAATACATTAGCATGGAATAATAAGATACGACCCTG
GTGGTCTATTTTGTTGGTTTGCACGCCGGGGCAATGATTAATAGGGACAGTTGGGGGTATTCATATTTCAGCGTCAGAGGTGAAATTCTTGGATCGCTGA
AAGATGATCTTAGGCGAAAGCATTTACCAAGGATGTTTTCATTAATCAAGAACGAAAGTTAGGGGATCGAAGATGATTAGATACCATCGTAGTCTTAACC
ATAAACTATGCCGACTCGGGATTGGCAGTCGTTTAATTTGAATGACCTTGTCAGCACCGTATGAGAAATCAAAGTCTTTTGGGTTCCGGGGGGAGTATGG
GTCGCAAGGCTGAAACTTAAAGGAATTGACGGAAGGGCACCACAAGAAGTGGAGCCTGCGGCTTAATTTGACTCAACACGGGAAAACTTACCAGGYCCAG
ACATAGTAAGGGATGGACAGATTGAGAGCTCTTTCTTGATTCTATGGGTGGTGGTGCATGGCCGTTCTTAGTTGGTGGAGTGATTTGTCTGGTTAATTCC
GTTAACGAACGAGACCTCCGCGTGCTAAATAGTCCTGCTTACAATTTTTGTAGGTAAGGACTTCTTAGAGGGACTTTTGGCGACTAGCCAAAGGAAGTTG
GAGGCAATAACAGGTCTGTGATGCCCTTAGATGTTCTGGGCCGCACGCGCGCTACACTGATGCGTTCAACGAGTTTACAACCTTGATCGATAGGTCTGGG
TAATCTTTTGAATACGCATCGTGCTAGGGATAGATTATTGCAATTATTAATCTTGAACGAGGAATTTCTAGTAAACGCAAGTCATCAGCTTGCATTGATT
ACGTCCCTGCCCTTTGTACACACCGCCCGTCGCACCTACCGATTGAATGACTCGGTGAAAAATTGGGACCGTGAATTCGCTAGCTTTATTGAAAGTGAAT
TTATGGGAACTTTTTTTAACCTCGTCATTTAGAGGAAGGTGAAGTCGTAACAAGGTTTCCGTAGGTGAACCTGCGGAAGGATCATTACCACACCAAATTA
AAATATCCCACGTGAATTTTTTACTGTTTTGTTTTGTGCTGTTTTCCATCTTTCTTAGGTGGGAGAATGGCTAAACGACAGTTAGGTTTCGAGTTTCTTC
TTTATGTAAAGACTCTTTATCTAACACGTCAGAAATTATTTAAGTCCTTTTACACTTTATATATAAAACTGATGTTTTTTATTTTTAATAAATTGCAATT
ACGAAAGTTCTTGCTCTTAATTTAAATACAACTWTCAACAGTGGATGTCTAGGCTCGCACATCGATGA
>KT257375|Protists|Stramenopiles;Oomycota;Peronosporales;Myzocytiopsis_humicola_LEV6398
GCTTGTCTCAAAGATTAAGCCATGCATGTCTAAGTATAAACAATTTTGTACTGTGAAACTGCGAATGGCTCATTATATCAGTTATAGTCTACTCGATAGT
ACCTTACTACTTGGATAACCGTAGTAATTCTAGAGCTAATACATGCGCAAATACCCAACTGCTTGTCGGGCGGGTAGCATTTATTAGATTGAAACCAATG
CAGCTTCGGCTGGTATTGTGTTGAGTCATAATAACTGTGCGGATCGCACTTTTGTGCGATAAATCGATTGAGTTTCTGCCCTATCAGCTTTGGATGGTAG
GATATGGGCCTACCATGGCATTAACGGGTAACGGGGAATTAGGGTTTGATTCCGGAGAGGGAGCCTTAGAAACGGCTACCACATCCAAGGAAGGCAGCAG
GCGCGTAAATTACCCAATCCTGACACAGGGAGGTAGTGACAATAAATAACAATGCTCTGGCTCTTCGAGTCGGGCAATTGGAATGAGAACAATTTAAATC
CCTTAACGAGGATCAATTGGAGGGCAAGTCTGGTGCCAGCAGCCGCGGTAATTCCAGCTCCAATAGCGTATATTAAAGTTGTTGCAGTTAAAAAGCTCGT
AGTTGGATTTCTGGTTTGAACGTCCGGTCCGCTTCCTTTGGAAGTGTGTACTAAGGATGTTTGAGCCATTTTTTGTGAGGATATTCTTCTGCCATTAAGT
TGGTGGTTGAATGGACTTGCATCGTTTACTGTGAAAAAATTAGAGTGTTTAAAGCAGGCGTTTGCTCACTGAATACATTAGCATGGAATAATAAGATACG
ACCTTGGTGGTCTATTTTGTTGGTTTGCACACCAGGGTAATGATTAATAGGGACAGTTGGGGGTATTCATATTTCAGCGTCAGAGGTGAAATTCTTGGAT
CGCTGAAAGATGAGCTTAGGCGAAAGCATTTACCAAGGATGTTTTCATTAATCAAGAACGAAAGTTAGGGGATCGAAGATGATTAGATACCATCGTAGTC
TTAACCATAAACTATGCCGACTCGGGATTGGCAGTCGTTTAATTTAAATGACCTTGTCAGCACCGTATGAGAAATCAAAGTCTTTGGGTTCCGGGGGGAG
TATGGTCGCAAGGCTGAAACTTAAAGGAATTGACGGAAGGGCACCACCAGGAGTGGAGCCTGCGGCTTAATTTGACTCAACACGGGAAAACTTACCAGGT
CCAGACATAGTAAGGATTGACAGATTGAGAGCTCTTTCTTGATTCTATGGGTGGTGGTGCATGGCCGTTCTTAGTTGGTGGAGTGATTTGTCTGGTTAAT
TCCGTTAACGAACGAGACCTCCGCGTGCTAAATAGTTTCGCTTACAATTTTTTGTAGGTTTGAAACTTCTTAGACGGACTTTTGGGTAATCAAACCAAAG
GAAGTTGGAGGCAATAACAGGTCTGTGATGCCCTTAGATGTTCTGGGCCGCACGCGCGCTACACTGATGCGTTCAACGAGTTTACAACCTTGATCGATAG
GTCTGGGTAATCTTTTGAATGCGCATCGTGCTAGGGATAGATTGTTGCAATTTTCAATCTTGAACGAGGAATTCCTAGTAAACGCAAGTCATCAGCTTGC
ATTGATTACGTCCCTGCCCTTTGTACACACCGCCCGTCGCACCTACCGATTGAATGACTCGGTGAAAAATTGGGACCGTGAATCTGTTTGCTTAATTGCG
AGTGAATTTATGGGAACTTTTTTTAACCTCGCCATTTAGAGGAAGGTGAAGTCGTAACAAGGTTTCCGTAGGTGAACCTGCGGAAGGATCATTACCACAC
CTAAAAAAACTTTCCACGTGAACCCGTTTAAATAAGTTCTTGGGCTTTACCAATGTTTATATTTTGTTTTTGGATAAAATATAAATAGAGGTTGAAGGCT
GAACGAAGGCTATTGTAATCATTATGAATGCTTTAGCTGATGTATTTTTCAAATCCTTTTAACTATTTACTGATTTTATTCTAAGAACGAAAATTCTTAG
TTATAATAGACAACAACTTTCAGCAGTGGATGTCTAGGCTCGCACATCGATGAAGAACGCTGCGAACTGCGATACGTAATGCGAATTGCAGAATTCAGTG
AGTCATCGAAATTTTGAACGCATATTGCACTCTCGGGTTATACCTGGGAGTATGCCTGTATCAGTGTCCGTAAAACAAACTTGTCTTTCTTTTTTTGTGT
AGTCAAAGAATGAATGTACAGAATTTGAAGTGTCTTAAGAATTTGTATTAAAACAAATTTTGAGTCCTTTTAAATAAATATACACTGTCTTCTTATAGTT
TATTATAAAGTAGTGCATTATACGCAGCTATTCAGAGCGCTTGCATTTGCAACATACTTTTGCTTAAACATTAAAGAGGAAACCATAATTTGCGGTATGT
TTAGCTTTGGCTTGACAATTCAGCTTATTGTGTGTGAAATCTGTTTTTGCTTGAAAGTTTATTGTAGTGCTTGTTTGATCTGTATCTTTGATGTACATTG
TATTACATGCATAGTAGACGCCTTTTTTACTTAATTTTTTAAGAAAGAAAGGTCAAGAAAATAGGTACCTATTGGGAAACTAATGCATTAAGCTTGCTTA
ATGTATCTCAATTGGACCTGATATCAGGCAAGATTACCCGCTGAATTTAAGCATATAACTAAGCGGAGGAAAAGAAACTAACAAGGATTCCCCTAGTAAC
GGCGAGTGAAGCGGGAAGAGCTCAAGCTTAAAATCTCCATGCAAGTTTTGCAAGGCGAATTGTAGTCTATAGAGGCGCTATCAGTGCGGCTATTTGGGAT
AAGTTCCTTGGAAAAGGACAGCATCGAGGGTGATACTCCCGTTTGTGCCCATGTAGCTAGCACGTACGATACGTTTTCTTTGAGTCGTGTTGTTTGGGAA
TGCAGCACAAAGTAGGTGGTAAATTCCATCTAAAGCTAAATATTGGTGCGAGACCGATAGCGAACAAGTACCGTGAGGGAAAGATGAAAAGAACTTTGAA
AAGAGAGTTAAAGAGTACCTGAAACTGCTGAAAGGGAATCGAATCGTTTCCAGTGTCTTAATCTATTGCATATTTCATTGGCGAGTTCATGCGTGTAGTG
TTTATGACAGTAGCTTGCTGCGTCTTGCATTATTCTGCGTAAACTTGCTTGTGCCCTGTGCTTTAGTGTGACGTCAAAGTCAGTTTGTATGCTGCGGGAA
ATGGTAGTTAAGGAGGTAGGTTGAGTGCTTGCGCTTTTCTGTTATATCTTAATTTACTAGTCGTCGTGGTTGAGACTGAGGTGCCTACAACGTGCTTTAA
AGTCTTGTGAGCACTTATCTAATTCGCTGTTTGGATAGCTTGCTATGCTAATGGTTGTATTGGGTGATTGTGTTTGTGAGTAACTTTTGTCGTTCGGGAC
TTTGACGAAATGGAGCGATCCGTCCCGTCTTGAAACACGGACCAAGGAGTCTAACATGTGTGCAAGTGTTAGGGTGTGGAAACCCCAGCGCGGAATGAAA
GTAAAGAATAGCATTAGCTGTTTGAGGTAGGAAACCTTTCTTTATGAAGGGTGGCACTATCGACCGATCATGAACCTTCGTGGTAAAAGATTTGAGTATG
AGCACATATGTTGGTACCCGAAAGATGGTGAACTATGCCTGAGTAGGGTGAAGCCAGGGGAAACTCTGGTGGAAGCTCGTAGCGATTCTGACGTGCAAAT
CGATCGTCAAACTTGGGTATAGGGGCGAAAGACTAATCGAACCATCTAGTAGCTGGTTCCCTCCGAAATTTCCCTCAGGATAGCAGCAACTTAGTCACGA
TAGTTTTATGAGGTAAAGCGAATGATTAGAGGACTCGGGGAAGAAACTTCCTTGACCTATTCTCAAACTTTAAATCTGTAAGACCTGTAGGTTTCTTAAT
TGAACTTGCGGATGTGAATATCAAGTTGTTAGTGGGCCATACGGGGTAAGCTCGTCTGGCGATGCGGGATGAACCGAACGCAAAGTTAAAGTGCCAAAGT
ACCCGCTCACCTAGATACCATAAAAGGTGTTGGTTCATTTAGACAGCAGGACGGTGGCCATGGAAGTTGGAATCCGCTA
>KT257374|Protists|Stramenopiles;Oomycota;Peronosporales;Myzocytiopsis_lenticularis_LEV6086
GCTTGTCTCAAAGATTAAGCCATGCATGTCTAAGTATAAACAATTTTGTACTGTGAAACTGCGAATGGCTCATTATATCAGTTATAGTCTACTCGATAGT
ACCTTACTACTTGGATAACCGTAGTAATTCTAGAGCTAATACATGCGCAAATACCCAACTGCTTGTCGGGCGGGTAGCATTTATTAGATTGAAACCAATG
CAGCTTCGGCTGGTATTGTGTTGAGTCATAATAACTGTGCGGATCGCACTTTTGTGCGATAAATCGATTGAGTTTCTGCCCTATCAGCTTTGGATGGTAG
GATATGGGCCTACCATGGCATTAACGGGTAACGGGGAATTAGGGTTTGATTCCGGAGAGGGAGCCTTAGAAACGGCTACCACATCCAAGGAAGGCAGCAG
GCGCGTAAATTACCCAATCCTGACACAGGGAGGTAGTGACAATAAATAACAATGCTCTGGCTCTTCGAGTCGGGCAATTGGAATGAGAACAATTTAAATC
CCTTAACGAGGATCAATTGGAGGGCAAGTCTGGTGCCAGCAGCCGCGGTAATTCCAGCTCCAATAGCGTATATTAAAGTTGTTGCAGTTAAAAAGCTCGT
AGTTGGATTTCTGGTTTGAGCGTCCGGTCCGCTTCCTCTGGAAGTGTGTTACTAAGGATGTTTGAGCCATTTTTTGTGAGGATGTTCTTCTGCCATTAAG
TTGGTGGTTGAATGGACTTGCATCGTTTACTGTGAAAAAATTAGAGTGTTTAAAGCAGGCGTTTGCTCATTGAATACATTAGCATSGAATAATAAGATAC
GACTTTGGTGGTCTATTTTGTTGGTTTGCGCACCAGGGTAATGATTAATAGGGACAGTTGGGGGTATTCATATTTCAGCGTCAGAGGTGAAATTCTTGGA
TCGCTGAAAGATGAGCTTAGGCGAAAGCATTTACCAAGGATGTTTTCATTAATCAAGAACGAAAGTTAGGGGATCGAAGATGATTAGATACCATCGTAGT
CTTAACCATAAACTATGCCGACTCGGGATTGGCAGTCGTTTAATTTAAATGACCTTGTCAGCACCGTATGAGAAATCAAAGTCTTTGGGTTCCGGGGGGA
GTATGGTCGCAAGGCTGAAACTTAAAGGAATTGACGGAAGGGCACCACCAGGAGTGGAGCCTGCGGCTTAATTTGACTCAACACGGGAAAACTTACCAGG
TCCAGACATAGTAAGGATTGACAGATTGAGAGCTCTTTCTTGATTCTATGGGTGGTGGTGCATGGCCGTTCTTAGTTGGTGGAGTGATTTGTCTGGTTAA
TTCCGTTAACGAACGAGACCTCCGCGTGCTAAATAGTTTCGCTTACAATTTTTTGTAGGTTTGAGACTTCTTAGAGGGACTTTTGGGTAATCAAACCAAA
GGAAGTTGGAGGCAATAACAGGTCTGTGATGCCCTTAGATGTTCTGGGCCGCACGCGCGCTACACTGATGCGTTCAACGAGTTTACAACCTTGATCGATA
GGTCTGGGTAATCTTTTGAATGCGCATCGTGCTAGGGATAGATTGTTGCAATTTTCAATCTTGAACGAGGAATTCCTAGTAAACGCAAGTCATCAGCTTG
CATTGATTACGTCCCTGCCCTTTGTACACACCGCCCGTCGCACCTACCGATTGAATGACTCGGTGAAAAATTGGGACTGTGAATCTGTTTGCTTTATTGC
GAGTGGATCTATGGGAACTTTTTTTAACCTCGCCATTTAGAGGAAGGTGAAGTCGTAACAAGGTTTCCGTAGGTGAACCTGCGGAAGGATCATTACCACA
CCTAATAAAACTTTCCACGTGAACCTGTTCTACTAGTTTTGTGCTTCGCCAATGTTGTTGTTTTATCTTCGATGAGACAAGGATAGCGGCTTGAGGCTGA
ACGAAGGTTGATTTTGCTATCATGGCGAAGTTGRCTGATGTACTTTTCAAACCCCTTTAACTAATTACTGATAAATACTCTGAGAACGAAGTTCTTAGTT
TTAACTAGATAACAACTTTCAGCAGTGGATGTCTAGGCTCGCACATCGATGAAGAACGCTGCGAACTGCGMTACGTAATGCGAATTGCAGAATTCAGTGA
GTCATCGAAATTTTGAACGCATATTGCACTCTCGGGTTATGCCTGGGAGTATGCCTGTATCAGTSTCCGTAAATCAAACYTGCCTTTCTTYTTCTGTGTA
GTCAGGAGRGGAAACGTGCAGAATGTGAAGTGTCTCGAAAATCTGCATTSCTTGCAATGACAGACCATCGAGTCCYTTTAAATAGACMCYGTCTTCTTAT
ATGKTGCTGTGAAGTGTGATACMCGAACGCGGTGATCTTCGGATCGCTTGCATTTGTTGGCGACTTCGGTGAAAACATTAAAGAGGAAMCCTTAATTCGC
GGTATGTTTGGCTTCGGCTCGACAATTCAGCTTATTTTGTGTGGAATCTGTTTTTGCCTTGAGGTGTACTAGCATKTGTGGGCTCGAACTGTTGATKGCT
GTCTTAGTACKGTGKKACTGCATGGTGRCGCCTCTCTGCATCTWTTGAAGTAGATTGTGTTTTAAGAAGAAGTTCAATTTGGGAACYAATACTCTAAGCT
TGCTTATTGTATCTCAATTGGACCTGATATCAGGCAAGATTACCCGCTGAATTTAAGCATATAACTAAGCGGAGGAAAAGAAACTAACAAGGATTCYCCT
AGTAACGGCGAGTGAAGCGGGAAGAGCTCAAGCTTAAAATCTCTGTGCAAGTTTTGCATGGCGAATTGTAGTCTATAGAGGCGATATCAGTGCAGCTATT
TGGGATAAGTTCCTTGGAAAAGGACAGCATCGAGGGTGATACTCCCGTTTGTGCCTARATAGCTTGTGCGTACGATACGTTTTCTTTGAGTCGTGTTGTT
TGGGAATGCAGCACAAAGTAGKTGGTAAATTCCATCTAAAGCTAAATATTGGTGCGAGACCGATAGCGAACAAGTACCGTGAGGGAAAGATGAARAGAAC
TTTGAAAAGAGAGTTAAAGAGTACCTGAAACTGCTGAAAGGKAATCGAATCGTTTCCAGTGTCTATAATCCATAGCATATTTCATTGGCGAGTGAATGCG
GATAGTGTGTATGACAGTAGCTTGCTGCGTCTTGCATTATTCTGCGTTTACTTGCTGGTGCCCTGTGCTGTGGTGGGACGTCAGAGTCAGTTTGTATGCT
GCGGGAAATGGTTAGTTGAGGAGGTAGGCCGAGCGCTTGCGTTTTGCTGTTATATCTTGGCTAACTAGTCGTCGTGGTTGAGACTGAGGTGCCTACAACG
TGCTTTAAAGTCTTATGAGCATTTATCTGGTTGACTGTTTGGATAGCTTGCTATGCTGATGGTTAAATCGGGTGATTGTGTTTGTGAGTAACTTTTGCCG
TTCGGGACTTTGACGAAATGGAGCGATCCGTCCCGTCTTGAAACACGGACCAAGGAGTCTAACATGTGTGCAAGTGTTAGGGTGTGGAAACCCCAGCGCG
AAATGAAAGTAAAGGATAGCATTAGCTGTCTGAGGTAGGAAACCTTTCCTTGTGAGGGGTGGCACTATCGACCGATCATGAACCTTCGTGGTGAAAGATT
TGAGTATGAGCACATATGTTGGTACCCGAAAGATGGTGAACTATGCCTGAGTAGGGTGAAGCCAGGGGAAACTCTGGTGGAAGCTCGTAGCGATTCTGAC
GTGCAAATCGATCGTCAAACTTGGGTATAGGGGCGAAAGACTAATCGAACCATCTAGTAGCTGGTTCCCTCCGAAATTTCCCTCAGGATAGCAGCAACTT
ATTTACGATAGTTTTATGAGGTAAAGCGAATGATTAGAGGACTCGGGGAAGAAACTTCCTTGACCTATTCTCAAACTTTAAATCTGTAAGACCTGCAGGT
TTCTTAATTGAACTTGTGGATGTGAATATCAAGTTGTTAGTGGGCCATACGGGGTAAGCTCGTCTGGCGATGCGGGATGAACCGAACGCAAAGTTAAAGT
GCCAAAGTACCCGCTCACCTAGATACCATAAAAGGTGTTGGTKCATTTAGACAGCAGGACGGTGGCCATGGAAGTTGGAATCCGCTAAGG
>KT257371|Protists|Stramenopiles;Oomycota;Peronosporales;Myzocytiopsis_glutinospora_LEV5871
GCTTGTCTCAAAGATTAAGCCATGCATGTCTAAGTATAAACAATTTTGTACTGTGAAACTGCGAATGGCTCATTATATCAGTTATAGTCTACTCGATAGT
ACCTTACTACTTGGATAACCGTAGTAATTCTAGAGCTAATACATGCGCAAATACCCAACTGCTTGTCGGGCGGGTAGCATTTATTAGATTGAAACCAATG
CAGCTTCGGCTGGTATTGTGTTGAGTCATAATAACTGTGCGGATCGCACTTTTGTGCGATAAATCGATTGAGTTTCTGCCCTATCAGCTTTGGATGGTAG
GATATGGGCCTACCATGGCATTAACGGGTAACGGGGAATTAGGGTTTGATTCCGGAGAGGGAGCCTTAGAAACGGCTACCACATCCAAGGAAGGCAGCAG
GCGCGTAAATTACCCAATCCTGACACAGGGAGGTAGTGACAATAAATAACAATGCTCTGGCTCTTCGAGTCGGGCAATTGGAATGAGAACAATTTAAATC
CCTTAACGAGGATCAATTGGAGGGCAAGTCTGGTGCCAGCAGCCGCGGTAATTCCAGCTCCAATAGCGTATATTAAAGTTGTTGCAGTTAAAAAGCTCGT
AGTTGGATTTCTGGTTTGAACGTCCGGTCCGCTTCCTTTGGAAGTGTGTACTAAGGATGTTTGAGCCATTTTTTGTGAGGATATTCTTCTGCCATTAAGT
TGGTGGTTGAATGGACTTGCATCGTTTACTGTGAAAAAATTAGAGTGTTTAAAGCAGGCGTTTGCTCACTGAATACATTAGCATGGAATAATAAGATACG
ACCTTGGTGGTCTATTTTGTTGGTTTGCACACCAGGGTAATGATTAATAGGGACAGTTGGGGGTATTCATATTTCAGCGTCAGAGGTGAAATTCTTGGAT
CGCTGAAAGATGAGCTTAGGCGAAAGCATTTACCAAGGATGTTTTCATTAATCAAGAACGAAAGTTAGGGGATCGAAGATGATTAGATACCATCGTAGTC
TTAACCATAAACTATGCCGACTCGGGATTGGCAGTCGTTTAATTTAAATGACCTTGTCAGCACCGTATGAGAAATCAAAGTCTTTGGGTTCCGGGGGGAG
TATGGTCGCAAGGCTGAAACTTAAAGGAATTGACGGAAGGGCACCACCAGGAGTGGAGCCTGCGGCTTAATTTGACTCAACACGGGAAAACTTACCAGGT
CCAGACATAGTAAGGATTGACAGATTGAGAGCTCTTTCTTGATTCTATGGGTGGTGGTGCATGGCCGTTCTTAGTTGGTGGAGTGATTTGTCTGGTTAAT
TCCGTTAACGAACGAGACCTCCGCGTGCTAAATAGTTTCGCTTACAATTTTTTGTAGGTTTGAAACTTCTTAGACGGACTTTTGGGTAATCAAACCAAAG
GAAGTTGGAGGCAATAACAGGTCTGTGATGCCCTTAGATGTTCTGGGCCGCACGCGCGCTACACTGATGCGTTCAACGAGTTTACAACCTTGATCGATAG
GTCTGGGTAATCTTTTGAATGCGCATCGTGCTAGGGATAGATTGTTGCAATTTTCAATCTTGAACGAGGAATTCCTAGTAAACGCAAGTCATCAGCTTGC
ATTGATTACGTCCCTGCCCTTTGTACACACCGCCCGTCGCACCTACCGATTGAATGACTCGGTGAAAAATTGGGACCGTGAATCTGTTTGCTTTATTGCG
AGTAGATTTATGGGAACTTTTTTTAACCTCGCCATTTAGAGGAAGGTGAAGTCGTAACAAGGTTTCCGTAGGTGAACCTGCGGAAGGATCATTACCACAC
CTAATAAAACTTTCCACGTGAACCGTTCGAATAAGTTCTTGGGCTTCGCCGATGTTAGTGTTTTGTTTTATATAGAACATTAATGGAGGTTTGAGGCTGA
ACGAAGGCTATTGTGGTTATTACAACTGCATTAGCTGATGTATTTTTCAAATCCTTGAACCATTTACTGATTATACTCTAAGGACGAAAGTTCTTAGTTT
TAATAGACAACAACTTTCAGCGGTGGATGTCTAGGCTCGCACATCGATGAAGAACGCTGCGAACTGCGATACGTAATGCGAATTGCAGAATTCAGTGAGT
CATCGAAATTTTGAACGCATATTGCACTCTCGGGTTATACCTGGGAGTATGCCTGTATCAGTGTCCGTAAAACAAACTTGCCTTTTTTTTCCTGTGTAGT
CAGAAAGAAAAACGTGCAGAATGTGAAGTGTCTCGAAAATCTGAGTTGCTTTTGCAATAACTGATCATCGAGTCCTTTTAAAGCAATATACACTGTCTTC
TTATAGTTTGCTGTGATATAATGCACAATACGTGGCGATATCCGAACGCTTGCATTTGTGACTTACTTCGGTTTTAACAATAAAGAGGAAACCATGATTT
GCGGTATGTTTAGCTTCGGCTTGACAATTCAGCTTATCCTGTGTGGAATCTGTTTTAGCCTTGAGGTTTGTTGTAGTGCTTGTTTGATCTGTGTTGCTGA
TGTATAGTGTATTACGTGCAGAGTAAACGCCTTTTTACTTCTTTTGAAATGAAACGGTCAAGAAGCATGTACCTATTGGGAAACTAATGCATTAGGCTTG
CTTAATGTATCTCAATTGGACCTGATATCAGGCAAGATTACCCGCTGAATTTAAGCATATAACTAAGCGGAGGAAAAGAAACTAACAAGGATTCCCCTAG
TAACGGCGAGTGAAGCGGGAAGAGCTCAAGCTTAAAATCTTCATGCAAGTTTTGCGTGACGAATTGTAGTCTATAGAAGCGCTATCAGTGCGGCTATTTA
GGATAAGTTCCTTGGAAAAGGACAGCTGCGAGGGTGATACTCCCGTTTGTGCCTAAGTAGCTAGCACGTACGATACGTTTTCTTTGAGTCGTGTTGTTTG
GGAATGCAGCACAAAGTAGGTGGTAAATTCCATCTAAAGCTAAATATTGGTGCGAGACCGATAGCGAACAAGTACCGTGAGGGAAAGATGAAAAGAACTT
TGAAAAGAGAGTTAAAGAGTACCTGAAACTGCTGAAAGGGAATCGAATCGTTTCCAGTGTCTTAATCCATTGCATATTTCATTGGCGAGTTGATGCGTGT
GGTGTTTATGACAGTAGCTTGCTGCGTCTTGCATTATTCTGCGTTAACTTGCTTGTGCCCTGTGCGGTGGTGTGACGTCAAAGTCAGTTTGTATGCTGCG
GGAAATGGTTAGTTGAGGAGGTAAGTTGAGTGCTTGCACTTGGCTGTTATACCTTGATTAACTAGTTGTCGTGGTTGAGACTGAGGTGCCTACAACGTGC
TTTTAAGTCTTATAAACACTTATCTGGTTCACTGTTTGGATAGCTTGCTATGCTAATAGTTGTATCGGGTGATTGTGTTTGCAAGTAACTTTTGCCGTTC
GGGACTTTGACGAAATGGAGCGATTCGGCCAGTCTTGAAACACGGACCAAGGAGTCTAACATGTGTGCAAGTGTTAGGGTGTGGAAACCCCAGCGCGAAA
TGAAAGTAAAGGATAGCATTAGCTATCTGAGGTAGGAAACCTTTCCATGTGAAGGGTGGCACTATCGACCGATCATGAACCTTCGTGGTGAAAGATTTGA
GTATGAGCACATATGTTGGTACCCGAAAGATGGTGAACTATGCCTGAGTAGGGTGAAGCCAGGGGAAACTCTGGTGGAAGCTCGTAGCGATTCTGACGTG
CAAATCGATCGTCGAACTTGGGTATAGGGGCGAAAGACTAATCGAACCATCTAGTAGCTGGTTCCCTCCGAAATTTCCCTCAGGATAGCAGCAACTTAGT
CACGATAGTTTTATGAGGTAAAGCGAATGATTAGAGGACTCGGGGAAGAAACTTCCTTGACCTATTCTCAAACTTTAAATCTGTAAGACCTGCAGGTTTC
TTAATTGAACTTGCGGATGTGAATATCAAGTTGTTAGTGGGCCATACGGGGTAAGCTCGTCTGGCGATGCGGGATGAACCGAACGCAAAGTTAAAGTGCC
AAAGTACCCGCTCACCTAGATACCATAAAAGGTGTTGGTTCATTTAGACAGCAGGACGGTGGCCATGGAAGTTGGAATCCGCTAAGG
>KT257367|Protists|Stramenopiles;Oomycota;Peronosporales;Myzocytiopsis_subuliformis_LEV5857
GCTTGTCTCAAAGATTAAGCCATGCATGTCTAAGTATAAACAATTTTGTACTGTGAAACTGCGAATGGCTCATTATATCAGTTATAGTCTACTCGATAGT
ACCTTACTACTTGGATAACCGTAGTAATTCTAGAGCTAATACATGCGCAAATACCCAACTGCTTGTCGGGCGGGTAGCATTTATTAGATTGAAACCAATG
CAGCTTCGGCTGGTATTGTGTTGAGTCATAATAACTGTGCGGATCGCACTTTTGTGCGATAAATCGATTGAGTTTCTGCCCTATCAGCTTTGGATGGTAG
GATATGGGCCTACCATGGCATTAACGGGTAACGGGGAATTAGGGTTTGATTCCGGAGAGGGAGCCTTAGAAACGGCTACCACATCCAAGGAAGGCAGCAG
GCGCGTAAATTACCCAATCCTGACACAGGGAGGTAGTGACAATAAATAACAATGCTCTGGCTCTTCGAGTCGGGCAATTGGAATGAGAACAATTTAAATC
CCTTAACGAGGATCAATTGGAGGGCAAGTCTGGTGCCAGCAGCCGCGGTAATTCCAGCTCCAATAGCGTATATTAAAGTTGTTGCAGTTAAAAAGCTCGT
AGTTGGATTTCTGGTTTGAACGTCCGGTCCGCTTCCTTTGGAAGTGTGTACTAAGGATGTTTGAGCCATTTTTTGTGAGGATATTTTTCTGCCATTAAGT
TGGTGGTTGAATGGACTTGCATCGTTTACTGTGAAAAAATTAGAGTGTTTAAAGCAGGCGTTTGCTCACTGAATACATTAACATGGAATAATAAAATACG
ACCTTGGTGGTCTATTTTGTTGGTTTGCACACCAGGGTAATGATTAATAGGGACAGTTGGGGGTATTCATATTTCAGCGTCAGAGGTGAAATTCTTGGAT
CGCTGAAAGATGAGCTTAGGCGAAAGCATTTATCAAGGATGTTTTCATTAATCAAGAACGAAAGTTAGGGGATCGAAGATGATTAGATACCATCGTAGTC
TTAACCATAAACTATGCCGACTCGGGATTGGCAGTCGTTTAATTTAAATGACCTTGTCAGCACCGTATGAGAAATCAAAGTCTTTGGGTTCCGGGGGGAG
TATGGTCGCAAGGCTGAAACTTAAAGGAATTGACGGAAGGGCACCACCAGGAGTGGAGCCTGCGGCTTAATTTGACTCAACACGGGAAAACTTACCAGGT
CCAGACATAGTAAGGATTGACAGATTGAGAGCTCTTTCTTGATTCTATGGGTGGTGGTGCATGGCCGTTCTTAGTTGGTGGAGTGATTTGTCTGGTTAAT
TCCGTTAACGAACGAGACCTCCGCGTGCTAAATAGTTTTGCTTACAATTTTTTGTAGGTTTAAAACTTCTTAGACGGACTTTTGGGTAATCAAACCAAAG
GAAGTTGGAGGCAATAACAGGTCTGTGATGCCCTTAGATGTTCTGGGCCGCACGCGCGCTACACTGATGCGTTCAACGAGTTTACAACCTTGATCGATAG
GTCTGGGTAATCTTTTGAATGCGCATCGTGCTAGGGATAGATTGTTGCAATTTTCAATCTTGAACGAGGAATTCCTAGTAAACGCAAGTCATCAGCTTGC
ATTGATTACGTCCCTGCCCTTTGTACACACCGCCCGTCGCACCTACCGATTGAATGACTCGGTGAAAAATTGGGACCGTGAATCTGTTTGCTTTATTGCG
AGTGGATTTATAGAAACTTTTTTTAACCTCGCCATTTAGAGGAAGGTGAAGTCGTAACAAGGTTTCCGTAGGTGAACCTGCGGAAGGATCATTACCACAC
CTAATAAAACTTTCCACGTGAACCCGTTTAAATACGTTCTTGGGCTTCGCTAATTTTGATGTTTTGTTTAACGACAGCTCATTAAATGACGCTTGAAGCT
GAACGAAGGCTAATTTAGTCATTATGACTATTTTAGCTGATGTACTTTCAAACCCTTTTAAATACTTACTGATTTTACTCTAGGAACGAAAGTTCTTAGT
TTTAATAGACAACAACTTTCAGCAGTGGATGTCTAGGCTCGCACATCGATGAAGAACGCTGCGAACTGCGATACGTAATGCGAATTGCAGGATTCAGTGA
GTCATCGAAATTTTGAACGCATATTGCACTCTCGGGTTATACCTGGGAGTATGCCTGTATCAGTGTCCGTAAACAAACTTGTCTTTCTTTTTTTGTGTAG
TCAAAATTAGAAACGTACAGTAAGTGAAGTGTCTCAATAATTTGCTTTCTTGTAAACTATCGAGTCCTTTTAAATACATACACACTGTTTCTTAAGTTTA
CTGTATATGGTAATGCGCAATACGCAGCGATATTTAGAACGCTTGTATTTGTGACTTACTTCAGCTTTTACATTAAGAGGAAACCATGATTTGCGGTATG
TTTAGCTTTGGCTTAACAATTCAGCTTATTGTGCGTTAAATCTGTTTTAGCTATGAGTTTGTTACATTGCTTGTTTAATCTTTATATTGATGCTTCGTGT
ATTATTTCAGTGAACGCCTTTTTACATCATTTTGAAGTAAAAAGTGTTCAAGAAATAGGTACTTTTGGGAAACCATGCATAAAGCTTGCTTTATGTATCT
CAATTGGACCTGATATCAGGCAAGATTACCCGCTGAATTTAAGCATATAACTAAGCGGAGGAAAAGAAACTAACAAGGATTCCCCTAGTAACGGCGAGTG
AAGCGGGAAGAGCTCAAGCTTAAAATCTCTATGCAAGTTTTGCATGGCGAATTGTAGTCTATAGAGGCGATATCAGTGCGGCTATTTAGAATAAGTTCCT
TGGAAAAGGACAGCATCGAGGGTGATACTCCCGTTTGTATTTATATAGCTAGCACGTACGATACGTTTTCTTTGAGTCGTGTTGTTTGGGAATGCAGCAC
AAAGTAGGTGGTAAATTCCATCTAAAGCTAAATATTGGTGCGAGACCGATAGCGAACAAGTACCGTGAGGGAAAGATGAAAAGAACTTTGAAAAGAGAGT
TAAAGAGTACCTGAAACTGCTGAAAGGGAATCGAATCGTTTCCAGTGTCTATAATCTATAGCATATTTCATTGGCTAGTTTATGCGTGTAGTGTTATGAC
AGTAGCTTGCTGCGTCTTGCATTATTCTGCGTTAACTTGCTGGTGCCCTGTGCTATGGTGAGACGTCAAAGTCAGTTTGTATGCTGCGGGAAATGATTAG
TTGAGGAGGTAGGCCGAGTGCTTGCACTTTGCTGTTATACCTTAGTTAATTAGTTGTCGTGGTTGAGACTGAGGTGCCTACAATGTGCTTTAAAGTCTTT
CAAGTACTTATCTAATTCGTTGTTTGGATAGCTTGCTATGTTGATAATTGAATCGGGTGATTGTATTTGCAAGCTACTTTTGCCGTTCGGGACTTTGACG
AAATGGAGCGATTCGGCCCGTCTTGAAACACGGACCAAGGAGTCTAACATGTGTGCAAGTGTTAGGGTGTGGAAACCCCAGCGCAAAATGAAAGTAAAGG
ATAGCATTAGTTATCTGAGGTAGGAAACCTTTCCTTGTGAAGGGTGGCACTATCGACCGATCATGAACCTTCGTGGTGAAAGATTTGAGTATGAGCACAT
ATGTTGGTACCCGAAAGATGGTGAACTATGCCTGAGTAGGGTGAAGCCAGGGGAAACTCTGGTGGAAGCTCGTAGCGATTCTGACGTGCAAATCGATCGT
CAAACTTGGGTATAGGGGCGAAAGACTAATCGAACCATCTAGTAGCTGGTTCCCTCCGAAATTTCCCTCAGGATAGCAGCAACTTAGTCACGATAGTTTT
ATGAGGTAAAGCGAATGATTAGAGGACTCGGGGAAGAAACTTTCTTGACCTATTCTCAAACTTTAAATCTGTAAGACCTGCAGGTTTCTTAATTGAACTT
GTGGATTTGAATATCAAGTTGCTAGTGGGCCATACGGGGTAAGCTCGTCTGGCGATGCGGGATGAACCGAACGCAAAGTTAAAGTGCCAAAGTACCCGCT
CACCTAGATACCATAAAAGGTGTTGGTTCATTTAGACAGCAGGACGGTGGCCATGGAAGTTGGAATCCGCTAAGG
>KM245940|Protists|Stramenopiles;Oomycota;Saprolegniales;Brevilegnia_longicaulis_CCIBt_3989
ACCACACCAAGAACTATCCACGTGAACGTATACATTGTATGAGGTTTCATTTTATGAAACCATAGGTATTTCATCTTGTATGGAATACTGATTTCATTGA
ATCCCTATTTTATATCAAATTGTCTGACTTTTATATGGTATATAGAAATATATACTTGAAATGTCTATACAACTTTCAACAGTGGATGTCTTGGCTTGCA
CATCGATGAAGAACGCTGCGAACTGCGATACGTAATGCGAATTGCAGAATTCAGTGAGTCATCAAAATTTTGAACGCATATTGCACTTTCGGGTTAGTCC
TGGGAGTATGTTTGTATCAGTGTCCGCTCAAACACAATTGTTTCATGTATATGAAGCAGAATATGAAGTGTCTTGTATGTAAATACAAGTCCTTTGAAAA
AGAGATACCTACCTACAACTCGTAAGAGAGGTATGTATTGTTTGCATTTCATATATTGTTTTGTATGTAATTACTTGACAATTGGGATGGAAATAAATTG
CGGTAGTTTTATCTGTACTTTTGTATGGGTGAACAATATATTGCTTTTTGTATTCATTTCATGGTTTGGTAGTAATATACTTGACAAGAAGTGTATAATG
GTATATACTTGTAGTGTAGAAGCATATTGGGAAAAACATTCCAATTTGGACCTGATATCAAACAAGATTACCCGCTGAACTTAAGCATATCAA
>KM061378|Protists|Stramenopiles;Oomycota;Saprolegniales;Brevilegnia_minutandra_295_AH
CAAAAAAATTATCCACGTGAATGTAAATATTGTATGAGGTTTCATAATTGAAACCATAGGTATTTCATCTTGTATGAAATACTGATTTCATTAAATCCCT
TTTTTATATTAAATTGTCTGACTTTTATATGGTATATAGAAATATATACTTGAAATGTCTATACAACTTTCAACAGTGGATGTCTTGGTTTGCACATCGA
TGAAGAACGCTGCGAACTGCGATACGTAATGCGAATTGCAGAATTCAGTGAGTCATCAAAATTTTGAACGCATATTGCACTTTCGGGTTAGTCCTGGGAG
TATGTTTGTATCAGTGTCCGTTCACACACAATTGTTTCATGTATATGAAGCAGAATATGAAGTGTCTTGTATAACAAGTCCTTTGAAAAAGAGATACCTA
CCTACAACTCGTAAGAGAGGTATGTATTGTTTGCATTTCAATGATTGTTTTGTATGTAACTGCTTGACAATTGGGAATGGAAACAAATTGCGGTAGTTTT
ATCTATACTTTTGTATGGGTGAACAATATATTGCTTTTTGTATTCATGCCTAGTGTTTGGTTGAGATATACTTGACAAGAAATGTAAAATGGTATATATT
TGTAGTGTAGAAGCATATTGGGAAAACCAT
>HQ643130|Protists|Stramenopiles;Oomycota;Saprolegniales;Brevilegnia_variabilis_CBS110006
CCACACCAAAAAAATTATCCACGTGAATGTATATATTGTATGAAGTTTTCTTGATTGAAAACTAAAAGTATTTCATGTATGTGAAATACTGATTTGATTT
GAATCCCTATTTCTATTTAAATGTCTGACTTCACTATAGTATATAGAAATATATACTTGAAATGTGTATACAACTTTCAACAGTGGATGTCTTGGCTCGC
ACATCGATGAAGAACGCTGCGAACTGCGATACGTAATGCGAATTGCAGAATTCAGTGAGTCATCAAAATTTTGAACGCATATTGCACTTTCGGGTTAGTC
CTGGGAGTATGTTTGTATCAGTGTCCGTTCACAAAGAATTGTTTCATGTATTTGAAACAGAATATGAAGTGTCTTGTTGATGACAACAAGTCCTTTGAAA
ACATACCTAACTACAATGTTGTATTGTAAAATACAAACGGTATATGTCATTGGAATTTCATATATTGTTTTGTATGGACATACTAGACAATAGGAATGAA
AATGAATTGCGGTAGTTTTATCTATACTTTTGTATGGGTGAACAATATATTGCTTTTTGTATTCATGACTATGTTTGGTTTGAAAATACTTGACAAGAAA
TTTTGTATGGTATATATAGATGTAGTATAGAAGTCAAATTGGGAAATCAACTCCAATTTGGACCTGATATCAAACAAGATACCCGCTGAACTAAG
>HM004512|Protists|Stramenopiles;Oomycota;Peronosporales;Plasmopara_pusilla
TTTTTAAACCTCGCCATTTAGAGGAAGGTGAAGTCGTAACAAGGTTTCCGTAGGTGAACCTGCGGAAGGATCATTACCACACCTAAAAAAATATCACGTG
AACCGTTTCAACCAAATAGTTGGGGATAAATTAGGCAGCGACTGCTGACATTACTGTTGGTGGTTACTGCTCGATAAGTCCTATCATAGTGAAGTGGCTT
GGACTTCGGTCCGTGCTAGTAGCTATTTTAAAACCATTACTAAATTCTGATAATACTGTGGGACGAAAGTCTCTACTTTTAACTAAATAGCAACTTTCAG
CAGTGGATGTCTAGGCTCGCACATCGATGAAGAACGCTGCGAACTGCGATACGTAATGCGAATTGCAGGATTCAGTGAGTCATCGAAATTTTGAACGCAT
ATTGCACTTACGGGTTAGTCCTGGAAGTATGCCTGTATCAGTGTCCGTACAACAAACTTGGCTTTTTTCCTTCCGTGTAGTCGGTGGAAGAGATGCCAGA
TATGAAGTTTCTTGCTGTTTATCTTCGGATCGACGGTAAGTCCTTTTAAACGTACTAACTGTTCTTCTCTTTGCTCGAAAAACATAGTAATATTTACTGT
TTGGCTGTGATTCGTGACAAGTCGGCGATTGGTTTGTTTGCTGCAGCAATAATTACAGAGTATTTGATTTGCGTTATGTTAAGCTTAGGCCTGACAATTC
GCTTATTATATATGATTCCTGCTGTGGCGTGACCTACTTGTGTACCGTAGTTTCGAACTGCTTCGTCTTCTGATCGGTTCTGGTGATATTAAGGACTAAT
CCAATCTGTGATCTCATCATTCTTATGAAAATGAAGAAAATCTTTTTTTTCGGCTTTATGATGATGAGCTAAAGTCACTATTAGCATGTCCTTAAATCAG
CTTTATCGTGTGAGGTCTGTCATTTGTGGCCAGTCGGCGATCGATTTATTTGCTGTTGCATTAAGAGGATATTTTTGATTTGCGGTATAGTTTACTTCGG
CTAAACAATGCGCTTATTAAATTTGTTCTCTGTGATGGCTAAATAAGGTGGTGAACCGTAGCTACAAGGGGCTTGTCTTTCTTTAAATTGTGCTATTGTG
AAGTAGAGTGGCAGCTTCGGCCGCCGAGGGTTGATCCATTCGGGAAATTAATGTATATTTCGATATACATCTCAGTTGGACCTGATATCAG
>EF553507|Protists|Stramenopiles;Oomycota;Peronosporales;Plasmopara_nivea_H_Voglmayr_HV2152
TACAGGTCTGTGATGCCCTTAGATGTTCTGGGCCGCACGCGCGCTACACTGATGCGTTCAACGAGTATATAACCTTGACCGATAGGTCTGGGTAATCTTG
TAAATGCGCATCGTGCTAGGGATAGACTGTTGCAATTTTCAGTCTTGAACGAGGAATTCCTAGTAAATGCAAGTCATCAGCTTGCGTTGATTACGTCCCT
GCCCTTTGTACACACCGCCCGTCGCACCTACCGATTGAATGACTCGGTGAAAAATTGGGACCGTGAGTCCGCTTGCTTTATTGCGAGTGGATTGATGGGA
ACTTTTTTAAACCTCGCCATTTAGAGGAAGGTGAAGTCGTAACAAGGTTTCCGTAGGTGAACCTGCGGAAGGATCATTACCACACCTAAAAACTTTCCAC
GTGAACCGTTTCAACCAAATAGTTGGGGATGAGTTAGGCGGCTGCTGCTGACATAATTGTTGGCGGCTGCTGCTAGACGAGTCCTATCATAGTGAAGTGG
TTTGGACCTCGGTCCGAGCTAGTAGCTATTTTTAAACCATTAATTAATACTGATTATACTGTGGGGACGAAAGTCTCTGCTTTTACTAGATAGCAACTTT
CAGCAGTGGATGTCTAGGCTCGCACATCGATGAAGAACGCTGCGAAATGCGATACGTAATGCGAATTGCAGGATTCAGTGAGTCATCGAAATTTTGAACG
CATATTGCACTTCCGGGCTAGTCCTGGAAGTATGCCTGTATCAGTGTCCGTACATCAACCTTGGCTTTTTTCCTTCCGTGTAGTCGGTGGAAGAGATGCC
AGACATGAAGTGTCTTGCGGTTGGTTTTCGAATTGACTGTGAGTCCTTTTAAATGTACTAACTGTATTCTCTTTGCTCGAAAAGCATAGCGATTTTGATT
GAAAGACTGTGATTAATAACAAGTCGGCGACAAGTTTGTTTGCGACGGCAATAATGGAAGATTATTTGATTTGCGGTATGGGTAGCTTCGGCTAAACAAT
GCGCTTATTATTTATGAATCCTGCTGTGGCGTGACTTACGAGTGAACCGTAGTTATGAGTTGCTCTGTCTTCTAATTAGTTTTGCTGTGTAAAAGACTTT
CATTTATAACCAGTCGGCGATCACTTTAGTGATGAACCGTAGTTATAAGTGACATAGTCTTCTAATCAGCATTGTTGTTGCGAAAGATTCGTTTGTACTT
ATCGGCGACCATGCAGTTTTCTTAAGAATTAAGGAAATTATTTTTGATTAGCGCTATTATTTGCTTTGGCTTATAAATGCACTTTTTGGATCTTTTTTCT
GCTTAAGTTTAACAAATTGGTGAACCGTAGTTACAAACAATGTATCTTTCAATCTTTAATGATGTGTGAAGGCTTTTGTTTGAGACTTATAGGCGATCAT
TTAATATTGCTAAAACATAAAAGGAAAGCTGTGTAATATGTGCTTTTTTAATAATGCGCTTATGAAACATTTTTCCTGTTGCGGCATGATAAAATGATGA
GCCGTAGTCAAAAGCGACAAAGTCTTTTAACCAGCTTTGCTGTGAGAAGTCTGTCAATTGTGGCCAGTCGGCGACCGATTTTTTGCTATTGCATTAAAGG
TAATATGTTTGATTCGCGGTATGGTTGGCTTCGGCTAAACAATGCGCTTATTAATTTTATTTCCTGTAATAACTTTATTAATTGGTGAACCGTAGCTATA
AATGGCTTTGTCTTCCAATCGGTTTTGCTATTGTGAAGTAGAGTGGCAGCTTTGGCTGCCGAGAATCGATCCATTTGGGAAATTAGTGTGTACTTCGGTA
TACATCTCAGTTGGACCTGATATCAGGCAA
>DQ993167|Protists|Stramenopiles;Oomycota;Peronosporales;Plasmopara_angustiterminalis_Pa676
CCACACCTAAAAACTTTTCACGTGAACCGTATCAAACAAAAATTTGGGGACGAGTTAGGCGGCAATTGCTGACTTTATTGTTGGTGGTTAATGCTAGACG
AGTCCTGTCATAGTGAAGTGGTTTGGACTTCGGTTCGAGCTAGTAACTATTTTTAAACCATTAATTAATACTGAATATACTGTGGGGACGAAAGTCCCTG
CTTTTAACTAGATAGCAACTTTCAGCAGTGGATGTCTAGGCTCGCACATCGATGAAGAACGCTGCGAAATGCGATACGTAATGCGAATTGCAGGATTCAG
TGAGTCATCGAAATTTTGAACGCATATTGCACTTCCGGGTTAGTCCTGGAAGTATGCCTGTATCAGTGTCCGTACAATAAACTTGGTTTTTTTCCTTCCG
TGTAGTCGGTGGAAAATATGCCAGATATGAAGAGTCTTGCAAATGTTTAATTACTATTGCAAGTCCTTTTAAATGTACTAACTGTACTTCTTTTTGCTTG
AAAAGCATAGCGATTCTGGTTAAAAGACTGTGATTTTAACAAGTCGGCGATTGGTTTGATTGCTATGAAAAGTTTTTAATTTGCAAATGTGAAGCTTCTG
CCGAACAAGCGCTTTTTAAATATAATTCTTATCGTAACATGACTTCCGGTGAACCGTAGTTATAAGTTACTTATCTTTTTATTGGTTTTGCTTATAAAAG
ACTTTCCATTCGTAGCCAGTCGGCGATCGATTTATATTGTTAAGAAAGAAAGTTATTAAATATATAAACTATTGGCTTTGCTAATTTGTGCGTATATTAA
ATTCTTTTCGATCACGGCTTTATAAGTTGGTGAACCGTAGTTACAAGTGGTAGATATGTATGATCTTCTAATCAGCATTGTTGTTGCGAAAGAATTTGTT
TATACTAGTCGGCGATCAATATATTTTCTTATGCATTAAGATATTTGAATTAGCGCTGTTTTGAGCTTCGGCTTAATGATGCACTTTTCAAATGATTTTT
GCTATTTGATTAATACATTGGTGAACCGTAGTTATAAGCGTAAAACTTTCAATCTACTCTACTGTGTGAAGATTTTGCCTGTGGCAAGTCGGCAATCACT
TTATTAATGTCAAAACATAATGAAAATTTGTTTTTATGTGTGCCTAATTAGCTTTTGCTTTTAATGTGCTAATAAATCTTTTTTTCAGTTGCGACATATA
TAACTTGGTAAACCGTAGTCACAAGTGAAATGTACTATGCATTATCTTCTTATCGACAATGTTGTTGCGAAAGATTTGTTTATACTAGTCGGCGATCAAT
ATATTTTCTTATGCATTAAGATATTTGAATTAGCGCTGTTTTGAGCTTCGGCTTAATGATGCACTTTTCAAATGATTTTTGCTATTTGATTAATACATTG
GTGAACCGTAGTTATAGGCTTAATAACTTTCAATTCTTATTGTTGTGTGAAGATTGTCGTTGACGGCAAGTCGGCAATCATTTTATCAATGTTAAAACAT
ATTGAAAAATTGTTTTATATGTGCTTAATTAGCTTTTGCTTTTAATGTGCTAATAATCTTTTTTCAGTTTCGACATATATAACTTGGTAAACCGTAGTCA
TAAATGAAAAACATTTTACGGCAAGTCGGCAATCATTTTATCAATGTTAAAACATAATGAAAAACTGTTTTATATGTGCTTAATTAGCTTTTGCTTTTAA
TGTGCTAATAAATCTTTTTTCAGTTGCGACATATATAACTTGGTAAACCGTAGTCATAAATGAAAAGCATTTTACATAATCTTCTTAATGACAATGTAGT
TGCGAAAGATTTGTTTATACTAGTCGGCGATCAATATATTTTCTTATGCATTAAGATATTTGAATTAGCGCTGTTTTGAGCTTCGGCTTAATGATGCACT
TTTCAAATGATTTTTGCTATTTGATTAATACATTGGTGAACCGTAGTTATAAGCTTAATAACTTTCAATTCTTATTGTTGTGTGAAGATTGTCGTTGACG
GCAAGTCGGCAATCATTTTATTAATGTTAAAACATATTGAAAAAATGTTTTATATGTGCTTAATTAGCTTTTGCTTTTAATGTGCTAATAATCTTTTTTC
AGTTTCGACATTTATAACTTGGTAAACCGTAGTCATAAGCGACATATATCATACATTTTCTTCTTAACAACGATTTCTTGCGAAAGAATTTGTTTATACT
AGTCGGCGATCAATATATTTTCTTATGCATTAAGATATTTGAATTAGCGCTGTTTTGAGCTTCGGCTTAATGATGCACTTTTCAAATGATTTTTGCTATT
TGATTAATACATTGGTGAACCGTAGTTATAAGCTTAATAACTTTCAATTCTTATTGTTGTGTGAAGATTGTCGTTGACGGCAAGTCGGCAATCATTTTAT
CAATGTTAAAACATATTGAAAAAATGTTTTATATGTGCTTAATTAGCTTTTGCTTTTAATGTGCTAATAATCTTTTTTCAGTTTCGACATTTATAACTTG
GTAAACCGTAGTCATAAGCGACATATCATACATTTTCTTCTTAACAACGATTTCTCGCGAAAGAATTTGTTTATACTAGTCGGCGATCAATATATTTTCT
TATGCATTAAGATATTTTAGTTAGCGCTGTTTTGAGCTTCGGCTTAATGATGCACTTCTTAAATGATTTTTGCTATTTGATTAATACATTGGTGAACCGT
AGTTATAAACTTTATTTCTTTCAATTTTTATTGTTGTTTGAAGACTGTTGTTTACGACAAGTCGGCAATCATTTTATTAATGTTAAAACATAATGAAAAT
TCGATTTATATGTGCTTTATAAGCTTAGCTTGTATTGTGCTAATAAACTTTTTTTCAGTTTCAACACGTTTAACTTGGTAAACCGTAGTCATAAGTGACA
GAGTCTTTTATGAGCTATATTGTGTAAAGTCTGTTTACCATAGCCAATTGGCATCCGGTTTATGTATTATTGCCTAAAGAAAATATCTTTGATTCGCGGT
ATGGTTGGTTTCGGCTAAACAATTCGCTTATCTATTATATTTTTTGTAATTATGTTATAAATTGGTATGTCATAGTTATGATAAACTTTGTACCTTAAAC
AATTCTGCTATTGCGAAGTAGAGTGGCGGCTTCGGCTGTCAAGGGTCTATCTATTTGGGAAATTAATGTTTGCTTCGGCATACATCTCAATTGGACCTGA
TATCAGGCAAGATTACCCGCTGAAC
>DQ665668|Protists|Stramenopiles;Oomycota;Peronosporales;Plasmopara_viticola
CCACACCTAAAAACTTTCCACGTGAACCGTTTCAACCAAATAGTTGGGGATGAAATAGGCAGCGACTACTGACTTTATTGTTGGCGGTTGCAGCTAATGG
ATTCCTATCATAGTGAAATAGTTTGGAATTTATTCCGAGCTAGTAGCTATTTTTAAACCATTACTAAATACTGATTATACTGTGAGGACGAAAGTCTTCG
CTTTTACTAGATACAACTTTCAGCAGTGGATGTCTAGGCTCGCACATCGATGAAGAACGCTGCGAACTGCGATACGTAATGCGAATTGCAGGATTCAGTG
AGTCATCGAAATTTTGAACGCATATTGCACTTTCGGGTTAGTCCTGGAAGTATGCCTGTATCAGTGTCCGTACAATAAACTTGGCATTTCATCCTTCCGT
GTAGTCGGTGGAAGTAAAGCCAGATGTGAAGTGTCTTGCGCTTAATTTTAAATTGATTGCGAGTCCTTTTAAATGTACTCACTGTACTTCTCTTTGCTCA
AAAAGCATAGCGATTTTGGTTGTTAGACTTTGTGATTAGTAACAAAACTGCTCCCGGTTTGTTTGTCGAGGCAATAATGAAAGAGTATTTAATTTGCGGA
AGCTGGCCTCGGCTAAGCTATACGCTTATATAGTATGCTTTCTGGCATGACATTTACAGGTGGGTCGTAGTTACGACGTTGCTTTGTCTTTTAACCGGTT
TTGCTGTTATAAAAGACTTTCATCTGTAGCCAATCGGCGATCAATTTCTTCTTGCTAAAGCATTTAAGAAAATTTGTTATAAATATGAACTATATCAGCT
TTTGCTTGATACTGTGCTTATAAAACATTTTTCTTGCTGCGGCAGAATAACTTGGTGAACCGTAGTTATATTTGATACTTTGGTCTTCTAATCGGCATTA
TTGCTGCGAAAGGTTTTGCTTGTACTTGTCGGCGACCGATTTATTCTTCTTAAGCACTAAGAAAATTAGTATGAAAAGCGCTAATTAAAGCTCTGCTTTA
ATAATGCACTTTTTGAACATTTTTTTCTGCTATAGATAATAATAAAATGGTGAACCGTAGTTATGAGCTTAAATCTTTTAACGTGTAATGTTGTGTGAAG
GCTGTCGTTTGTAGCAAGTCGGCGATCATTGTTTTTGCTGAAGCACTTAAAGAAAATTTGTTATATATTCGTACAATATCAGCTTTGGCTTGTTAATGTG
CTTATTAAACATTTTTTTTGCTGCGGCAGAATACTTTGGTGAACCGTAGTTATATTCGATACTATAGTCTTCTAATCGGCATTATTGTTGCGAAAGGTTT
TGCTTGTACTTGTCGGCGACCAATTTATTCTTCTTAAGCACTAAGAAAATTGGTATGAAAAGCGCTATTTAAAGCTCTGCTTTAATAATGCACTTTTTGA
ACTTTTTTTCTGCTATAGATAATAATAAAATGGTGAACCGTAGTTATGAGCTTTAAGTCTTTTGATGTTTAATGTTGTGTGAAGGCTGTCGTTTGTAGCA
AGTCGGAGATCATTTTTTTTGCTGAAGCACTTAAAAAAAATTTGTTATATATTTGTACAATATCAGCTTTGGCTTGTTAATGTGCTTATTAAACATTTTT
TTTGCTGCGGCAGAATACTTTGGTGAACCGTAGTTATATTCGATACTATAGTCTTCTAATCGGCATTATTGTTGCGAAAGGTTTTGCTTGTACTTGTCGG
CGACCGATTTAATTTCTTAAGCACTAAGAAAATTGGTATGAAAAGCGCTATTTAAAGCTCTGCTTTAATAATGCACTTTTTGAACTTTTTTTCTGCTATA
GATTAATTATAGAGTGGTGAACCGTAGTTATGAGCTTAAAGTCTTTTAATCTATAATGCTGTGTGAAGGCTGTCGTTTTTGACCGGTCGGCGATCACTTT
GTTTATACTTAAAGCATAAGAAAAAAATATTTTAGTATGTGTTTTGATAGCTTCGGCTTGAAAATGTGCTAATAAATTCTTTTCTTATTGCAGTATAATA
ACTTGATGAACCGTAGTCATTAGTGACAAAGTCTTTTATTAAGCTATACCAGTTTGAAGTTTGTCTATTGTGGCCAGTCGGCGACCAATTTATTTGCTGT
TGCATTAAAGATTTTTTTTTGATTTGCGGTATGGTTGGCTTCGGCTAAACAATGCGTTTATTAAATTAATTTCTGTGATGGCTTAATGAATCGGTGAACC
GTAGCTATATGTGACTATGCTTTCAATCAGTTTTGCTATTGCGAAGTAGAGTGGCAGCTTTGGCTGCCGAGGGTCGATCCATTTGGGAAATAATGTGTAT
TTCGGTATGCATCTCAGTTGGACCTGATATCAGGCAA
>DQ665666|Protists|Stramenopiles;Oomycota;Peronosporales;Plasmopara_obducens
CCACACCTAAAAACTTTCCACGTGAACCGTTTCAACCAAATAGTTGGGGATGAGTTAGGTGGCAGCTGCTGACTTTAATGTTGGCGGTAGCCGCTAGACG
AGTCCTATCATAGTGAAGTGGTTTGGACATTATAGTCCGAGCTAGTAGCTATTTTTAAACCATTACTTAATACTGATTATACTGTGGGGACGAAAGTCTC
TGCTTTTAACTAGATAGCAACTTTCAGCAGTGGATGTCTAGGCTCGCACATCGATGAAGAACGCTGCGAACTGCGATACGTAATGCGAATTGCAGGATTC
AGTGAGTCATCGAAATTTTGAACGCATATTGCACTTCCGGGTTAGTCCTGGAAGTATGCCTGTATCAGTGTCCGTACATCAAACTTGGTTTTTTTCCTTC
CGTGTAGTCGGTGGAAGATATTCCAGATATGAAGTGTCTTGCGGTTGATTTTCGAACTGACTGTGAGTCCTTTTAAATGTACTAACTGTACTTCTCTTTG
CTCGAAAAGCATAGCGATTCTGACTTTAAGACTGTAATAAGTAACAAGTCGGCGACCAGTTTGTTTGCCACGGCAATAATGAAATAGTATTTAATTTGCG
GTATGGTTAGTTTCGGCTAAACAATGCGCTTATAAAATATAATTTCTGCTGTAGCGTGACTTGCTGGTGAACCGTAGTTACGAGTTGCTTGGTCTTCGAA
TCGGTTTTGCTGTTGCAAAAGACTTCCATGTATAACAAGTCGGCGATCAATTTATTTTATGCTTAAACATAAAGGGAAAATTGTTTTACATGCATAATAT
TAGCTTCGGCTAATATAGTGGCTAAACATTTTTTTCTGTTGCGGCATTATAAATTGGTGAACCGTAGTTATACGTGGTAAGTCCTTCAAACGGCATTGTT
GTTGCAAAAGATTTCATTTATACTTGTCGGCGACCGGTTTAAATTCTGAAGCATTAAGGAAATTATGTTTAACTAATGTTATTGTTAGCTTTGGCTTATA
ATGCACTTTTTGAATGTTTTTTTCTGCTGAAGTTAAATAAATTGGTGAACCGTAGTTATAAACGTTATATCTTTTAATCTTCATTGTTGTGTGAAGGCTG
TTGCTTGTGGCAAGTCGGCGATCACTTTATTTTATGCTAATACATAAAGGGAAAATTGTTTTACATGCATAATGTTAGCTTCGGCTAACATAGTGGCTAA
ACATTTTTTTCTGTTGCGGCATTATAACTTGATGAACCGTAGTCATAAGTAACTGTTGCTAGTGGCAAGTCGGCGATCACTTTATTTAATGCTAATACAT
AAAGGGAAATTTGTTTTACATGCATAATGTTAGCTTCGGCTAACATAGTGGCTAAACATTTTTTTCTGTTGCGGCATTATAACTTGATGAACCGTAGTCA
TAAGTAACTGTTGCTAGTGTCAAGTCGGCGATCACTCTATTTAATGCCAATACATAAAGGGAAATTTGTTTTACATGCATAATATTAGCTTCGGCTAACA
TAGTGGCTAAACATTTTTTTCTGTTGCGGCATTATAACTTGATGAACCGTAGTCATTAGTAACATAGTCTTTTAATCAGCTTTACTGTGTGAAGTCTGTC
AATTGTGGCCAGTCGGCGACCAGTTTATTTGCTGTTGCATAAAAGAAATTATTTTAATTTGCGGTATGGTTGGCTTCGGCTAAACAATGCGCTTATTAAT
TTATTTTCTGTGATAGCTTAATAAATTGGTGTACCGTAGCTATATGAGGCTTTGTCTTTTAAACAGTTTTGCTATTGCGAAGTAGAGTGGCGGCTTCGGC
TGCCGAGGGTCGATCCATTTGGGAAATTAATGTGTACTTCGGTATGCATCTCAGTTGGACCTGATATCAGGCAA
>DQ131923|Protists|Stramenopiles;Oomycota;Peronosporales;Plasmopara_praetermissa_USA1972UPS
CCACACCTAAAAAATTCCACGTGAACCGTTTCAACCTAATAGTTGGGGATAAGTTAACGGCGACTGCTGACTTTATTGTTAGAGGTTGCTGCTAAACGAG
TCCTATCATAGTGAAGTAGTTTGGACTCATGTCCGAGCTTAGTAGCTTTTTAAACCATTACTTAAATTTGATTATACTGTGGGGACGAAAGTCTCTGCTT
TTAACTAGATAGCAACTTTCAGCAGTGGATGTCTAGGCTCGCACATCGATGAAGAACGCTGCGAACTGCGATACGTAATGCGAATTGCAGGATTCAGTGA
GTCATCGAAATTTTGAACGCATATTGCACTTCCGGGTTAGTCCTGGAAGTATGCCTGTATCAGTGTCCGTACACCAAACTTGGCTTTCTTTCTTCCGTGT
AGTCGGTGAAGGAGACACCAGATATGAAGTGTCTTGCGGTTGGTTTTCGAATTGACTGTGAGTCCTTTTAAATGTACTAACTGTACTTCTCTTTGCTCAA
AAAGCATTGCGATTTTAGTCGTTTGACTGTGATTAGTAGCATGTCGGATACTGGTATGTTTGCTGTGGCAATAATGGAAGAGTATTCGATTCGCGGTATG
GTCAGCTTCGGCTAATCAATGCTCATATTAAATATAATTCCGGCTGCGTGACTTACTAGTGAACCGTAGCTACGAATCACTTGGTCTTCTAATTGTTTTC
GCTGTTGCGAAAGTCTATCATTTATAGCCGGTCTGCCTTACTTTATTTTGCAAAACATATAGGGAAACTTGTTTAATTTGTGCTATATTGGCTCCGGCTT
AATAATGTGCTTATCAGATACTTTTCCTGTTGTAAGATAATATTTGGCGAACCGTAGTAATAATGACATAGTCTTTTAATCAGCGTTAATGTGTGGAGTC
TGTCAATTATGGCCAGTCGGCGACCGGTTTGTTTGCTGTTGCATTAATGGAGATATTATTGATTTGCGGTATGGTTGGCTTCGGCTAAACAATGCGCTTA
TTGAGTTTATTTCTGGTGATGGCTTAATAAATTGATGAACCGTAGCTATAAGTGGCTTTGTCGATCGATTAGTTTTGCTATTGCGAAGTAGAGTGGCAGC
TTAGGCTGCCGAGGGTCAATCCATTTGGGAAATTAATGTGTACTTTGGTATGCATCTCAG
>DQ131920|Protists|Stramenopiles;Oomycota;Peronosporales;Plasmopara_chaerophylli
CCACACCTAAAAACTTTCCACGTGAACCGTTTCAACCAAATAGTTGGGGATAAGTTAGGCGGCGACTGCTGACATTATTGTTGGCGGTTGCTGCTAGACG
AGTCCTATCATAGTGAAGTGGTTTGGACTTCGGTCCGAGCTAGTAGCTATTTTTAAACCATTAATTAATACTGATTATACTGTGGGGACGAAAGTCTCTG
CTTTTACTAGATACAACTTTCAGCAGTGGATGTCTAGGCTCGCACATCGATGAAGAACGCTGCGAAATGCGATACGTAATGCGAATTGCAGGATTCAGTG
AGTCATCGAAATTTTGAACGCATATTGCACTTCCGGGTTAGTCCTGGAAGTATGCCTGTATCAGTGTCCGTACATCAACCTTGGCTTTTTTCCTTCCGTG
TAGTCGGTGGAAGAGATGCCAGATATGAAGTGTCTTGCAGCTGGTTTTCGAACTAATTGGGAGTCCTTTTAAATGTGCTAACTGTATTCTCTTTGCTCGA
AAAGCATTGCGATTTTGATTGAAAGACTGTTTTTGTAACAAGTCGGCGACAAGTTTGTTTGCTACGGCAATAATGGAAGATTATGCGATTCGCGGGATGG
GTAGCTTCGGCTAAACAATGCGCTTATTAATTATGAAACCTTGCTGTGGCGTGACTTACTAGTGAACCGTAGTTATGAAGATTCTGTCTTCTGAATAGTT
TTGCTGTGTAAAAGACTTAAATCATTTATAACCTTTTAGGATATTAGTGACAAAGGTTTTCTTAATCAGCTTTACTTTTAGAAGGCTGTCACTTGTGGCC
AGTCGGCGACCAATTTTTTGCTATTACATTAAAGAAAATATGTTTGATTCGCGGTATGGTTGGCTTCGGCTAAACAATGCGCTTATTAATTTTATATTCT
GTGATAGCGTTATTAATCGGTGAACCGTAGCAGCAAATGGCTTTGTCTTATTAATAATTTTGCGATTGCGAAGTAGAGTGGCAGCTTTGGCTGCCGAGAA
TCGATCCATTTGGGAAATAAGTGTGTACTTCGGTATACATCTCAA
>DQ131919|Protists|Stramenopiles;Oomycota;Peronosporales;Plasmopara_wilsonii_PA17
CCACACCTAAAAAACTTTCACGTGAACCGTTTCAACAAAAATTTGGGGAGGAAGGGTGCGACTGCTGACATTAATGTCGGAGGTTGCCGCCTGATAAATC
CCAACATAGTGAAGTGGTTTGAACCTCGGTTCGAGCTAGTAGCTATTTTTAAACCATTAATTAATACTGATTTATACTGTGGGGACGAAAGTCTCTGCTT
TTAACTAGATACAACTTTCAGCAGTGGATGTCTAGGCTCGCACCTCGATGAAGAACGCTGCGAACTGCGATACGTAATGCGAATTGCAGGATTCAGTGAG
TCATCGAAATTTTGAACGCATATTGCACTTCCGGGTTAGTCCTGGAAGTATGCCTGTATCAGTGTCCGTACAATAAACTTGGCTATTTTTCCTTCCGTGT
AGTCGGTGGAAGAAATGCCAGATGTGAAGTGTCTTGCGGTGATTCTCGAATCAACTGTGAGTCCTTTTAAATGTACTAACTGTACTCTCTTTGCTCGAAA
CTTTTAGTTTTGTTATTGATTGACTGTAATTCCTAACAAATCGGCGATTAGTTAGCTTGCTGCGGCGTTAAAGGTTGATTATAAAATTTGCTTAGGCTTG
GCCATTTGCTTATTTAATATGAATCCTGCTGTGGCGTGACTTTCTGATGAACCGTAGTTTTGATTTACTCTGTCTTCTTATCGGTTTTGTTTCTTTAAAG
ACTTTGATTGTAGCAAAACGGCGACCTTGTTATCTTACGGAGGAGATTTTGTTTTATACGTGCTATATTGTTGGCTTCGGCTAAATGATATGCCTATACG
ATAATTTTTCTGTTGAATCATTATAATTTGGTGAACCGTAGTTATGATAGTTTTCTTATCGGCATTGCTGTGTAAGATTTCGTCTGTACTAATCGGCGAT
CAATTCGTTTTCCTAAACATTAAGAGAGTATGTTTGATTAGCGCTTTTGTTAGCTTCGGCTTGATAATGCACTTTTCGAATGTTTTTTCTGTTTAAGGTA
AGATGTTTTGGTGAACCGTAGTTATGAACTTAATCATTTACCTGCGATAATGTGTGAAAGCTCTTATTTTTGACCGATCGGTGATCACTTGATATTTGTT
GAATTAAACTGGGAAATTTGTTGAATTTGTGCTTTATTGACTTCGGTCTGATATTGTGCTTATATACGATATTTTTTCTGGTCGGCATGTTGATATGATG
GGCCGTAGTCATTAATAGCTTTGTTTTATAAGCAGCATTACTGTGTGAAGTATGTCATTTGTGGCCAGTCGGCGATCATTTATTTGCTGTTGCATTAAGG
AGACTTATTAAATTCGCGGTATGATTGGCTTCGGCTAAGCAATGCGCTTATTATATTTGTTTTCTGCGATGGCTTAATGAATTGGTGATCCGTAGCTATA
ATAGACTTGTCTTTCATTAATTAACTATTGCGGATTAGAGTGGCAGCTTCTGCTGCCGAGGGTCGATCCATTTGGGAAATTAATGTTTACTTCGGTATAC
ATCTCAG
>DQ131916|Protists|Stramenopiles;Oomycota;Peronosporales;Plasmopara_geranii_USAHV64PP
CCACACCTAAAAAATTTCCACGTGAACCGTTTCAACCAAATAGTTGGGGATGAGTTAGGTAGCGACTGCTGACATTACTGTTGGTGGTTACTGCTCGATA
AGTCCTATCATAGTGAAGTGGTTTGGACTTCGGTCCGAGCTAGTAGCTATTTTTAAACCATTACTTAATACTGATTAAACTGTGGAGACGAAAGTCTCTG
CTTTTAACTAGATAGCAACTTTCAGCAGTGGACGTCTAGGCTCGCACATCGATGAAGAACGCTGCGAACTGCGATACGTAATGCGAATTGCAGGATTCAG
TGAGTCATCGAAATTTTGAACGCATATTGCACTTTCGGGTTAGTCCTGGAAGTATGCCTGTATCAGTGTCCGTACAATAAACTTGGCTTTTTTCCTTCCG
TGTAGTCCGTGGAAAAGATGCCAGATTTGAAGTGTCTTGCGGTTTGTTTCAAATCGACTGTGAGTCCTTTTAAATGTACTAACTGTACTTCTCTTTGCTC
GAAAATCATAGTAATTTTTATTGTTTGACTGTGATTCGTGACAAGTCGGCGATTGGTTTGTTTGCTGCGGCAATAATGGCAGAGTATTCGATTTGCGATA
TGTTAAGCTTAGGCTTGATAATTCGCTTATTAAATATGATTCCTGCTGTGGCGTGGCTTACTAGTGAACCGTAGTTACGAGTTGCTTCGTCTTCTGATCG
GTTTTGCTGTTATAAGGACTTATAAGTCTTCTGATCGGCATTGTTGCGGAAGATCTCGTTTTTAATAGTCGGCGACCACTTTATTTTCCTAAAGCATTAC
GAAATTATGTTTAATTAGAGCTATTGTTAGCCTCGGCTTCATAATGCACTTTTCGAAGGTTCTTTCTGCTTTAGGTAAAATATTTTGGTGAACTGTAGTT
ATGAACGTAATATCTTCCTCTTCAATACTGTGGAAGGCTGTTGTTTGTGGCCGATCGGAGATCATTTCAATTTTGTTGAAACATACTGGGAAAGTTTTTG
AATATGTGCTATATTGGCTTAGACTTGATAATGTGCTTATAAGATCTCCTTCCTTTTCGGCATAATGATATGATGAGCCGTAGTCACTAATAACATTGTC
TTTAAATAAGCCTTACTGTGTGAGGTCTGTCATTTGTGGTCAGTCGGCGACCGGTTTCTTTGCTGTTGCATTAAGGGAATATTTTTGATTTGCGGTATGG
TTGGCTTCGGCTAAACAATGCGCTTATTAAATTTGTTTTCTGTGATGGCTTTAAAAACTGGTGAACCGTAGCTACAAGGGACTTGTCTTTCATTTAATTG
TGCTATTGCGAAGTAGAGTGGCAGCTTCGGCTGCCGAGGGTCGATCCATTTGGGAAATTAATGTATATTTCGATATACATCTCAG
>DQ131914|Protists|Stramenopiles;Oomycota;Peronosporales;Plasmopara_geranii-sylvatici_SWOC2000
CCACACCTAAAAAAATACCACGTGAACCGTTTCAACCAAATAGTTGGGGACAAATTAGGTAGCGACTGCTGACATTACTGTTGGTGGTTACTGCTCGATA
AGTCCTATCATAGTGAAGTGGTTTGGATTTCGGTCCGAGCTAGTAGCTATTTTAAAACCATTACTAAATACTGATAATACTGTGGGGACGAAAGTCTCTA
CTTTTAACTAGATAGCAACTTTCAGCAGTGGATGTCTAGGCTCGCACATCGATGAAGAACGCTGCGAACTGCGATACGTAATGCGAATTGCAGGATTCAG
TGAGTCATCGAAATTTTGAACGCATATTGCACTTCCGGGTTAGTCCTGGAAGTATGCCTGTATCAGTGTCCGTACAATAAACTTGGATTTTTTCCTTCCA
TGTAGTCGGTGGAAGAGATGCCAGATATGAAGTGTCTTGCTGTTTATCTTCGAATCGACGGTAAGTCCTTTTAAACGTACTAACTGTACTTCTCTTTGCT
CGAAAATCATAGTAATGTTGATTGTTTGACTGTGATTCGTGACAAGTCGGCGATTGGTTTGTTTGCTGCGGCAATAATGGCAGAGTATTCGATTTGCGTT
ATGTTAAGCTTAGGTCTGACAATTCGCTTATTAAATATGATTCCTGCTGTGGCGTGACTTACTAGTATACCGTAGTTACGAGTTACTTCGTCTTCTGATC
GGTTTTGGTGGTATAAGGGCTTAGCCAATCGGTGATCTCGTTATTCTTGCTGGAAAATGAAGGACATCTTCCTTTTTCGGCTTTATGAAATGATGAGCTA
TAGTCACTAATAGCATTGTCCTTAAATCAGCTTTACTGTGTGAGGTCTGTCATTTGTGGCCAGTCGGCGATCGATTTATTTGCTGTTGCATTAAGGGGAT
ATTTTTGATTTGCGGTATGGTTTGCTTCGGCTAAACAATGCGCTTATTAAATTTATTTTCTGTGATGGCTAAATAAGCTGGTGAACCGTAGCTACAAGGG
GCTTGTCTTTCATTCAATTGTGCTATTGTGAAGTAGAGTGGCAGCTTCGGCTGCCGAGGGTCGATCCATTTGGGAAATTAATGTATATTTCGATATACAT
CTCAG
>AY773346|Protists|Stramenopiles;Oomycota;Peronosporales;Plasmopara_halstedii
TGTAGGTGTACCTGCAGAAGGATCAATACCACACCTAAAAACTTTTCACGTGAACCGTTTCAAAAATTAATTTGGGAACGAGTTAGGCGGCGACTGCTGA
CTTAATTGTTGGCGGTTACTGCTAGACGAGTTCTATCATAGTGAAGTGGTTTGGACTTCGGTTCGAGCTAGTAGCTATTTTTAAACCATTACTTAATACT
GATTATACTGTGGGGACGAAAGTCTCTGCTTTTAACTAGATAGCAACTTTCAGCAGTGGATGTCTAGGCTCGCACATCGATGAAGAACGCTGCGAAATGC
GATACGTAATGCGAATTGCAGGATTCAGTGAGTCATCGAAATTTTGAACGCATATTGCACTTCCGGGTTAGTCCTGGAAGTATGCCTGTATCAGTGTCCG
TACAACAAACTTGGTTTTTTTCCTTCCGTGTAGTCGGTGGAAGATATGCCAGATATGAAGAGTCTTGCGACTGGTTTAAAGCTAATTGCAAGTCCTTTTA
AATGTACTAACTGTACTTCTCTTTGCTCGAAAAGTATAGCAATTCCGGTTATAAAACAATTTTTTCAAGTCGGCGATTATTAATTCTGTTACGACGATGA
AAGATTATTTAATTTGCAAAATGTTTTGCGTTTGCTTTACAATGCGCCTTTTGAATATGATTTCTGTTGTAGCATGATTTATTAGTGAACCGTAGTTATA
AACTGTTTTAGAATTAGTTTTGCTATCAAAAGACTGTCACTTGTAGCCAGACGGCGACCGATTTATTTTAGCATAATGAAAATTGTTATATTGTACACTA
TTAATTTCGGTTTATAGTGTGTTAATAAAACTTTTTTCTGTTGCTGCATAATAAATCGGTCAACCGTAGTTACAAGTGGTATCTTCTAATCAATATTGTG
GTTGCGAAAGATTTTGCTCGTACAATTTGGTGAATGGTTTTATATTCTTAAGCATTAAGATTTTTAATTAATTTATTATAAGTTTCGGCTTATTAATAAA
CTATTCATAAATGTTATTGCCGATAGTTTATAAATCTATGAATCGTAGTTATGAGTATAATATCTTTCAATCCGCATTGTTGTGTGAAGATTATCACTTG
TAGCTTGTTGGCCACTGATTTATTTTGTTTAAGCATAATGAAAATTGTTATATTGCACACTATTAATTTCGGTTAATAGTGTGACAATAAAACTTTTTTC
TGTTGCTGCTTAATAAATTAGTGAGTCATAGTTACAAGTGGTATCTTCTTATCAATATTGAGGTTGCGAAAGAATTCACCCGTATTATTCGGCGACTGGT
TTTATATTCTTAAGCATTAAGATTTTTGATTAATTTATTATAAGTTTCGGCTTATTAATAAACTATTCATAAATGTTATTGCCGATAGTTTATAAATCTA
TGAACCGCAAATATGAGTGTAGTATCTCTCAATCCGCATTGTTGTGTGAAGATTATCACTTGTAACTAGTTGGCCACCAATTTAATTTGAGCATAATGAA
AATTGTTATATTGTACACAATTAATTTCGGTTAATAGTGTAATAATAAAACTTTTTTCTGTTGCTTCTTAATAAATTAGTGAACTGTAGTTATAAGTGGT
ATCTTCTAATCAATATTGTTGTTGCGAAAGAGTTTGCTCGTAAATTTCAGTGACTGGTTTTATATTCCTAAGCATTAAGATTTTTAATTAATTTATTATA
AGTTTCGGCTTATTAATAAACTATTTATAAATGTTTTTGCCGACAGTTTATAAATCTATGAACCGTAGTTATGAGTATAATATCTTTCAATTCGCATTGT
TGTGTGAAGATTATCACTTATAACTAGTTGGCCACCAACTTGTTTTGAGCATAATGAAAATTGTTATATTATATACAATTAATTTCGGTTAATAGTTTAA
TAATAAAACTTTTTTCTGTTGCTTCTTAATAAATTAGTGAGCCATAGTTACAAGTGGTATCTTCTTATCAATATTGTGGTTGCGAAAGATTTTGCTCGTA
CAATTCAGTGACTAGTTTTATATTCTTAAGCATTAAGATTTTTGATTAATTTATTATAAGTTTCGGCTTATTAATAAACTATTCATAAATGTTATTGCCG
ATAGTTTATAAATCTATGAACCGTAGTTATGAGTATAATATCTTTCAATCCGCATTGTTGTGTGAAGATTGTTCCTTTGGCCAGTCGGCAATCACATTTA
ATTGTTGTTATAACTTTATAAAATTTGTTATGTGTATTTTATGAAGCTTTGGCTTGATATTATACTTATAAAACTTTTTATTAGTTGCATCAATTATAAT
TTGATAAACCGTAGTCATAAGTGACATTGTCTTTGATTAGATATACTGTGTAAAGTCTGTCGATATAGCATATCGGCTGCCAGTTTATCTGCTATTGCAT
TAAAGAAAATAATTTTGATTCGCGGTGTGGTTGGCTTCGGCTAAACAATTCGCTTATCAATTTTAGCTTCTGTAATAGCTTAATAAATTGACAAGCTGTA
GTTATAATTGACTTTGTCTTTAAACGGTTGTACTATTACGAAGTAGAGTGGCAGCTTCGGCTGCCGAGAGTCGATCCATTTGGGAAATTAATGTGTACTT
TGTATGCATCTCAATTGGACC
>KF366380|Protists|Stramenopiles;Oomycota;Peronosporales;Plasmopara_obducens_HI2
GGGTAATCAAACCAAAGGAAGTTGGAGGCAATAACAGGTCTGTGATGCCCTTAGATGTTCTGGGCCGCACGCGCGCTACACTGATGCGTTCAACGAGTAT
ACAACCTTGATCGATAGATCTGGGTAATCTTGTGAATGCGCATCGTGCTAGGGATAGACTGTTGCAATTTTCAGTCTTGAACGAGGAATTCCTAGTAAAT
GCAAGTCATCAGCTTGCGTTGATTACGTCCCTGCCCTTTGTACACACCGCCCGTCGCACCTACCGATTGAATGACTCGGTGAAAAATTGGGACCGTGAGT
CCGCTTGCTTTATTGCGAGTGGATTGATGGGAACTTTTTTAAACCTCGCCATTTAGAGGAAGGTGAAGTCGTAACAAGGTTTCCGTAGGTGAACCTGCGG
AAGGATCATTACCACACCTAAAAACTTTCCACGTGAACCGTTTCAACCAAATAGTTGGGGATGAGTTAGGTGGCAGCTGCTGACTTTAATGTTGGCGGTA
GCCGCTAGACGAGTCCTATCATAGTGAAGTGGTTTGGACATTATAGTCCGAGCTAGTAGCTATTTTTAAACCCTTACTTAATACTGAATATACTGTGGGG
ACGAAAGTCTCTGCTTTTAACTAGATAGCAACTTTCAGCAGTGGATGTCTAGGCTCGCACATCGATGAAGAACGCTGCGAACTGCGATACGTAATGCGAA
TTGCAGGATTCAGTGAGTCATCGAAATTTTGAACGCATATTGCACTTCCGGGTTAGTCCTGGAAGTATGCCTGTATCAGTGTCCGTACATCAAACTTGGT
TTTTTTCCTTCCGTGTAGTCGGTGGAAGATATTCCAGATATGAAGTGTCTTGCGGTTGATTTTTGAACTGACTGTGAGTCCTTTTAAATGTACTAACTGT
ACTTCTCTTTGCTCGAAAAGCATAGCGATTCTGACTTTAAGACTGTAATAAGTAACAAGTCGGCGACCAGTTTGTTTGCCACGGCAATAATGAAAAAGTA
TTTTATTTGCGGTATGGTTAGTTTCGGCTAAACAATGCGCTTATAAATATAATTTCTGCTGTAGCGTGACTTGCTGGTGAACCGT
>MF446670|Protists|Stramenopiles;Oomycota;Peronosporales;Plasmopara_halstedii_Soil_0007
TCACGTACTATGCGGAAGGATCATTACCACACCTAAAAACTTTCCACGTGAACCGTTTCAACCCTTTAATTGGGAGCTTGATGGCGACGGCGTGTTGGCC
TATATGGGTTGACGTGCTGCTGCCGGTCAGGCTCTATCAAAGCGATCGTTTGGACCTCCATACATTAAAAACTTGACTCTCTTCCTCCAGGTAGAGACGC
CAGACGTGAAGTGTCTTGCTGTAATCGTTTAGATAAACGGCGAGTCCTTTTAATATTGGCTCTCCTTCTGCCGTGTATTTGGTGGAAAGAGACGCCAGAC
GTGAAGTGTCTTGCTGTAATCTTTTAGATAAGCGGCGAGTCCTTTTAAAATGTATGTATTGGTTCGATCTAGTAGCTTTTTTAAACCCTTTACTAAATAC
TGAATATACTGTGGGGACGAAAGTCTCTGCTTTTAACTAGATAGCAACTTTCAGCAGTGGATGTCTAGGCTCGCACATCGATGAAGAACGCTG
>KU212363|Protists|Stramenopiles;Oomycota;Peronosporales;Peronosporaceae_sp_CX
AACAAGGTTTCCGTAGGTGAACCTGCGGAAGGATCATTACCACACCTAAAAAACTTTCCACGTGAACCGTATCAACCCTTTTAGTTGGGGGCTTCTGTGC
GGCTGGCTTCGGCTGGCTGTGCGGCGGCTCTATCATGGCGACCGCTTGGGCCTCGGCCTGAGCTAGTAGCTCTATTTTTTAAACCCATTCCTAAATACTG
AATATACTGTGGGGACGAAAGTCTCTGCTTTTAACTAGATAGCAACTTTCAGCAGTGGATGTCTAGGCTCGCACATCGATGAAGAACGCTGCGAACTGCG
ATACGTAATGCGAATTGCAGGATTCAGTGAGTCATCGAAATTTTGAACGCATATTGCACTTCCGGGTTAGTCCTGGGAGTATGCCTGTATCAGTGTCCGT
ACATCAAACTTGGCTCCCTTCCTTCCGTGTAGTCGGTGGATGGGGACGCGCAGATGTGAAGTGTCTTGCGGCTGGTCTTCGGGTCGGCTGCGAGTCCTTT
GAAATGTACTGAACTGTACTTCTCTTTGCTCCAAAAGCATGACGTTGTTGGTTGTGGAGGCTGCCTGTATGGCCAGTCGGCGACCGGTTTGTCTGCTGCG
GCGTTTTAATGGAGGAGTGTTCGATTCGCGGTATGGTTGGCTTCGGCTGAACAGAGCGCTTATTGGATGCTTTTCCTGCTGTGGCGGTAATGACTGGTGA
ACCGTAGCTATGCGAGGCTTGGCCTTTGAATCGGCGGTGTGTTGCGAAGTAGAGTGTCTGTTTCGGCGCAAGCTGGGATTGGACGAGGGTCGATCCATTT
TGGGAACTTTGTGTGCGCCTCGGCGTGCATCTCAATTGGACCTGATATC
>KT257380|Protists|Stramenopiles;Oomycota;Peronosporales;Paralagenidium_karlingii_X03-FP134
TGTCTCAAAGATTAAGCCATGCATGTCTAAGTATAAGCAACTTTGTACTGTGAAACTGCGAATGGCTCATTATATCAGTTATAGTCTACTCGATAGTACC
TTACTACTTGGATAACCGTAGTAATTCTAGAGCTAATACATGCATCAATACCCAACTGCTTGTCGGACGGGTAGCATTTATTAGATTGAAACCAATGCAG
TCTTCGGGCTGGTATTGTGTTGAATCATAATAACTGTGCGGATCGCTCTCGTAGCGATGAATCGATTGAGTTTCTGCCCTATCAGCTTTGGATGGTAGGA
TATGGGCCTACCATGGCATTAACGGGTAACGGGGAATTAGGGTTTGATTCCGGAGAGGGAGCCTTAGAAACGGCTACCACATCCAAGGAAGGCAGCAGGC
GCGTAAATTACCCAATCCTGACACAGGGAGGTAGTGACAATAAATAACAATGCTCTGGCTCTTCGAGTCGGGCAATTGGAATGAGAACAATTTAAATCCC
TTAACGAGGATCAATTGGAGGGCAAGTCTGGTGCCAGCAGCCGCGGTAATTCCAGCTCCAATAGCGTATATTAAAGTTGTTGCAGTTAAAAAGCTCGTAG
TTGGATTTCTGGATTGATCGTCCGGTCCGCTTCCTTTGGGAGTGTGTACTAAGGATGGTTGGTCCATTTTTTGTGAGGATGTTCTTCTGCCATTAAGTTG
GTGGTTGAATGGACTTGCATCGTTTACTGTGAAAAAATTAGAGTGTTTAAAGCAGGCGTTTGCTTGAATACATTAGCATGGAATAATAAGATACGACTTT
GGTCTATTTTGTTGGTTTGCATACCAGGGTAATGATTAATAGGGACAGTTGGGGGTATTCATATTTCAGCGTCAGAGGTGAAATTCTTGGATCGCTGAAA
GATGAGCTTAGGCGAAAGCATTTACCAAGGATGTTTTCATTAATCAAGAACGAAAGTTAGGGGATCGAAGATGATTAGATACCATCGTAGTCTTAACCAT
AAACTATGCCGACTCGGGATTGGCAGTCGTTTACTTTAAATGACCTTGTCAGCACCGTATGAGAAATCAAAGTCTTTGGGTTCCGGGGGGAGTATGGTCG
CAAGGCTGAAACTTAAAGGAATTGACGGAAGGGCACCACCAGGAGTGGAGCCTGCGGCTTAATTTGACTCAACACGGGAAAACTTACCAGGTCCAGACAT
AGTAAGGATTGACAGATTGAGAGCTCTTTCTTGATTCTATGGGTGGTGGTGCATGGCCGTTCTTAGTTGGTGGAGTGATTTGTCTGGTTAATTCCGTTAA
CGAACGAGACCTCCGCGTGCTAAATAGTCTCGCTTACCTTTTTGGTAGGTTTTGAGACTTCTTAGAGGGACTTTTGGGTAATCAAACCAAAGGAAGTTGG
AGGCAATAACAGGTCTGTGATGCCCTTAGACGTTCTGGGCCGCACGCGCGCTACACTGATGCGTTCAACGAGTTTACAACCTTGATCGATAGGTCTGGGT
AATCTTTTGAATGCGCATCGTGCTAGGGATAGATTGTTGCAATTTTCAATCTTGAACGAGGAATTCCTAGTAAACGCAAGTCATCAGCTTGCATTGATTA
CGTCCCTGCCCTTTGTACACACCGCCCGTCGCACCTACCGATTGAATGACTCGGTGAAAAATTGGGACCGTGAATCGGTTTGCTTTATTGCGAATCGATC
CGTGGGAACTTTTTTTAACCTCGCCATTTAGAGGAAGGTGAAGTCGTAACAAGGTTTCCGTAGGTGAACCTGCGGAAGGATCATTACCACACCAAAAAAA
CATTTTCCACGTGAACCGTTGTCTGTATGGTTTGTACTGCTGCTCGTCTTCGGACTTGTAGTGGCGGTTGAGCAATGCTTACGTTGATTGATTCGTCCTT
GTGGCTGAGTCTCCGTGAGCGCCCATTTTTAAACCCTTTACCCATACCTCATTTTCTGATGCATACTCCGAGAACGAAAGTTCTTGGTTTTAACTAGATA
ACAACTTTCAGCAGTGGATGTCTAGGCTCGCACAACGATGAAGAACGCTGCGAACTGCGATACGTAATGCGAATTGCAGGATTCAGTGAGTCATCGAGAT
TTTGAACGCACATGGCACTCTCGAGTTTATTCTTGGGAGTATGTCTGTATCAGTGTCTGTTGTAAAAACTTGCCTTTTGTGTGTGTTTTCTTTGGAGAGC
GTGCGCGACTGTGCAGAAGGTGAAGTGTCTTGCTGCGTGTTTTGTGCGGCGAGTCCTTTTAAATGCAGTTTGCTTCTGTGTGGTTCGAAGCATGCGTTTG
CCTCGGAGGAGGTGATCGTGTTGGACTTGCACGTAAGGTTGACTTCAGCTGGAACGCTGTGGACAATGCCCAATTGAGTGGTATGTTGTGCACTTGTGCT
CGACTTGTTACTAGATTGGTGTGTGGTCTGTTTCGGTGGGGGTCCTTTGTGTGTGATGTATTGATGCGGTTGCTGTTTGCACTTCTGGGCTTGAATGTGT
GTGTTGGACTGCGCGTTTTACAACGGAGGCCTATTTGGGAAATGATTGTGTTTCGGCACATGGAACTTCAAATTGGACCTGATATCAGACAAGATTACCC
GCTGAATTTAAGCATATAACTAAGCGGAGGAAAAGAAACTAACAAGGATTTCCCTAGTAACGGCGAGTGAAGCGGAAAGAGCTCAAGCTTAAAATCTCTG
TGCAAGTTTTGCATGGCGAATTGTAGTCTATGGATGCGAAGTCAGAGTGTTCGCTCGGGTTAAGTTCCTTGGAAGAGGACAGCATTGAGGGTGATACTCC
CGTGTGTACCTGAGTGATTGCTCGTACGACTCGTATTCTTTGAGTCGCGTTGTTTGGGAATGCAGCGCAAAGTAGGTGGTAAATTCCATCTAAAGCTAAA
TATTGGTGCGAGACCGATAGCGAACAAGTACCGTGAGGGAAAGATGAAAAGAACTTTGAAAAGAGAGTTAAAAAGTACCTGAAACTGTTGAAAGGGAAGC
GAATCGTTTCCAGTGTAATGTTCATGGCATATTTCATTGGCGCGTTGGTTCGTGCGGTTTGTGGTGCAGTAGTTTATTCTACGCGTGCTGACTGCGTGTG
GCTGGCTTGCTGGTGCCCTGTGCTGTGGATGGAGGTCAGAGTCAGTTTCTGCTGCGGGAAATGGCCGTGGAGGAGGTAGGTCGCGCTTCGGTGTGGCTGT
TATACCTTTGCGTGCTAGTAGTCGTGGCGGAGACTGAGGTGCTTGCAACATGCTTTGAAGTCTTGCGGGTGTTTATCTGGTGTGTTGATGGGAAAGCTTG
CTTTGCTGTTGGCTTCACTGGGTGATGATGTCTGTAAGTAACTTTGGCTGTTCGGGACTCTGGCGAAATGGAGCGATTCGACCCGTCTTGAAACACGGAC
CAAGGAGTCTAACATGTGTGCAAGTATTAGGGTGTCAAACCCGAATGCGCAATGAAAGTAAAGGGCAGCGTTGGTTGCCTGAGGTAGGAAAGCTTTGTCT
CGGCAAGGCTGGCACTATCGACCGATCATGAACCTACGTGGTGAAAGATTTGAGTATGAGCACATATGTTGGTACCCGAAAGATGGTGAACTATGCCTGA
CTAGGGTGAAGCCAGGGGAAACTCTGGTGGAAGCTCGTAGCGATTCTGACGTGCAAATCGATCGTCAAAGTTGGGTATAGGGGCGAAAGACTAATCGAAC
CATCTAGTAGCTGGTTCCCTCCGAAATTTCCCTCAGGATAGCAGCAACTTATGTACGGTAGTTTTATGAGGTAAAGCGAATGATTAGAGGCCTCGGGGAA
GAAACTTCCTTGACCTATTCTCAAACTTTAAATCTGTAAGACCTGCAGGTTTCTTAATTGAACTTGCGGATGTGAATACCTAAGTTGCTAGTGGGCCATA
CGGGGTAAGCTCGTCTGGCGATGCGGGATGAACCGAACGCAAAGTTAAAGTGCCAAAATGTTCGCTCACCTAGATACCATAAAAGGTGTTGGTTCATTTA
GACAGCAGGACGGTGGCCATGGAAGTCGGAATCCGCTAAGGG
>KT257379|Protists|Stramenopiles;Oomycota;Peronosporales;Lagenidium_sp_SL10_LEV5850
AAACAATTTTGTACTGTGAAACTGCGAATGGCTCATTATATCAGTTATAGTCTACTCGATAGTACCTTACTACTTGGATAACCGTAGTAATTCTAGAGCT
AATACATGCGCAAATACCCAACTGCTTGTCGGACGGGTAGCATTTATTAGATTGAAACCAATGCAGTCTTCGGGCTGGTATTGTGTTGAGTCATAATAAC
TGTGCGGATCGCACTTTTGTGCGATAAATCGATTGAGTTTCTGCCCTATCAGCTTTGGATGGTAGGATATGGGCCTACCATGGCATTAACGGGTAACGGG
GAATTAGGGTTTGATTCCGGAGAGGGAGCCTTAGAAACGGCTACCACATCCAAGGAAGGCAGCAGGCGCGTAAATTACCCAATCCTGACACAGGGAGGTA
GTGACAATAAATAACAATGCTCTGGCTCTTCGAGTCGGGCAATTGGAATGAGAACAATTTAAATCCCTTAACGAGGATCAATTGGAGGGCAAGTCTGGTG
CCAGCAGCCGCGGTAATTCCAGCTCCAATAGCGTATATTAAAGTTGTTGCAGTTAAAAAGCTCGTAGTTGGATTTCTGGTTTGAGCGTCCGGTCCGCTTC
CTCTGGAAGTGTGTACTAAGGATGTTTGAGCCATTTTTTGTGAGGATGTTCTTCTGCCATTAAGTTGGTGGTTGAATGGACTTGCATCGTTTACTGTGAA
AAAATTAGAGTGTTTAAAGCAGGCGTTTGCTCATTGAATACATTAGCATGGAATAATAAGATACGACCTTGGTGGTCTATTTTGTTGGTTTGCACACCAG
GGTAATGATTAATAGGGACAGTTGGGGGTATTCATATTTCAGCGTCAGAGGTGAAATTCTTGGATCGCTGAAAGATGAGCTTAGGCGAAAGCATTTACCA
AGGATGTTTTCATTAATCAAGAACGAAAGTTAGGGGATCGAAGATGATTAGATACCATCGTAGTCTTAACCATAAACTATGCCGACTCGGGATTGGCAGT
CGTTTAATTTAAATGACCTTGTCAGCACCGTATGAGAAATCAAAGTCTTTGGGTTCCGGGGGGAGTATGGTCGCAAGGCTGAAACTTAAAGGAATTGACG
GAAGGGCACCACCAGGAGTGGAGCCTGCGGCTTAATTTGACTCAACACGGGAAAACTTACCAGGTCCAGACATAGTAAGGATTGACAGATTGAGAGCTCT
TTCTTGATTCTATGGGTGGTGGTGCATGGCCGTTCTTAGTTGGTGGAGTGATTTGTCTGGTTAATTCCGTTAACGAACGAGACCTCCGCGTGCTAAATAG
TTTCGCTTACAATTTTTTGTAGGTTTTGAGACTTCTTAGAGGGACTTTTGGGTAATCAAACCAAAGGAAGTTGGAGGCAATAACAGGTCTGTGATGCCCT
TAGATGTTCTGGGCCGCACGCGCGCTACACTGATGCGTTCAACGAGTTTACAACCTTGATCGATAGGTCTGGGTAATCTTTTGAATGCGCATCGTGCTAG
GGATAGATTGTTGCAATTTTCAATCTTGAACGAGGAATTCCTAGTAAACGCAAGTCATCAGCTTGCATTGATTACGTCCCTGCCCTTTGTACACACCGCC
CGTCGCACCTACCGATTGAATGACTCGGTGAAAAATTGGGACTGTGAGTCCGTTTGCTTTATTGCGAGTGGATTTACGGAAACTTTTTTTAACCTCGCCA
TTTCCACACCTAAAAAACTTTCCACGTGAACCTGTTCTACAAGTTTTGTGCCTTGCTGAATCTGTTGACTTGCCTTCGGGTAAGATAATAGAGTTAGTTT
AAGGCTGAACGAAGGTTGACTCTGTTGTTCTTATGGACGACGGAGTTGGCTGATGAATTTTTCAAACCCCTTACCTAATTACTGATTAATACTCTAAGAA
CGAAAGTTCTTAGTTTTAACTAGATAACAACTTTCAGCAGTGGATGTCTAGGCTCGCACATCGATGAAGAACGCTGCGAACTGCGATACGTAATGCGAAT
TGCAGAATTCAGTGAGTCATCGAAATTTTGAACGCATATTGCACTCTCGGGTTATGCCTGGGAGTATGCCTGTATCAGTGTCCGTAAATCAAACTTGCCT
TTCTTTTTCTGTGTAGTCAGGAGAAGAAACGTGCAGAATGTGAAGTGTCTCGAAAATCTATCTTTGATAGACCATCGAGTCCTTTTAAATCGACACTGTC
TTTCTATATTGTTACTGTAAGTGTAATGCACGAACGCGGTGATCTGCTGATCGCTTGCATTTGTTGGCGACTTCGGTAGAAACATTATAGAGGAAACCTC
AATTCGCGGTATGTTTGGCTTCGGCTTGACAATCTTGCTTATTGTGTGTGGAATCTGTTTTTATCTTGAGGTGTACTAGCTTATGTGGGCTTGAACGGTG
GTTTGTTGTGTAGTAGTGTGTTGCCGCGTGGTAGCGCCTTCTCTTCGGAGATTGTTTAGAGAGTAGTTCTTTTGGGAACAAATGCGATAGTTTACTATTG
TATCTCAATTGGACCTGATATCAGGCAAGATTACCCGCTGAATTTAAGCATATAACTAAGCGGAGGAAAAGAAACTAACAAGGATTCCCCTAGTAACGGC
GAGTGAAGCGGGATGAGCTCAAGCTTAAAATCTCTATGCAAGTTTTGCATGGCGAATTGTAGTCTATAGAAGCGATGTCAGTGCGGCTATTCGGGATAAG
TTCCTTGGAAAAGGACAGCATCGAGGGTGATACTCCCGTTTGTACCTGTGTAGCTTGCGCGTACGACACGTTTTCTTTGAGTCGCGTTGTTTGGGAATGC
AGCGCAAAGTAGGTGGTAAATTCCATCTAAAGCTAAATATTGGTGCGAGACCGATAGCGAACAAGTACCGTGAGGGAAAGATGAAAAGAACTTTGAAAAG
AGAGTTAAAGAGTACCTGAAACTGCTGAAAGGGAATCGAATCGTATCCAGTGTCTATAATCCATAGCATATTTCATTGGCGAGTTGATGCGTGCAGTGTT
AATGACAGCGGCTTGTCTGCGTCTTGCGTTGTTCTGCGTTAGCTTGCTGGTGCCCTGTGTTGTGGTGAGACGTCAGAGTCAGTTCGTATGCTGCGGGAAA
TGGTTAGTTGAGGAGGTAGGTCAGATGCTTGCGTTTGGCTGTTATATCTTGATTAACTAGTAGTCGTGGTTGGGACTGAGGTGCCTACAACGTGCTTTAA
AGTCTTATGGATGCTTATCTGGTCGACTGCTTGGATAGCTTGCTATGCTCGTGGTTTGATTGGGTGATTGTGTTTGTGAGTAACTTTTGCCGTTCGGGAC
TTTGACGAAATGGAGCGATCCGTCCCGTCTTGAAACACGGACCAAGGAGTCTAACATGTGTGCAAGTGTTAGGGTGTGGAAACCCCAGCGCGAAATGAAA
GTAAAGGATAGCTTTAGCTGTCTGAGGTAGGAAACCTTTCCTTGTGAGGGGTGGCACTATCGACCGATCATGAACCTTCGTGGTGAAAGATTTGAGTATG
AGCACATATGTTGGTACCCGAAAGATGGTGAACTATGCCTGAGTAGGGTGAAGCCAGGGGAAACTCTGGTGGAAGCTCGTAGCGATTCTGACGTGCAAAT
CGATCGTCAAACTTGGGTATAGGGGCGAAAGACTAATCGAACCATCTAGTAGCTGGTTCCCTCCGAAATTTCCCTCAGGATAGCAGCAACTTATTTACGA
TAGTTTTATGAGGTAAAGCGAATGATTAGAGGATTTGGGGAAGAAACTTCCTCGGCCTATTCTCAAACTTTAAATCTGTAAGACCTGCAGGTTTCTTAAT
TGAACTTGTGGATGTGAATATCAAGTTGTTAGTGGGCCATACCGGGTAAGCTGGTCTGGCGATGCGGGATGAACCGAACGCAAAGTTAAAGTGCCAAAGT
ACCCGCTCACCTAGATACCATAAAAGGTGTTGGTTCATTTAGACAGCAGGACGGTGGCCATGGAAGTCGGAATCCGCTAAGGG
>KT257351|Protists|Stramenopiles;Oomycota;Peronosporales;Lagenidium_giganteum_f_caninum_C11-RM120
TGTCTCAAAGATTAAGCCATGCATGTCTAAGTATAAACAACTTTGTACTGTGAAACTGCGAATGGCTCATTATATCAGTTATAGTCTACTCGATAGTACC
TTACTACTTGGATAACCGTAGTAATTCTAGAGCTAATACATGCGCAAATACCCAACTGCTTGTCGGGCGGGTAGCATTTATTAGATTGAAACCAATGCAG
TCTTCGGGCTGGTATTGTGTTGAGTCATAATAACTGTGCGGACCGCACTTGTGCGGTAAATCGATTGAGTTTCTGCCCTATCAGCTTTGGATGGTAGGAT
ATGGGCCTACCATGGCATTAACGGGTAACGGGGAATTAGGGTTTGATTCCGGAGAGGGAGCCTTAGAAACGGCTACCACATCCAAGGAAGGCAGCAGGCG
CGTAAATTACCCAATCCTGACACAGGGAGGTAGTGACAATAAATAACAATGCTCTGGCTCTTCGAGTCGGGCAATTGGAATGAGAACAATTTAAATCCCT
TATCGAGGATCAATTGGAGGGCAAGTCTGGTGCCAGCAGCCGCGGTAATTCCAGCTCCAATAGCGTATATTAAAGTTGTTGCAGTTAAAAAGCTCGTAGT
TGGATTTCTGGTTTGAGCGTCCGGTCCGCTTCCTCTGGAAGTGTGTACTAAGGATGTTTGAGCCATTTTTTGTGAGGATGTTCTTCTGCCATTAAGTTGG
TGGTTGAATGGACTTGCATCGTTTACTGTGAAAAAATTAGAGTGTTTAAAGCAGGCGTTTGCTCATTGAATACATTAGCATGGAATAATAAGATACGACC
TTGGTGGTCTATTTTGTTGGTTTGCACACCAGGGTAATGATTAATAGGGACAGTTGGGGGTATTCATATTTCAACGTCAGAGGTGAAATTCTTGGATCGT
TGAAAGATGAGCTTAGGCGAAAGCATTTACCAAGGATGTTTTCATTAATCAAGAACGAAAGTTAGGGGATCGAAGATGATTAGATACCATCGTAGTCTTA
ACCATAAACTATGCCGACTCGGGATTGGCAGTCGTTTAATTTTAATGACCTTGTCAGCACCGTATGAGAAATCAAAGTCTTTGGGTTCCGGGGGGAGTAT
GGTCGCAAGGCTGAAACTTAAAGGAATTGACGGAAGGGCACCACCAGGAGTGGAGCCTGCGGCTTAATTTGACTCAACACGGGGAAACTTACCAGGTCCA
GACATAGTAAGGATTGACAGATTGAGAGCTCTTTCTTGATTCTATGGGTGGTGGTGCATGGCCGTTCTTAGTTGGTGGAGTGATTTGTCTGGTTAATTCC
GTTAACGAACGAGACCTCCGCGTGCTAAATAGTCTCGCTTACAATTTTTTGTAGGTTTTGAGACTTCTTAGAGGGACTTTTGGGTAATCAAACCAAAGGA
AGTTGGAGGCAATAACAGGTCTGTGATGCCCTTAGATGTTCTGGGCCGCACGCGCGCTACACTGATGCGTTCAACGAGTTTACAACCTTGATCGATAGGT
CTGGGTAATCTTTTGAATGCGCATCGTGCTAGGGATAGATTGTTGCAATTTTCAATCTTGAACGAGGAATTCCTAGTAAACGCAAGTCATCAGCTTGCAT
TGATTACGTCCCTGCCCTTTGTACACACCGCCCGTCGCACCTACCGATTGAATGACTCGGTGAAAAATTGGGACTGTGAACTCGTTTGCTTCATTGCGAA
TGAGTTTGTGGGAACTTTTTTTAACCTCGCCATTTAGAGGAAGGTGAAGTCGTAACAAGGTTTCCGTAGGTGAACCTGCGGAAGGATCATTACCACACCT
AAAAAACTTCCATGTGAACCGTTCTACTTGTTTTGTGCGCGAATGCGAAAGCAGACGCGCTGAACGAAGGTTAGTGTTGGCGAAAGCTAGCATTGACTGA
TGAACTTTTAAACCCCTTTATTCCTAATTACTGATAAATACTCTAGGAACGAAAGTTCTTAGTTTTAATTAGACAACAACTTTCAGCAGTGGATGTCTAG
GCTCGCACATCGATGAAGAACGCTGCGAACTGCGATACGTAATGCGAATTGCAGAATTCAGTGAGTCATCGAAATTTTGAACGCATATTGCACTTCCGGG
TTATGCCTGGGAGTATGCCTGTATCAGTGTCCGTAAATCAAACTTGCCTTTCTTTTTCTGTGTAGTCAGGAATTGAAATGTGCAGAATGTGAAGTGTCTC
GACTTTCTATTCATTGAATGGAGAATTGAGTCCTTTTAAATCGACACTGTCTCTCTATATAGTTACTGTGATTTGCTTTGCATGAACGCGGTGATCTGCT
GATCGTTTGCGCATGTTGGCGACTTCGGTAAGAACATATAGGGGAAACCTCAATTTGCGGTATGTTGTGGCTTCGGCTCGACAATCTTGCTTATTGTGTG
TGGACTCTGTTTTTATTCGAGGTGTACTAGCGTGTGTGGGCTTGAACGGTGGTGTTGCTGTTTATTAGTGTATTGCAGCCTGTAGCGCATTTACTCTTCG
GAGTTTATGTTTTAGAGAAATAGGCCAGTTGGGAAATCAATGCTTTGAGTAATCATTGCATCTCAATTGGACCTGATATCAGGCAAGATTACCCGCTGAA
TTTAAGCATATAACTAAGCGGAGGAAAAGAAACTAACAAGGATTCCCCTAGTAACGGCGAGTGAAGCGGGATGAGCTCAAGCTTAAAATCTCCATAGGAG
TTTCCTGTGGCGAATTGTAGTCTATAGAGGCGCTGTCAGTGCGGCTGTTTGGGATAAGTCTCTTGGAAAAGAGCAGCATGGAGGGTGATACTCCCGTTCT
TGCCTGAGCAGCTTGCGCGTACGACACGTTTTCTTTGAGTCGCGTTGTTTGGGAATGCAGCGCAAAGTGGGTGGTAAATTCCATCTAAAGCTAAATATTG
GTGCGAGACCGATAGCGAACAAGTACCGTGAGGGAAAGATGAAAAGAACTTTGAAAAGAGAGTTAAAGAGTACCTGAAACTGCTGAAAGGGAACCGAATC
GTTTCCAGTGTCTATAATCCGTAGCATATTTCATTGGCGAGTGGATGCGTGCAGTGTTTTGACAGCGGCTTGCTGCGTCATGCATTGTTCTGCGTTTACT
TGCTGGTGCCCTGTGTTGCGGTGGGACGTCAGAGTCAGTTCGTATGCTGCGGGAAATGGTCATCGAGGAGGTAGGTGCTTGCACTGTTATATCTCGGTTG
ACTAGTCGTCGTGGTTGGGACTGAGGTGCCTACAATGTGCTTTAACGTCTTGCGGATGCTTATCTGATCAACTGCTCTGATAGCTTGCTATGTTTGCGGT
CTGGTTGGGTGATTGTGTTTGTAAGTAACGTTTGCCGTTCGGGACTTTGACGAAATGGAGCGATCCGACCCGTCTTGAAACACGGACCAAGGAGTCTAAC
ATGTGTGCAAGTGTTAGGGTGTGGAAACCCCAGCGCGTAATGAAAGTAAAGGGCAACATTAGTTGTCTGAGGTAGGAAACCTTTCCTTGTGAGGGGTGGC
ACTATCGACCGATCATGAACCTACGTGGTGAAAGATTTGAGTATGAGCACATATGTTGGTACCCGAAAGATGGTGAACTATGCCTGAGTAGGGTGAAGCC
AGGGGAAACTCTGGTGGAAGCTCGTAGCGATTCTGACGTGCAAATCGATCGTCAAACTTGGGTATAGGGGCGAAAGACTAATCGAACCATCTAGTAGCTG
GTTCCCTCCGAAATTTCCCTCAGGATAGCAGCAACTTATTTACGATAGTTTTATGAGGTAAAGCGAATGATTAGAGGAATTGGGGAAGAAACTTCCTTGA
CCTATTCTCAAACTTTAAATCTGTAAGACCTGCAGGTTTCTTAATTGAACTTGCGGATGCGAATATCAAGTTGCTAGTGGGCCATACCGGGTAAGCTGGT
CTGGCGATGCGGGATGATCCGAACGCAAAGTTAAAGTGCCAAAGTGCCCGCTCACCTAGATACCATAAAAGGTGTTGGTTCATTTAGACAGCAGGACGGT
GGCCATGGAAGTCGGAATCCGCTAAGGG
>KC741468|Protists|Stramenopiles;Oomycota;Peronosporales;Lagenidium_sp_LEV5848
TGTCTCAAAGATTAAGCCATGCATGTCTAAGTATAAACAATTTTGTACTGTGAAACTGCGAATGGCTCATTATATCAGTTATAGTCTACTCGATAGTACC
TTACTACTTGGATAACCGTAGTAATTCTAGAGCTAATACATGCGCAAATACCCAACTGCTTGTCGGACGGGTAGCATTTATTAGATTGAAACCAATGCAG
TCTTCGGGCTGGTATTGTGTTGAGTCATAATAACTGTGCGGATCGCACTTTTGTGCGATAAATCGATTGAGTTTCTGCCCTATCAGCTTTGGATGGTAGG
ATATGGGCCTACCATGGCATTAACGGGTAACGGGGAATTAGGGTTTGATTCCGGAGAGGGAGCCTTAGAAACGGCTACCACATCCAAGGAAGGCAGCAGG
CGCGTAAATTACCCAATCCTGACACAGGGAGGTAGTGACAATAAATAACAATGCTCTGGCTCTTCGAGTCGGGCAATTGGAATGAGAACAATTTAAATCC
CTTATCGAGGATCAATTGGAGGGCAAGTCTGGTGCCAGCAGCCGCGGTAATTCCAGCTCCAATAGCGTATATTAAAGTTGTTGCAGTTAAAAAGCTCGTA
GTTGGATTTCTGGTTTGAGCGTCCGGTCCGCTTCCTCTGGAAGTGCGTACTAAGGATGTTTGAGCCATTTTTTGTGAGGATATTCTTCTGCCATTAAGTT
GGTGGTTGAATGGACTTGCATCGTTTACTGTGAAAAAATTAGAGTGTTTAAAGCAGGCGTTTGCTCATTGAATACATTAGCATGGAATAATAAGATACGA
CCTTGGTGGTCTGTCTTGTTGGTTTGCACACCAGGGTAATGATTAATAGGGACAGTTGGGGGTATTCATATTTCAACGTCAGAGGTGAAATTCTTGGATC
GTTGAAAGATGAGCTTAGGCGAAAGCATTTACCAAGGATGTTTTCATTAATCAAGAACGAAAGTTAGGGGATCGAAGATGATTAGATACCATCGTAGTCT
TAACCATAAACTATGCCGACTCGGGATTGGCAGTCGTTTAATTTAAATGACCTTGTCAGCACCGTATGAGAAATCAAAGTCTTTGGGTTCCGGGGGGAGT
ATGGTCGCAAGGCTGAAACTTAAAGGAATTGACGGAAGGGCACCACCAGGAGTGGAGCCTGCGGCTTAATTTGACTCAACACGGGGAAACTTACCAGGTC
CAGACATAGTAAGGATTGACAGATTGAGAGCTCTTTCTTGATTCTATGGGTGGTGGTGCATGGCCGTTCTTAGTTGGTGGAGTGATTTGTCTGGTTAATT
CCGTTAACGAACGAGACCTCCGCGTGCTAAATAGTCCCGCTTACAATTTTTGTAGGTTTTGGGACTTCTTAGAGGGACTTTTGGGTAATCAAACCAAAGG
AAGTTGGAGGCAATAACAGGTCTGTGATGCCCTTAGATGTTCTGGGCCGCACGCGCGCTACACTGATGCGTTCAACGAGTTTACAACCTTGATCGATAGG
TCTGGGTAATCTTTTGAATGCGCATCGTGCTAGGGATAGATTGTTGCAATTTTCAATCTTGAACGAGGAATTCCTAGTAAACGCAAGTCATCAGCTTGCA
TTGATTACGTCCCTGCCCTTTGTACACACCGCCCGTCGCACCTACCGATTGAATGACTCGGTGAAAAATTGGGACTGTGAATCCGTTTGCTTTATTGCGA
ATGGAATTATGGGAACTTTTTTTAACCTCGCCATTTAGAGGAAGGTGAAGTCGTAACAAGGTTTCCGTAGGTGAACCTGCGGAAGGATCATTACCACACC
TAAAAAACTTTTCACGTGAACCGTTCTATTAGTTTTGTGCTTCTGCTGTTACTGCTAATCTGCCTTTGGTGGAATAGTAGAGACAGCGGAGGCTGAACGA
AGGTTGATTTTTGCGTAAGCTAGAGTCAGCTGATGAACTTTTAAACCCTTACCTAATTACTGATATATACTCTAGGAACGAAAGTTCTTAGTTTTAAAGA
CAACAACTTTCAGCAGTGGATGTCTAGGCTCGCACATCGATGAAGAACGCTGCGAACTGCGATACGTAATGCGAATTGCAGAATTCAGTGAGTCATCGAA
ATTTTGAACGCATATTGCACTTCCGGGTTATGCCTGGGAGTATGCCTGTATCAGTGTCCGTAAATCAAAATTGCCTTTCTTTTTCTGTGTAGTCAGGATT
GGAAATGGCAGAATGTGAAGTGTCTCGAACGCTTACCTTTGGTAAATGCTTGAGTCCTTTTAAATTGACACTGTCTCGCTATATAGTTACTGTGATGTGT
TTCGCATGAACGCGGTGATCTATTGATCGCTTGCACGCGTTGGCAATCCAGTGAGAACATATAGGGTGAACCTCAATTCGCGGTATGTTTGGCTTCGGCT
TGACAATCTTGCCTATTGTGTGGGAACCTGTTTTCTCTGTGATATACTGATGTATGTGGGCTTGAACAGTAGTTTTGCTGTTTTAGTAATGTGTTACTGC
CAGTAGCGCCGTTTACGGTTTTAGTGAGAAGTCCAGTTGGGAAACTAATATGGTGAGAAATCGCTGTATCTCAATTGGACCTGATATCAGGCAAGATTAC
CCGCTGAATTTAAGCATATAACTAAGCGGAGGAAAAGAAACTAACAAGGATTCCCCTAGTAACGGCGAGTGAAGCGGGATGAGCTCAAGCTTAAAATCTC
CATACGAGTTTCGTGTGGCGAATTGTAGTCTATAGAGGCGCTGTCAGTGCGGCTGTTTGGGATAAGTTCCTTGGAAAAGGGCAGCATGGAGGGTGATACT
CCCGTTCGTGCCTGAGCAGCTAGCGCGTACGACACGTTTTCTTCGAGTCGCGTTGTTTGGGAATGCAGCGCAAAGTGGGTGGTAAATTCCATCTAAAGCT
AAATATTGGTGCGAGACCGATAGCGAACAAGTACCGTGAGGGAAAGATGAAAAGAACTTTGAAAAGAGAGTTAAAGAGTACCTGAAACTGCTGAAAGGGA
AGCTAATCGTATCCAGTGTCTATAATCCGCAGCATATTTCATTGGCGAGTTGATGCGTGCAGTGTTTTGACAGTGGCTTGCCGCGTCGTGCATTGTTCTG
CGTTAGCTTGCTGGTGCCCTGTGTTGTGGTGGGACGTCAGAGTCAGTTCGTATACTGCGGGAAATGGTCATTGAGGAGGTAGGTAGGTGCTTGCGCTTAC
TGTTATATCTTGATTGACTAGTAGTCGTGGTTGGGACTGAGGTGCCTACAACGTGCTTTAAAGTCTTGCGGGTGCTCGTTTGGCCTATTGCTTGGATAGC
TTGCTATGCTGGTGATACGGTTAGGCGATTGTGCTTGTAAGTAACTTTTGCCGTTCGGGACTTTGACGAAATGGAGCGATTAGGCCCGTCTTGAAACACG
GACCAAGGAGTCTAACATGTGTGCGAGTGTTAGGGTGTGGAAACCCCAGCGCGTAATGAAAGTAAAGGGCAGCGTTAGTTGTCTGAGGTAGGAAACCTTT
CCTTGTGAGGGGTGGCACTATCGACCGATCATGAACCTTCGTGGTGAAAGATTTGAGTATGAGCACATATGTTGGTACCCGAAAGATGGTGAACTATGCC
TGAGTAGGGTGAAGCCAGGGGAAACTCTGGTGGAAGCTCGTAGCGATTCTGACGTGCAAATCGATCGTCAAACTTGGGTATAGGGGCGAAAGACTAATCG
AACCATCTAGTAGCTGGTTCCCTCCGAAATTTCCCTCAGGATAGCAGCAACTTATTTACGATAGTTTTATGAGGTAAAGCGAATGATTAGAGGATTTGGG
GAAGAAACTTCCTCGGCCTATTCTCAAACTTTAAATCTGTAAGACCTGCAGGTTTCTTAATTGAACTTGTGGATGTGAATATCAAGTTGCTAGTGGGCCA
TACGGGGTAAGCTCGTCTGGCGATGCGGGATGATCCGAACGCGAAGTTAAAGTGCCAAAGTGCCCGCTCACCTAGATACCATAAAAGGTGTTGGTTCATT
TAGACAGCAGGACGGTGGCCATGGAAGTCGGAATCCGCTA
>KF275667|Protists|Stramenopiles;Oomycota;Peronosporales;Lagenidium_sp_CICR-Hop
ACGTGAACTTGTTCTACTAGGTTTTGTGCGAGGCTGCGGCCGTTGAATGTCTTCGGACGGACGACGGAAGCGGCTATTGCTAACCGTAAGGTTGGTTCCG
GCGGCCCCTTTGGGGATGCTGTTGAGTCTTCCGATATCTTTTTAAACCCATACCTAATTACTGATTATACTCCGAGAACGAAAGTTCTTGGTTTTATTCC
ACAACAACTTTCAGCAGTGGATGTCTAGGCTCGCACATCGATGAAGAACGCTGCGAACTGCGATACGTAATGCGAATTGCAGAATTCAGTGAGTCATCGA
AATTTTGAACGCATATTGCGCTTCCGGGTTATGCCTGGAAGCATGCCTGTATCAGTGTCCGTAAAACAAACTTGCCTTTCTTTTTCTGTGTATTCGGGAG
AGGAAATGTGCAGAATTGAAGTGTCTCGATACTCTGCTTTCGGGCGGAGAGTCGAGTCCTTTTAAATCGAACACTGTCACTCTATATTGTTGCGTTGAAG
TGCTGTACATGAACCCTGTGATCTGCTGATCGCTTGCACATGCTAGTGACTTCGGTGAGAACATATAGAGGAAACCTCGATTTGCGGTATGTTGTGGCTT
CGGCTCGACAATCTTGCTTATTGGGTGTGGCCTCTGTTTTTGCCTTGAGGTGTGCTAGAGTTGTGGGCTTGATCGCTGTATTACTGTGTAGTATTTGTAT
GGCATGTCCGTGACGCACTAACTTTTAGTTAGTGTTCAGAGCGACGTCCTGTTGGGAAACTAATGTGATGATTCGTCGTTGCATCT
>JX646749|Protists|Stramenopiles;Oomycota;Peronosporales;Lagenidium_sp_LC1
TTTCACGTGAACCGTTCTATTAGTTTTGTGCTTCTGCTGTAACTGCTAATCTGCCTTTGGTGGAATAGTGGATGCGGTGGAGGCTGAACGAAGGTTGATT
TTGGCGAAAGCTAGAGTCAGCTGATGAACTTTTAAACCCTTACCTAATTACTGATTAATACTCTAGGAACGAAAGTTCTTAGTTTTAAAGACAACAACTT
TCAGCAGTGGATGTCTAGGCTCGCACATCGATGAAGAACGCTGCGAACTGCGATACGTAATGCGAATTGCAGAATTCAGTGAGTCATCGAAATTTTGAAC
GCATATTGCACTTCCGGGTTATGCCTGGGAGTATGCCTGTATCAGTGTCCGTAAATCAAAATTGCCTTTCTTTTTCTGTGTAGTCAGGATTGGAAATGGC
AGAATGTGAAGTGTCTCGAACGCTAACCTCTATGGTTAATGGTTGAGTCCTTTTAAATCGACACTGTCTCGCTATATAGTTACTGTGATTTGTTTCGCAT
GAACGCTGTGATCTACTGATCGCTTGCACGTGTTAGCAATCCAGTGAGAACATATAGGGTGAACCTCAATTTGCGGTATGTTTGGCTTCGGCTTGACAAT
CTTGCTTATTGTGTGGATCCTGTTTTTGCTGTGATATACTGATGTGTGTGGGCTTGAACGGTATTTTGCTGTTTAGTAATGTGTTACTGCTGGTAGCGCC
GTTTACGGTTTTAGTGAGAAGTCCAGTTGGGAAACCAATATGGTGAGAAATCACTGTATCTCAATTGGACCTGATATCAGGCAAGATTACCCGCTGAATT
TAAGCATATCAATAAG
>HQ111472|Protists|Stramenopiles;Oomycota;Peronosporales;Lagenidium_sp_PWL-2010f_CBS_127284
ACTTTCCACGTGAACCGTTTAAATTTGTTTCGTGCCGAGTGGAAACACAAGGCTGAACGAAGGTCGAGTGAAAGCTCTTCCGATGTATTTTTCAAACCCA
TTTACTTATACTGAACTATACTCCGACGACGAAAGTCTTTGGTTTTAATCCATAACAACTTTCAGCAGTGGATGTCTAGGCTCGCACATCGATGAAGAAC
GCTGCGAACTGCGATACGTAATGCGAATTGCAGAATTCAGTGAGTCATCGAAATTTTGAACGCATATTGCACTTTCGGGTTATGCCTGGAAGTATGCCTG
TATCAGTGTCCGTACATCAAACTTGCCTTTCTTTTTCTGTGTAGTCAGGGAGAGAGATGGCAGAATGTGAGGTGTCTCGAGCAGTCCTAGCGACAGCGCG
AGTCCCTTTAAATGTACGTTGAATTCTCTTGTGTCTCAGTGAAGTGTGATGCTTGAAACGCAGTGGTCTGTTTGGATCCTTTGCGCGGATGGGCGACTTC
GGTTAGGACATATGGAGGCAACCTCTTTTGGCGGTATGTTAGGCTTCGGCCCGACGTTGCAGCTGATTGGGTGTGGCTTTCGTTCTTTCCTTGAGGTGTA
CCTGTTGTGTGTGAGGTTGAACTGGACGTTGATTATTGTGGTAGTAGAGTGTTGCTGCGCTTTGACGCCTTCGGGTAAAGAGGTCGACACCAATTTGGGA
TCGGTTGCTGTTTCGGCAGTGACTCTTTTTC
>HQ111471|Protists|Stramenopiles;Oomycota;Peronosporales;Lagenidium_sp_PWL-2010i_CBS_127283
ACGTGAACTTGTTCTTATTAGGTTTTTTGCGTGCTGCGACTGTTGCCTGTCCTTTTGGACGGGCGACGGATGCGGTTATTGCTAACCGTAAGGTTGAATC
CGGCGACCCTTTTTGGGATGCTGGAGTCTTCCGAGATCTTTTTAAACCCCTTACCTAAATACTGATTATACTCCGAGAACGAAAGTTCTTGGTTTTATTA
GACAACAACTTTCAGCAGTGGATGTCTAGGCTCGCACATCGATGAAGAACGCTGCGAACTGCGATACGTAATGCGAATTGCAGAATTCAGTGAGTCATCG
AAATTTTGAACGCATATTGCGCTTCCGGGTTATACCTGGAAGCATGCCTGTATCAGTGTCCGTACAATAAACTTGCCTTTCTTTTTCTGTGTAGTCAGGA
TAGGAAATGTGCAGAAGTGAAGTGTCTCGATATTCTGCTTTCGGGCAGAGAGTCGAGTCCTTTTAAATCGTACACTGTCTCTCTAATGTTGCGTTGAAGT
GATGCACCGAGAACGGATTGATCTGCTGATCGCCTGCGCGTGCTAGTGACTTCGGTGAGAACATATAGAGGAATCCCTAATTTGCGGTATGTTGTTGCTT
CGGCACGACGCTCTTGCTTATTGGTGGGGCCCTCTGTTTTTACCTTGAGGTGTGCTAGTTTGTGGGCTTGAACGGCGGTTTCGATGGCTAGTATTTGTGC
AACATGTCCGCGACGCTTTAGCGAACTTAGTTTGCTATTGTTTGGAGAGATCGTCCTGTTGGGAAAATAATGTGACGATTCGTCGTTTGCATC
>HQ111470|Protists|Stramenopiles;Oomycota;Peronosporales;Lagenidium_sp_PWL-2010h_CBS_127285
TTTCCACGTGAACCGTAACAATTATGTTTTGTGCTTCGCTGTTTGCAGTGCTGACCTTTTCGGAGGATGGTATTGTGACGGCTTGAGGCTGAACGAAGGT
TGATTGGGCTTGCTCAGTCTTCCGATGTTTTTTCAAACCCATTACTTAATACTGATCTATACTCCGAGGATGAAAGTCTTTGGTTTTAATCCATAACAAC
TTTCAGCAGTGGATGTCTAGGCTCGCACATCGATGAAGAACGCTGCGAACTGCGATACGTAATGCGAATTGCAGAATTCAGTGAGTCATCGAAATTTTGA
ACGCACATTGCACTTTCGGGTTATGCCTGGAAGTATGCCTGTATCAGTGTCCGTACATCAAACTTGCCTTTCTTTTTCTGTGTAGTCAGGGGAGGAAATG
GCAGAATGTGAGGTGTCTCGAGCAATCCTATTGTAGGAGAGCACGAGTCCCTTTAAATGTACGTTCGCTCTCTCTTGTGTCGAAGTGAAGTGTGATGCTC
GAACGCAGTGGTCTGTTTGGATCGCTTTGCGCTGGTGGGCGACTTCGGTTAGGACATTAAGGAGGCAACCTCTATTGGCGGTATGTTAGGCTTCGGCCCG
ACGTTGCAGCTGACGGAGTGTGGCTTTCGTTCTTTCCTTGAGGTGTACCTGTCGTGTGTGAGGCTTGAACTGGGCAAGATGATTGTGTAGTAGGGTATTA
CTGCGCTTTGACGCCTGTTTTCGGACGGGTAAAGGAGGCAACACCAATTTGGGACTGGAGTGCTTTTTCGGAAGTGCTCTAATTTTC
>HQ111460|Protists|Stramenopiles;Oomycota;Peronosporales;Lagenidium_sp_PWL-2010e_CBS_126881
CCTAAAAAACTTCCATGTGAACCGTTCTACTTGTTTTGTGCGCGACTGCGAAAGCAGAAGTGCTGAACGAAGGTTAATGTTGGCGCAAGCTAGCATTGGC
TGATGAACTTTTAAACCCCTTTATACCTAATTACTGATAAATACTCTAGGAACGAAAGTTCTTAGTTTTAATTAGACAACAACTTTCAGCAGTGGATGTC
TAGGCTCGCACATCGATGAAGAACGCTGCGAACTGCGATACGTAATGCGAATTGCAGAATTCAGTGAGTCATCGAAATTTTGAACGCATATTGCACTTCC
GGGTTATGCCTGGGAGTATGCCTGTATCAGTGTCCGTAAAACAAACTTGCCTTTCTTTTTCTGTGTAGTCAGGAATGGAAATGTGCAGAATGTGAAGTGT
CTCGAATTACTATTATTAATAGCGATTTGAGTCCTTTTAAATCGACACTATCTCTCTATACTGTTGCTGTGATTGCTTTGCATGAACGCGGTGATCTGCT
GATCGTTTGCGCATGTTGGCGACTTCGGTAAGAACATATAGGGGAAACCTCAATTTGCGGTATGTTGTGGCTTCGGCTCGACAATCTTGCTTATTGTGTG
TGGACTCTGTTTTTATTCGAGGTGTACTAGCGTGTGTGGGCTTGAACGGTGGTTTTGCTGTTTATTAGTGTATTGTGACCTGTGACGCATGATCTCTTCG
GAGTTTGTGTTCTAGAGAAATAGGCCAGTTGGGAAACCAATACTTTGACTTGTCATTGTATCTCAATTGGACCTGATATCAGGC
>HQ111455|Protists|Stramenopiles;Oomycota;Peronosporales;Lagenidium_sp_PWL-2010c_CBS_127042
CCTAAAAAACTTTCCATGTGAACCGTTCTACACGTTTTGTGCGCTGCTACGAAAGTGGTGGCGCTAAACGAAGGTTGATATTGGCGAAAGCTAGTATTGA
CCGATGAACTTTTAAACCCATTTACCTAATTACTGATATATACTCCAGGAACGAAAGTTCTTGGTTTTAATTAGACAACAACTTTCAGCAGTGGATGTCT
AGGCTCGCACATCGATGAAGAACGCTGCGAACTGCGATACGTAATGCGAATTGCAGAATTCAGTGAGTCATCGAAATTTTGAACGCATATTGCACTTCCG
GGTTATGCCTGGGAGTATGCCTGTATCAGTGTCCGTAAATCAAACTTGCCTTTCTTTTTCTGTGTAGTCAGGGATGGAAATGGCAGAATGTGAAGTGTCT
CGAATTTCTACTATCTAGTAGAGAATTGAGTCCTTTTAAATCGACACTGTCTCTCTATACTGTTACTAAGTTTTGCTTTGCATGAACGCTGTGATCTACT
GATCGTTTGCGCGTGTTGGCGACTTTGGTAAGAACATATAGAGGAAACCTCAATTTGCGGTATGTTGTGGCTTCGGCTCGACAATCTTGCTTATTGTGTG
TCTACTCTGTTTTTATTAAAAGTGTACTAGCGTGTGTGGATTTGAACGGTAGTTTACTGTTTAGTAGTGTATTGCTGCTGGTGACGCATTAGCTTTTCGG
AGTTGATGTTCTAGAGAGAAGGCCAGTTGGGAAAACAATATGACGAGAAATCGTTGTATCTCAATTTGGACCTGATATCAGGCAAGATTACCC
>HQ111454|Protists|Stramenopiles;Oomycota;Peronosporales;Lagenidium_sp_PWL-2010d_CBS_127277
TTTCCACGTGACCCGTTATACTATGTTTTGTGTGCACTGCGTCTATTGTTTGTCTTCGGATGAACGACGGATGCGGTTGCGCTGAACGAAGGTTGATTCT
AGTGTCCGTAAGGATGCCGGAGTTGGCTGATGAACTTTTAAACCCCTTACCTAATTACTGATTTATACTCCGAGAACGAAAGTTCTTGGTTTTACTTAGA
CAACAACTTTCAGCAGTGGATGTCTAGGCTCGCACATCGATGAAGAACGCTGCGAACTGCGATACGTAATGGCGAATTGCAGAATTCAGTGAGTCATCGA
AATTTTGAACGCATATTGCACTTCCGGGTTATGCCTGGAAGTATGCCTGTATCAGTGTCCGTAAATCAAACTTGCCTTTCTTTTGCTGTGTAGTCAGTGG
AAGGAAATGTGCAGATGTGAAGTGTCTCGATGCGCTGCTCTCGGGCGGAGCGTTGAGTCCTTTTAAATCGTACACTGTCTCTCTATATAGCTGCGTTGAA
GTGCTATACATGAACGCTGGGATCTGCTGATCGCTTGCGCGTGTTAGTGCCTTCGGTGAGAACATATAGGGGAAACCTCGATTCGCGGTATGTTGTGGCT
TCGGCTCCGCCAATCTTGCTTATTGTGGTTGACTCTGTTTTTCCCTTGAGGTGTGCTAATATGTGTGGGCTTGAGCGGTGGTTCACTGCCAAGTATTGGG
GTAGCAATTCCGGGGCCCACTACCAATAGTGTTTTAGGGAGAAGTCCAGTTGGGAAACTAATGTGATGACTTTGTCGTTGCATCTCAATTGGACCTGATA
T
>KY393265|Protists|Stramenopiles;Oomycota;Peronosporales;Pythium_sp_Hyderabad
TGGTACTGCGGAGACATTACCACACCATAAAAAACTTTCCACGTGAACCGTTTCAACTCTGTTCTTGGGGGTCTCTCTTGGGGGCTGATGGAGGGTTAAG
TTGCATGTAAAAGTGCGGTTTCTGCCCCTGTACTTTTAAACCCATTACACTAATACTGAACTATACTCCGAGAACGAATTTTTTTGGTTTTAATCAATAA
CAACTTTCAGCAGTGGATGTCTAGGCTCGCACATCGTTTAAGAACGCTGCGAACTGCGATACGTAATGCGAATTGCAGAATTCAGTGAGTCATCGAAATT
TTGAACGCACATTGCACTTTCGGGATATTCCTGGAAGTATGCTTGTATCAGTGTCCGTACATCAAACTTGCCTTTCTTTTTTTGTGTAGTCCAGGAGAGA
AATGGCAGAATGTGAGGTGTCTCGCTGACTCCCTCTTCGGAGGAGAAGACGCGAGTCCCTTTAAATGTACGTTCGCTCTTTCTTGTGTCTAAGATGAAGT
GTGACTTTCGAACGCAATGATCTGTTTGGATCGCTTTGCACGAGTGGGCGACTTCGGTTAGAACATTAAAGGAAGCAACCTCTATTGGCGGTATGTTAGG
CTTCGGCCCGACTTTGCAGCTGACAGTGTGTTGTTTTCTGTTCTTTCCTTGAGGTGTACCTGTCTTGTGTGAGGCAATGGTCTGGGCAAATGGTTATTGT
GTAGTAGAATTTTGCTGCTCTTGGGCGCCCTACTCGTAGGGTAAAGGAGGCAACACCAATTTGGGACTAGTCTGTTTCGGCAGGCGCATTTTCATTTGGA
CCTGATATCAGCAAGATTACCCGCTGAACTTAAGCATATCAGAAACCGAC
>KY938878|Protists|Stramenopiles;Oomycota;Peronosporales;Phytopythium_sp_CTQ002
TGTGCTGGCGGCTTGAGGCCATCAAGCGGCGTTTTGAGTGTGCTTGCGCAATTGAAACGTCCAAACCTTTTAAACCCATTTGATTGCAAACTGAAGTATT
CTGTGGGGACGAAAGTCCTTGCTTTGAAACTAGATAACAACTTTCAGCAGTGGATGTTTAGGCTCGCACATCGATGAAGAACGCTGCGAACTGCGATACG
TAATGCGAATTGCAGGATTCAGTGAGTCATTGAACTTTTGAACGCATATTGCACTTTCGGGTTACGCCTGGAAGTATGTTTGTATCAGTGTCCGTACACT
AAACTTGCGTTTTATAAAATAGTGTAGTCGTCGGTTGCTTTGATTGCAGATGTGAGGTTGTCTCGCGACGTGCCCCCCCTTGTTTTTTTTGGGGGGGTGG
ATAGGTTGCGAGTCCCTTTAAAGTCGGACGCGTGTTTTTTTCCGTTTTGTGCTCGATGGGGTGCGGCTGCGGCCGTGTCTGCTGGCGGGTCCGGTGACCT
TTGGCGATGGCATGAGAGTGGATTGCTCGATTTGCGGTATGTTAGGCTTCGGCTTTGACAATGCAGCTTATTGGGTGTGTTCGCTTGGCTGTTGCTGTAT
GGGGTGAGCTGGATGGTCGGTGGGTGCGTTTTTNCGTGTCGTTTTCATTGTGTGCGTTTCGGTTGTCGTCACC
>KY938877|Protists|Stramenopiles;Oomycota;Peronosporales;Phytopythium_sp_CTQ015
TGTGCYGRCGGCTYGARGCCATCGAGYGGCGYTTTGARTGTGCTTGCGCMAMWGAAAMSTYCMAACCTTTTWAAMCCMTTTGATTKCAAAMTGAARTATW
CTGTGGGGRCGAAARTYCTCGCTTTGAAAMYAGATAACAACYTTCARCAGKGGAAGTTTAGGSTCGCACATYGATGAAGAACGSTGCGAAMTKCGATACG
TAATKSGAAWTGCCGGATTCARTGAGTCATCGAAMTTTTGAAMSCCTATTGCCCYTTYGGGKTAMSCCCGGAAGTAWGTTTGTATCAGKGTCCSTACCCT
AAACCTGSGTTTTTTCCGTYGGGTAGTTGTCGGTTGYTTTGATTGCAGAAGTGAGGKTKTCTCSSGACSTGCCCCCCCTTKTTTTTTTGGGGGGGGTGGA
TAGGTTGCGAGTCCCTTTAAAKTCGRACGCGTGTTTTTTTCCGTTTTGTGCTCGATGGGGTGCGGCTGCGGCCGTGTCTGCTGGCGGGTCCGGTGACCTT
TGGCGATGGCATGAGAGTGGATTGCTCGATTTGCGGTATGTTAGGCTTCGGCTTTGACAATGCAGCTTATTGGGTGTGTTCGCTTGGCTGTTGCTGTATG
GGGTGAGCTGGATGGTCGGTGGGTGCGTTGTTGCGTGTCGTTTTCATTGTGTGCGTTTCGGTTGTCGTCGCCATTTGGGAATTTAATGTTTTGGGGGACC
CCTCAATACATCTCA
>KY938874|Protists|Stramenopiles;Oomycota;Peronosporales;Phytopythium_sp_CTQ048
CAAAGGGAAGTATACCTGTGGKGTSGAAAGTCCTAACTTTGAAAYTAGATAACAACTTTCAGCAGTGGACGTMTAGGCTCGCACATCGATGAAGAACGRT
GCGAACTGCGATAGGTAATGCGAATTGCAGGATTCAGKGAGTCATCGAACTTTTGAACGCATAKCGCACTTTCGGGTTACGCCTGGAAGTAYGTCYGTAT
CAGTGTCCGTACACTAAACWTGMGTCTTYTCCGTCGTGTAGTSGTCGGTTGTTGTGATTTCAGATGTGAGCCCCCTCGCGATCCGTTGGTGGTYGRCAGG
GTTGCGAGTCCCTTTAAAGTCGGACGCGTGTTTTTTTCCGTTTTGTGCTCGATGGGGTGCGGCTGCGGCCGTGTCTGCTGGCGGGTCCGGTGACCTTTGG
CGATGGCATGAGAGTGGATTGCTCGATTTGCGGTATGTTAGGCTTCGGCTTTGACAATGCAGCTTATTGGGTGTGTTCGCTTGGCTGTTGCTGTATGGGG
TGAGCKGGATGGTCGGTGGGTGCGTTGTTGCGTGTCGTTTTCATTGTGTGCGTTTCGGTTGTCGTCGCCATTTGGSAATTTAATGTTTTGGGGGACCCCT
CAATACATCTCA
>KY938873|Protists|Stramenopiles;Oomycota;Peronosporales;Phytopythium_sp_CTQ053
GTCCWCGAGGCTCGAGKCCAGCGAGCGTCGTCAGAGTGWGCTTCCKCAATTGTAAAGTCCAAWCCTTTTAAACCCAARTGATWKCAGGGGGAAGAAAGTT
GTGGGGTGGAAAGTCCTAACTTCGAAAYTAGATAGCAGTTTTCAGCAGTGGAYGTYTAAAATCKCACATCGATGAAGAACGSTGAGAACTGCGATAGGTA
ATRCGAATTGCRGGATTCAGKGAGTCATSGAACTTTTGAAGGCATAWCGCACTTTCGGGTTACGCCTGGAAGTAYGTCKGTATCAGTGTCCGTACACTAA
ACYWGSGTCTYKTCYGTCGTGTAGTGGTGGGTTGTTGTTTTTGCAGATGTGAGCCCCCCCWCGATCCGTKGGGGGTYGGCAGGGTTGCGAGTCCCTTTAA
AGTCGGACGCGTGTTTTTTTCCGTTTTGTGCTCGATGGGGKGCGGCYGCGGCCGTGTCTGCTGGCGGGTCCGGTGACCTTTGGCGATGGCATGAGAGTGG
ATTGCTSGATTTGCGGTATGTTAGGCTTCGGCTTTGACAATGCAGCTTATTGGGTGTGTTCGCTTGGCTGTTGCTGTATGGGGTGAGCTGGATGGTCGGT
GGGTGCGTTGTTGCGTGTCGTTTTCATTGTGTGCGTTTCGGTKGTCGTCGCCATTTGGGAATTTAATGTTTTGGGGGACCCCTCAATACATCTCA
>KY938870|Protists|Stramenopiles;Oomycota;Peronosporales;Phytopythium_sp_KWA002
GGGCTGCGATCKTTCGGTCKTTCGATCGATCGGTWGATAGCGGCCCATCACTTKTTTTKTCAAACCCCATTCTTTGAWTTCTAAACTGAACATACTGTGG
GGACRAAAGTCTCTGCTTTRAACTAGATAGCAMCTTTCARCAGTGGATGTCTAGSCTCGCACATCGATGAAGAACGCTGCGAACTGCGATAYGTAATGCG
AATYRCRGGATTCAGWGAGTCATMGAAATTTTGAACGCATATTGCACTTTCGGGTTATSCCKGGAAGTATGTCTGTATCAGTGTCCGTACACWAAACTTS
CCTCCTTTGCGTCGTGTAGTCGTCGCKGGGGACGSTCAGATGWGAGGCGTCTTGTGTGGTTTTCTCTCTYTCTCTCTCGCTCTGTGTGTGTGTGTTTGAA
AGAAGCGAGCMCAAGTCCCTTGAAAAKTCGGACGCGTATCTTTGCGTGCGTGGAGTGCTGGTGGGCTGCGGGACGCGTCTGTTGACGAGTCTGGCGMCCT
TTGGCGCGAGCATGCTTGGGCACTGTGTATTGGCGGTATGTTAGGCGGAGTGTGTCGTCGTCGTTTCGGCGTCGCGCTGTGCTTTGMCAAKMCAGCTGAT
GCGTGTGGTGTTTGAGCGCTTGTGCTGTATGGGTGAACCGGATGGTCGATGGGGTTTATCGTGTTTCGTGCACCGTGGCTGGTGTTCTGTGTTTTGASCG
CGTGAAGAGTTTTCACCATTTGGGAAACTAT
>KY938869|Protists|Stramenopiles;Oomycota;Peronosporales;Phytopythium_sp_KWA006
TGTGCTGGCGGCTTGAGGCCATCAAGCGGCGTTTTGAGTGTGCTTGCACAATAGAAACGTCCAAACCTTTTAAACCCATTTGATTGCAAACTGAAGTATA
CTGTGGGGACGAAAGTCCTCGCTTTGAAACTAGATAACAACTTTCAGCAGTGGATGTCTAGGCTCGCACATCGATGAAGAACGCTGCGAACTGCGATACG
TAATGCGAATTGCAGGATTCAGTGAGTCATCGAACTTTTGAACGCATATTGCACTTTCGGGTTACCCCTGGAAGTATGTCTGTATCAGTGTCCGTACACT
AAACTTGCGTCTCTTCCGTCGTGTAGTCGTCGGTTGTTTTGATTGCAGATGTGAGGTTGTCTCGCGATCCGTTGCTTGTCGACAGGGTTGCGAGTCCCTT
AAAAGTCGGACGCGTGTTTTTTTCCGTTTTGTGCTGGATGGGGTGCGGCTGCGCCCGTTTCTGCTGCCGGTTCCGTTGCCCTTGGGGGATGCCATGAGAG
TGGATTCCTCGATTTCCGGTATGTTAGGCTTCGGCTTTGCCAATCCAGCTTATTGGGTGTGTTCGCTTGGCGGTTGCTGTATGGGGTAAGCTGAATGTTC
GGTGGTTGCGTTGTTGCGTGTCGTTTTCATTGTGTGCGTTTCGGTTGTCGTCGCCATTTGGGAATTTATGGTCTCTAAGGAGAGCATCTCAT
>KY938849|Protists|Stramenopiles;Oomycota;Peronosporales;Phytopythium_sp_KWA087
CGCTTTTGAACCCCATTTTGATTGAAACTGATTCTACTGTGGGGACGAAAGTCTCTGCTTTGAACTAGATAGCAACTTTCAGCAGTGGATGTCTAGGCTC
GCACATCGATGAAGAACGCTGCGAACTGCGATACGTAATGCGAATTGCAGGATTCAGTGAGTCATCGAAATTTTGAACGCATATTGCACTTTCGGGTTGT
GCCTGGAAGTATGTCTGTATCAGTGTCCGTACACTAAACTTGCCTCTCTTGCGTCGTGTAGTCGGCGCGGGCGACGAGCAGATGTGAGGCGTCTTGTTTC
TGGTTTGTGGAGACAAGTCCCTTTAAAGTCGGACGCGTCTCTTTGCGTGCGTGGAGTGCTGGTGGGCTGCGGGACGCGTCTGTTGACGAGTCTGGCGACC
TTTGGCGCGGGCATGCTTGGGCACTGTGTATTGGCGGTATGTTTGGCTGCTTTGTTTGTTCAAGGCGGCTTTGACAATGCAGTCGATGCGCGTGTGTTTG
GGCGCTTGTGCTGTATGGGTGAACCGGATGGTCGATGGCTGTTGCGTGTTTCGCGGCGTGTGTCGGTGTTTCTGYGTCSCGCSCAAGGCGTGTGAGAGTA
TTTGGGAATGTYGTGTGTGTCCTTTGYTGGGAAGGTCCACATCTCAA
>KY938843|Protists|Stramenopiles;Oomycota;Peronosporales;Phytopythium_sp_KWA096
TGTGTCTCTTTTTCGYTTTTGAACCCCATYTTGATTGAAACTGATTCTACTGTGGGGACGAAAGTCTCTGCTTTGAACTAGATARCAACTTTCAGCAGYG
GATGTCTAGGCTCGCACATCGATGAAGAACGCTGCGAACTGCGATACGTAATGCGAATTGCAGGATTCAGTGAGTCATCGAAATTTTGAACGCATATTGC
RCTTTCGGGTKGTGCCTGGAAGTATGTCTGTATCAGTGTCCGTACACTAAACTTSCCTCTCTTGCGTCGTGTAGTCGGCGCGGGCGACGAGCAGATGTGR
GGMGTCTTGTTTYTGGTTTGTGGAGACAAGTCCCTTTAAARTCGGACGCGTCTCTTTGCGWGCGKGGAGTRCTGGTGGGCTGCGGGACGCGTCTGTTGAC
GAGTCTGGCGACCTTTGGCGCGGGCATGCTTGGGCACTGTGTATTGGCGGTATGTTTGGCTGCTTTGTTTGTTCAAGGCGGCTTTGMCAAYGCAGTCGAT
GCGCGTGYGTTTGGGCGCTTGTSCTGTATGGGTGARCCGGATGGTCGATGGCTGTTGCGTGTTTCGCGGCGTGTGTCGGTGTTTCTGCGTCCCGCSCAAG
GCGTGTGAGAGTATTTGGGAATGTYGWGWGTTCCTTWGYTGGGAAGGTCCACATC
>KC602494|Protists|Stramenopiles;Oomycota;Peronosporales;Phytopythium_sp_3_PB-2013_474HR08
CGTAACAAGGTTTCCGTAGGTGAACCTGCGGAAGGATCATTACCACACCTAAAAATCTTTCCACGTGAATCGTTTGCTGCAATGTTGGGCTTCGCTGGGC
GTGAGTTCGGTTGGAGGCCATCAGGGCGTGCTGTTCTTGTGACGGTCGCTCTTTTTGTAAACCCATTTGTATTGAAACTGATTGTACTGTGGGGACGAAA
GTCTCTGCTTTTAACTAGATAGCAACTTTCAGCAGTGGATGTCTAGGCTCGCACATCGATGAAGAACGCTGCGAACTGCGATACGTAATGCGAATTGCAG
GATTCAGTGAGTCATCGAAATTTTGAACGCATATTGCACTTTCGGGTTTTGCCTGGAAGTATGTCTGTATCAGTGTCCGTACACTAAACTTGCCTTTCTT
GCGTCGTGTAGTCGTCGCTCGGAACGCGCAGATGTGAGGTGTCTTGCGGTGTCGGTGTGTCTGCAACTTTGCTCTTTGCTGTTGTGGGTAGGCCAGGCTT
GCAAGTCCCTTTAAAGTCGGACGTGTTTCTCTGTAGTTTGCCGAGGCAGCTTTTGGTGGCGTGCGGGACGTAGTCTGTGGACGAGTCTGGCGACCTTTGG
CGCTTGCATTGCATTGATTCCTTGATTGGCGGTATGTTAGGCCTCGGCTTTGACAATGCAGCTTATTTTGGTTTCTGTGCGTGAGTGCTGTATGGGTGAA
CCGGGTGGTCTGTGGTCGTTTTGTCGTTTTGCGCGCGTGTCCGATGTATTGTCTGTGGCATGCTTTTGGGGATGGTCTCCATTTGGGAAGTTTGTGCTTG
TTTTTGTTGGCAAAGACGAGTATCTCA
>KC602493|Protists|Stramenopiles;Oomycota;Peronosporales;Phytopythium_sp_2_PB-2013_451HR08
CGTAACAAGGTTTCCGTAGGTGAACCTGCGGAAGGATCATTACCACACCTAAAAATCTTTCCACGTGAATTGTTTGCTGTAATTTGGGCTTCGTCGCTGC
GTGTCCGTGAAAAAGGCGCGCGCGGCTGGAGGCCATCAGGGGTGCGTTTCTTTCGGACCGCTCCCTTTTGTCAACCCATTTGTATTCTTTTGAAAACTGA
TCATACTGTGGGGACGAAAGTCTCTGCTTTTAACTAGATAGCAACTTTCAGCAGTGGATGTCTAGGCTCGCACATCGATGAAGAACGCTGCGAACTGCGA
TACGTAATGCGAATTGCAGGATTCAGTGAGTCATCGAAATTTTGAACGCATATTGCACTTTCGGGTTTTGCCTGGAAGTATGTCTGTATCAGTGTCCGTA
CACTAAACTTGCCTTTCTTGCGTCGTGTAGTCGTCGCTGGGAATGCGCAGATGTGAGGTTTGTCTTGCTGTGTGTTCCGTCGTTTGCGTCGGAATGAAGA
GCAAGTCCCTTTAAAGTCGGACGTGTTTTCTCTGTAGTGTGCTGTGTCGGCGCTGGCGGCGTGCGGGACTCTTTTGTCTGTTGACGAGTCTGGCGACCTT
TGGCTCGTGCATTGCGGGGTGTGCTCGATTGGCGGTATGTTAGGCTTCGGCTTTGACAATGCAGCTCATTGGGTGCGCTTCGTGGCGCGTGGCTGTATGG
GTGAACCGGATGGTCGGCGGTCCGTTTGTGAGTTTTGCATGCGTGTCCGGTGCTGCGTTGGCGCGCTGCGTTCGGGGACGGTCACCATTTGGGAAGTTGT
GCTCTTGGGAGCATCTCAATTGGACCTGATA
>KC602488|Protists|Stramenopiles;Oomycota;Peronosporales;Phytopythium_cf_citrinum_B_PB-2013_520HR08
ACAAGGTTTCCGTAGGTGAACCTGCGGAAGGATCATTACCACACCTAAAAATCTTTCCACGTGAATTGTTTTGCTGTAATTTTGGGCTTCGCCGTTGTCT
TTTTTCTTTTTTTTCTTTTTGTAAAAAAGGGGGAGCGCGGTTGGAGGCCATCAGGGGCGTGTTCGTCGTGCGTTTTATGATTCTATGATTCTATGATTCG
CGCGCGAGTGCGTCCTTTTGTCAACCCATTTCTTTTGAAAAACTGATCATACTGTGGGGACGAAAGTCTCTGCTTTTAACTAGATAGCAACTTTCAGCAG
TGGATGTCTAGGCTCGCACATCGATGAAGAACGCTGCGAACTGCGATACGTAATGCGAATTGCAGGATTCAGTGAGTCATCGAAATTTTGAACGCATATT
GCACTTTCGGGTTCTGCCTGGAAGTATGTCTGTATCAGTGTCCGTACACTAAACTTGCCTTTCTTGCGTCGTGTAGTCGTCGCTGGGAATGCGCAGATGT
GAGGTTTGTCTTGCTTTGGTTCCTATTCTTTGGGCAGGAGCAAGTCCCTTTAAAGTCGGACGTGTTTTCTCTCTGTGGTGTGCTGTGTCGGCGCTGGCGG
CGCGTGAGACTCTCTTGTCTGTTGACGAGTCTGGCGACCTTTGGCTCGTGCATTGCGGGGTGTGCTCGATTGGCGGTATGTTAGGCTTCGGCTTTGACAA
TGCAGCTTATTGAGTGGGCTTCGTGGCGCGTGGCTGTATGGGTGAACCGGATGGTCTTCGGTCGTTTCTGTGAGTTTTGCGCGCGAGTCTGTTGCTGGTG
TGGCGTGCTGCGTTGAGGGACGGTCACCATTTGGGAATTTGTGCTCTTTGTTTTTGTGATTCGTTGCAAAACTGTGCATCTCAATTGG
>KX266868|Protists|Stramenopiles;Oomycota;Peronosporales;Pythium_sp_F86_317An
TTACCACACCAAAAAACTTTCCACGTGAACCGTTATAATTATGTTCTGTGCTTTCTCTCGGGAAGGCTGAACGAAGGTTGGCCGCATGTGCTTTTGTATG
KGTGGTCTTCCGATGTATTTTTAAACCCATTACTTAATACTGATCTATACTCCGAGAACGAAAGTTTTTGGTTTTAATCCATAACAACTTTCAGCAGTGG
ATGTCTAGGCTCGCACATCGATGAAGAACGCTGCGAACTGCGATACGTAATGCGAATTGCAGAATTCAGTGAGTCATCGAAATTTTGAACGCACATTGCA
CTTYCGGGATATTCCTGGAAGTATGCTTGTATCAGTGTCCGTACATCAAACTTGCCTTTCTTTTTTTGTGTAGTCAAGGAARGAAATGGCAGATGTGAGG
TGTCTCGTTGACTCCCTCTTCGGAGGAGAAGACGCGAGTCCCTTTAAATGTACGTTCGCTCTTTCTTGTGTCTGAGTAGAAGTGTGACTTTCGAACGCAT
TGATCTGTTTGGATCGTTTTGCGCGAGTGGGCGACTTCGGTTAGGACGTTAAAGGAAGCAACCTCTATTGGCGGTATGTTAGGCTTCGGCCCGACGTTGC
AGCTGAGAGTGTGTTGTTTTCTGTTCTTTCCTTGAGGTGTACCTGTCTTGTGTGAGGCAATGGTCTGAGCAAATGGTTATTGTGTAGTAGAATTTTGCTG
CTCTTGGACGCCCTATAATTTATTGTGGGGTAAAGGAGGCAACACCAATTTGGGACTAGTCTATGGAATKAATTTTTCGTGGGCGCTCTTTCAATTTGGA
CC
>KX266867|Protists|Stramenopiles;Oomycota;Peronosporales;Pythium_volutum_307An
CTGCGGAAGGATCATTACCACACCAAAAAACTTTCCACGTGAACCGTTATAATTATGTTCTGTGCCTTCTCTTGGGAGGGCTGAACGAAGGTTGGCTGCA
AATGTAGTTTATTCTGTATGCGCGGTCTTCCGATGTATTTTTAAACCCATTACTTAATACTGAACTATACTCCGAGAACGAAAGTTTTTGGTTTTAATCC
ATAACAACTTTCAGCAGTGGATGTCTAGGCTCGCACATCGATGAAGAACGCTGCGAACTGCGATACGTAATGCGAATTGCAGAATTCAGTGAGTCATCGA
AATTTTGAACGCACATTGCACTTTCGGGATATTCCTGGAAGTATGCTTGTATCAGTGTCCGTACATCAAACTTGCCTTTCTTTTTTTGTGTAGTCAAGGA
GAGAAATGGCAGATGTGAGGTGTCTCGCTGACTCCCTCTTCGGAGGAGAAGACGCGAGTCCCTTTAAATGTACGTTCGCTCTTTCTTGTGTTTGAGAGAA
GTGCTGACCTTCGAAACGCAGTGATCTGTTTGGATCGCTTTGCGCGAGTGGGCGACTTCGGTTAGGACATTAAAAGGAAGCAACCTCTATTGGCGGTATG
TTAGGCTTCGGCCCGACGTTGCAGCTGAGAGTGTGTTGTTTTCTGTTCTTTCCTTGAGGTGTACCTGTCTTGTGTGAGGCAATGGTCTGGGCAAATGGTT
ATTGTGAAGTAGGGGGTTGCTGCTCTTGAGCGCTCTATGATTTATTGTAGAGTAGAGGAGGACAACACCAATTTGGGACTAGTCTGCGGGATTAATTTTC
TGTGGGCGCTTTTTCAATTTGGACCTGATATCAAGTAAGATTACCCGCTGAACTTAAG
>KT258905|Protists|Stramenopiles;Oomycota;Peronosporales;Phytopythium_helicoides_Jnyq1
ACCGTTTGTGACATGGTTGGGCTTGTGCGTTTTCTCTCTCTTTTGTAGGGGGATGCGTGCGAGCTATCTGTAAACTTGTCAAACCCATTCTTTTTGATAA
CTGAAACATACTGTGGGGACAAAAGTCTCTGCTTTGAACTATATAGCAACTTTCAGCAGTGGATGTCTAGGCTCGCACATCTATGAAAAACGCTGCGAAC
TGCGATACATAATGCGAATTGCAAGATTCAGTGAGTCATCAAAATTTTGAACGCATATTGCACTTTCGGGTTATGCCTGGAAATATGTCTGTATCAGTGT
CCGTACACTAAACTTGCCTCCTTTGCGTCGTGTACTCCTCGCGTTGGAAATTTGTGGCAAATGTGAGGTGTCTTGTTTGCTGTGTCTTTGTTGATGCGGC
GGGCAAGTCCCTTGAAAGTCGGACGCGTATCTTTGCGTGCGTTGGGTGCCGGTGGGCTGTGGGACACGTCTGTTGACAAGTCTGGCGACCTTTGGCGCGT
GCATGCTTGGGCACTGTGTATTGGCGGTATGTTAGGCTGCGTTCGCGCGGCTTTGACAATGCAGCTGATGCGTGTGTTTGGGCTGTCGTGCTGTATGGGT
GAACCGGATGGTCGATGGGTTTTATATGCGTTTCACGTGTCTGTTTTTATCCGGTGTTCTGTTTCGTGCGTGGAGTGTGTCACCATTTGGGGAATTTGTA
CCTCTTTCTTTTTGAGGGCGTATCTCATTTGGACCTGATATCACACAAAATTACCCGCTGAACTTAAGCATATCAATAAG
>AY5986474|Protists|Stramenopiles;Oomycota;Peronosporales;Phytopythium_intermedium_CBS_26638
CTTGTCTCAAAGATTAAGCCATGCATGTCTAAGTATAAACAATTTTGTACTGTGAAACTGCGAATGGCTCATTATATCAGTTATAGTCTACTCGATAGTA
CCTTACTACTTGGATAACCGTAGTAATTCTAGAGCTAATACATGCATGAATACCCAACTGCTTGTCGGGCGGGTAGCATTTATTAGATTGAAACCAATGC
AGTCTTCGGGCTGGTATTGTGTTGAGTCATAATAACTGTGCGGATCGCACTTTGTGCGATAAATCGATTGAGTTTCTGCCCTATCAGCTTTGGATGGTAG
GATATGGGCCTACCATGGCATTAACGGGTAACGGGGAATTAGGGTTTGATTCCGGAGAGGGAGCCTTAGAAACGGCTACCACATCCAAGGAAGGCAGCAG
GCGCGTAAATTACCCAATCCTGACACAGGGAGGTAGTGACAATAAATAACAATGCTCTGGCTCTTCGAGTCGGGCAATTGGAATGAGAACAATTTAAATC
CCTTAACGAGGATCAATTGGAGGGCAAGTCTGGTGCCAGCAGCCGCGGTAATTCCAGCTCCAATAGCGTATATTAAAGTTGTTGCAGTTAAAAAGCTCGT
AGTTGGATTTCTGTTTTGAGCGTCCGGTCGGCTCCCTCTGGGAGTGTGTACTTTTGCGACGTTCGAGGCATTTTTTGTGAGGACGCTTTTCTGCCATTAA
GTTGGTGGTTTGGTGGACTTGCATCGTTTACTGTGAAAAAATTAGAGTGTTTAAAGCAGGCGTTTGCTCATTGAATACATTAGCATGGAATAATAAGATA
CGACCTTGGTGGTCTATTTTGTTGGTTTGCACACCAGGGTAATGATTAATAGGGACAGTTGGGGGGTATTCATATTTCAGCGTCAGAGGTGAAATTCTTG
GATCGCTGAAARGATGAGCTTAGGSCGAAAGCATTTACCAAGGATGTTTTTCATTAATCAAAGAACGAAAGTTAGGGGATCGAAGATGATTAGATACCAT
CGTAGTCTTAACCATAAACTATGCCGACTCGGGATTGGCAGTCGTTTTTTTAAATGACCTTGTCAGCACCGTATGAGAAATCAAAGTCTTTGGGTTCCGG
GGGGAGTATGGTCGCAAGGCTGAAACTTAAAGGAATTGACGGAAGGGCACCACCAGGAGTGGAGCCTGCGGCTTAATTTGACTCAACACGGGGAAACTTA
CCAGGTCCAGACATAGTAAGGATTGACAGATTGAGAGCTCTTTCTTGATTCTATGGGTGGTGGTGCATGGCCGTTCTTAGTTGGTGGAGTGATTTGTCTG
GTTAATTCCGTTAACGAACGAGACCTCCGCGTGCTAACTAGTTCCGCTTACAATTTTTTGTAGGTTTTTGGGACTTCTTAGAGGGACTTTTGGGTAATCA
AACCAAAGGAAGTTGGAGGCAATAACAGGTCTGTGATGCCCTTAGATGTTCTGGGCCGCACGCGCGCTACACTGATGCGTTCAACGAGTATACAACCTTG
ATCGATAGGTCTGGGTAATCTTTTGAATGCGCATCGTGCTAGGGATAGATTGTTGCAATTTTCAATCTTGAACGAGGAATTCCTAGTAAACGCAAGTCAT
CAGCTTGCATTGATTACGTCCCTGCCCTTTGTACACACCGCCCGTCGCACCTACCGATTGAATGACTCGGTGAAAAATTGGGACTGTGAGCCTGTTTGCT
TTATTGCGAGTGGGTTTGTGGGAACTTTTTTTAACCTCGCCATTTAGAGGAAGGTGAAGTCGTAACAAGGTTTCCGTAGGTGAACCTGCGGAAGGATCAT
TACCACACCTAAAAAACTTTCCACGTGAACTGTCATTATTTGTTGTGCGCTCTCTGCGGTGTCGGTGGCGTCTGTTGGCTGTATTTGATACTGCTGGCGG
GTGCGAGCCGGATGCAGAGGCTGAACGAAGGTCGAGTTGCTTTGCTCTCGGCTGACTTATTTTTTCAAACCCAATACCCAACTTACTGATTATACTGTGA
GAACGAAAGTTCTTGCTTTTAACTAGATAACAACTTTCAGCAGTGGATGTCTAGGCTCGCACATCGATGAAGAACGCTGCGAACTGCGATACGTAATGCG
AATTGCAGAATTCAGTGAGTCATCGAAATTTTGAACGCATATTGCACTTCCGGGTTATGCCTGGAAGTATGTCTGTATCAGTGTCCGTAAATCAACCTTG
CCTTTCTTCCTTCTGTGTAGTCAGTGGAGGATGTGGCAGACGTGAAGTGTCTCGCTGTGGCTGGTTTTTGGTCGTTTCGGCTATGAATACAGTTTGCGAG
TCCTTTTAAATGGACACGACTTTCTCTTTTYTTGTTTCTGCGAGGTGCTGTGCTCGAACGCGGTGGTTTTCGGATCGCTCGCGGCTGTTGGCGACTTCGG
TGAATGCATTATGGAGTGGACCTCGATTCGCGGTATGTTGGGCTTCGGCTGGACAATGTTGCTTATTGTGTGTTTGTTCCGCGTTCGCCTTGAGGTGTAC
TTTCTGCTGTGTGCTTGAACTGGGATCTGCTTTGTTAGTAGTGCGCGGTGATCGTTATTCGCGGGGACATCTGTTGTTGYGCAYGCTCTTAGTGTGTGCT
TGAGCAGAAGAGAGGTTTGAATTTGGGAAAGTAGTGTACTGTGGCGTTAATCGCTGTGTGTACATCTCAANTTGGACCTGATATCAGACAAGACTACCCG
CTGAACTTAAGCATATTAATAAGCGGAGGAAAAGAAACTAACCAGGATTCCCCTAGTAACGGCGAGTGAAGCGGGATGAGCTCAAGCTTAAAATCTCTGT
GCCAGTTTGGCATGGCGAATTGTAGTCTATAGAGGCGTTGTCAGTGCGGCTGTGCGGGGTAAGTTCCTTGGAAGAGGACAGCATCGAGGGTGATACTCCC
GTTTGTACCTGTGCGGCTTGCGCGTACGACACGTTTTCTTCGAGTCGCGTTGTTTGGGACTGCAGCGCAAAGTAGGTGGTAAATTCCATCTAAAGCTAAA
TATTGGTGCGAGACCGATAGCGAACAAGTACCGTGAGGGAAAGATGAAAAGAACTTTGAAAAGAGAGTTAAAGAGTACCTGAAACTGCTGAAAGGGAAGC
GAATCGTATCCAGTGTCTATAATCTGCGGCATATTTCATTGGCGGCGGTGCGCGTGCTTTTGCGTCGGAAGCGGCTTTTGTTGCTCTGTGCTTTTGCTGT
GCGTGTTGTTGCTGGTGCCCTGTGTTGCGGTGGGACGTCAGAGTCAGTTTGTATGCTGCGGGAAATGGCTGCCGAGGAGGTAGGTCAGGATTTCGGTCTT
GGCTGTTATATCTTGGTGGTTTGTTGTCGTGGTTGAGACTGAGGTGCCTACAATGTGCTTTTGAGTGTGCCGGGTTCTCATTTGGTGGACTGTTTGGATA
GCTTGCTATGCTTGTGGTTTTTTCATCGGGTGATTGAGTCTGGTGGTAACTTATTGCCGTTCGGGACTTTGACGAAATGGAGCGATTCGGCCCGTCTTGA
AACACGGACCAAGGAGTCTAACATGTGTGCAAGTGTTAGGGTGTGGAAACCCGAGCGCGTAATGAAAGTAAAGGGTGGCTTTAGCTGCCTGAGGTAGGAA
ACCTTTGTTCTCAGAGGTGGCACTATCGACCGATCAAGAACCTTCGTGGTGAAAGATTTGAGTATGAGCACATATGTTGGTACCCGAAAGATGGTGAACT
ATGCCTGAGTAGGGTGAAGCCAGGGGAAACTCTGGTGGAAGCTCGTAGCGATTCTGACGTGCAAATCGATCGTCAAACTTGGGTATAGGGGCGAAAGACT
AATCGAACCATCTAGTAGCTGGTTCCCTCCGAAATTTCCCTCAGGATAGCAGCAACTTATTTACGATAGTTTTATGAGGTAAAGCGAATGATTAGAGGAC
TGGGGGAAGCAACTTTCTCCACCTATTCTCAAACTTTAAATCTGTAAGACCTGCAGGTTTCTTAATTGAACTTGTGGATGTGAATATCAAGTTGCTAGTG
GGCCATACCGGGTAAGCTGGTCTGGCGATGCGGGATGATCCGAACGCAAAGTTAAAGTGCCAAAATACCCGCTCACCTAGATCCCATAAAAGGTGTTGGT
TCATTTAGACAGCAGGACGGTGGCCATGGAAGTCGGAATCCGCTAAGGAGTGTGTAACAAC
>AY598619|Protists|Stramenopiles;Oomycota;Peronosporales;Pythium_adhaerens_CBS_52074
GTAGTCATWAGCTTGTCTCAAAGATTAAGCCATGCATGTCTAAGTATAAACAACTTTGTACTGTGAAACTGCGAATGGCTCATTATATCAGTTATAGTCT
ACTCGATAGTACCTTACTACTTGGATAACCGTAGTAATTCTAGAGCTAATACATGCATCAATACCCAACTGCTTGTCGGACGGGTAGCATTTATTAGATT
GAAACCAATGCAGTCTTCGGGCTGGTATTGTGTTGAGTCATAATAACTGTGCGGACCGCACTTTTGTGCGGTAAATCGATTGAGTTTCTGCCCTATCAGC
TTTGGATGGTAGGATATGGGCCTACCATGGCATTAACGGGTAACGGGGAATTAGGGTTTGATTCCGGAGAGGGAGCCTTAGAAACGGCTACCACATCCAA
GGAAGGCAGCAGGCGCGTAAATTACCCAATCCTGACACAGGGAGGTAGTGACAATAAATAACAATGCTCTGGCTCTTCGAGTCGGGCAATTGGAATGAGA
ACAATTTAAATCCCTTATCGAGGATCAATTGGAGGGCAAGTCTGGTGCCAGCAGCCGCGGTAATTCCAGCTCCAATAGCGTATATTAAAGTTGTTGCAGT
TAAAAAGCTCGTAGTTGGATTTCTGTTTTGAGCGTCCGGTCCGTCTCTAGGGATGTGTTACTAGGATGTTTGAGACATTTTTTGTGAGGATGTCTTTCTG
CTATTCAGTTAGTGGTTGGATAGACTTGCATCGTTTACTGTGAAAAAATTAGAGTGTTTAAAGCAGGCGTTTGCTCATTGAATACATTAGCATGGAATAA
TAAGATACGACCTTGGTGGTCTATTTTGTTGGTTTGCACACCAGGGTAATGATTAATAGGGACAGTTGGGGGTATTCATATTTCAGCGTCAGAGGTGAAA
TTCTTGGATCGCTGAAAGATGAGCTTAGGCGAAAGCATTTACCAAGGATGTTTTCATTAATCAAGAACGAAAGTTAGGGGATCGAAGATGATTAGATACC
ATCGTAGTCTTAACCATAAACTATGCCGACTCGGGATTGGCAGTCGTTTTTCAAATGACCTTGTCAGCACCGTATGAGAAATCAAAGTCTTTGGGTTCCG
GGGGGAGTATGGTCGCAAGGCTGAAACTTAAAGGAATTGACGGAAGGGCACCACCAGGAGTGGAGCCTGCGGCTTAATTTGACTCAACACGGGAAAACTT
ACCAGGTCCAGACATAGTAAGGATTGACAGATTGAGAGCTCTTTCTTGATTCTATGGGTGGTGGTGCATGGCCGTTCTTAGTTGGTGGAGTGATTTGTCT
GGTTAATTCCGTTAACGAACGAGACCTCCGCGTGCTAAATAGTTCCGCTTACAATTTTTTGTAGGCTGTGGACTTCTTAGAGGGACTTTTGGGTAATCAA
ACCAAAGGAAGTTGGAGGCAATAACAGGTCTGTGATGCCCTTAGATGTTCTGGGCCGCACGCGCGCTACACTGATGCGTTCAACGAGTATACAACCTTGA
CCGATAGGTCTGGGTAATCTTGTGAATGCGCATCGTGCTAGGGATAGATTGTTGCAATTTTCAATCTTGAACGAGGAATTCCTAGTAAACGCAAGTCATC
AGCTTGCATTGATTACGTCCCTGCCCTTTGTACACACCGCCCGTCGCACCTACCGATTGAATGACTCGGTGAGAAATCGGGACCGTGAATCCGTTTGCTT
CATTGCGAGTGGATTTATGGGAACTTTTTCTAACCTCGCCATTTAGAGGAAGGTGAAGTCGTAACAAGGTTTCCGTAGGTGAACCTGCGGAAGGATCATT
ACCACACCAAAAAACTTTCCACGTGAACCGTTGAAAATGTGTTCTGTGCTCCTCTCGGGGAGCTGAACGAAGGTGAGCTGCTGTTATGGTGGCTTGCCGA
TGTACATTTCAAACCCATTACTTTAATACTGAACTATACTCCAAAAACGAAAGTCTTTGGTTTTAATCAATAACAACTTTCAGCAGTGGATGTCTAGGCT
CGCACATCGATGAAGAGCGCTGCGAACTGCGATACGTAATGCGAATTGCAGAATTCAGTGAGTCATCGAAATCTTGAACGCACATTGCACTTTCGGGTTA
TGCCTGGAAGTATGCCTGTATCAGTGTCCGTACAACAAACTTGCCTCTTTTTTTCTGTGTAGTCAGGAAGAGAGATGGCAGAAKGTGAGATGTCTCGTTG
ACTCCCTCTTCGGAGGAGAAGACGCGAGTCTCTTTAAACGTACGTTCGCTCTTTCTTGTGTTCGAGTAGAAGTGTGGCTTGCGAACGCAGTGATCTGTTC
GGATCGCTTTGCGCTTTCGGGCGACTTCGGTTAGGACGTTAAAGGAAGCAACCTCTATTGGCGGTATGTTAGRCTTCGGTCCGACTTTGCAGCTGACGGA
GTGTGGTTTTCTGTTCTTTCCTTGAGGTGTACCTGAAAATAGTGTGAGGCAATGGTCTGGGCAAATGGTTGCTGTGTAGTAGTAGGTCGCTGCTCTCGAA
CGCTCTTGCTTCGGTGAGAGTAAAGGAGGCAACACCAATTTGGGACCGTGRTGCTGGGTTTTACTCAGTGTCACATTCTTTCAATTGGACCTGATATCAG
GTAAGATTACCCGCTGAACTTAAGCATATTAATAAGCGGAGGAAAAGAAACTAACAAGGATTCCCCTAGTAACGGCGAGTGAAGCGGGATGAGCTCAAGC
TTAAAATCTCTGTGTCGGTTCGGCATGGCGAATTGTAGTCTATGGAGGCGCTGTCAGTGCGACTATGTGGGTTAAGTTCCTTGGAAGAGGACAGCATCGA
GGGTGATACTCCCGTATGTACCTGTGTAGTTGCGCGTACGACACGTTTTCTTTGAGTCGTGTTGTTTGGGAATGCAGCACAAAGTAGGTGGTAAATTCCA
TCTAAAGCTAAATATTGGTGCGAGACCGATAGCGAACAAGTACCGTGAGGGAAAGATGAAAAGAACTTTGAAAAGAGAGTTAAAGAGTACCTGAAACCGC
TGAAAGGGAACCGGATCGTTTCCAGTGTCTATAATCTATGGCATATTTCATTGGCGTGTGGGTGCGTGCAGCGTTTTGGAAGTAGTTTTCTGCTCCTGTC
GTTGTTTTGCGCTCGCCTGCTGGTGCCCTGTGCTGTAGTGGGACGTCAGAGTCAATTCGTATGCTGCGGGAAATGGTTACTGGGGAGGTAGGTCACTTCG
GTGGCTGTTATATCCTGGTGACTAGTCGTCGTGGTTGGGATTGAGGTGCCTACAATGTGCTTTCGAGTCTGTGGGTCTCTCGTTTGGCCGTTTGCCTTGA
TAGCTTGCTATGTTGGTGAATGTGTCGGGCGATTGGGATCTGTAGTAACTTGTTGCCGTTCGGGACTTTGACGAAATGGAGCGATCCGACCCGTCTTGAA
ACACGGACCAAGGAGTCTAACATGTGTGCAAGTGTTAGGGTGTGGAAACCCCAGCGCGAAATGAAAGTAAAGGGCAGCCTAGCTGCCTGAGGTAGGAAAC
CTTTGTTTACAGGGGTGGCACTATCGACCGATCATGAACCTTCGTGGTGAAAGATTTGAGTTTGAGCACATATGTTGGTACCCGAAAGATGGTGAACTAT
GCCTGAGTAGGGTGAAGCCAGGGGAAACTCTGGTGGAGGCTCGTAGCGATTCTGACGTGCAAATCGATCGTCGAACTTGGGTATAGGGGCGAAAGACTAA
TCGAACCATCTAGTAGCTGGTTCCCTCCGAAATTTCCCTCAGGATAGCAGCAACTTATTTACGATAGTTTTATGAGGTAAAGCGAATGATTAGAGGATTT
GGGGAAGAAACTTCCTTGACCTATTCTCAAACTTTAAATCTGTAAGACCTGCAGGTTTCTTAATTGAACTTGTGGATGTGAATATCAAGTTGCTAGTGGG
CCATTCGGGGTAAGCTCGACTGGCGA
>AY5986503|Protists|Stramenopiles;Oomycota;Peronosporales;Phytopythium_anandrum_CBS_28531
GCTTGTCTCAAAGATTAAGCCATGCATGTCTAAGTATAAACAACTTTGTACTGTGAAACTGCGAATGGCTCATTATATCAGTTATAGTCTACTCGATAGT
ACCTTACTACTTGGATAACCGTAGTAATTCTAGAGCTAATACATGCATCAATACCCAACTGCTTGTCGGGCGGGTAGCATTTATTAGATTGAAACCAATG
CAGTCTTCGGGCTGGTATTGTGTTGAATCATAATAACTGTGCGGATCGCACTTTTGTGCGATAAATCGATTGAGTTTCTGCCCTATCAGCTTTGGATGGT
AGGATATGGGCCTACCATGGCATTAACGGGTAACGGGGAATTAGGGTTTGATTCCGGAGAGGGAGCCTTAGAAACGGCTACCACATCCAAGGAAGGCAGC
AGGCGCGTAAATTACCCAATCCTGACACAGGGAGGTAGTGACAATAAATAACAATGCTCTGGCTCTTCGAGTCGGGGCAATTGGGAATGAGAACAATTTA
AATCCCCTTAACGAGGATCAATTGGAGGGGCAAGTCTGGTGCCCAGCAGCCGCGGTAATTCCAGCTCCAATAGCGTATATTAAAGTTGTTGCAGTTAAAA
AGCTCGTAGTTGGATTTCTGTTTTGAGCGTCCGGTCCGCTTCCTCTGGGAGTGTGTACTAAGGATGTTTGAGGCATTTTTTTGTGAGGATGTTTTTCTGC
CATTAAGTTGGTGGTTGAATAGACTTGCATCGTTTACTGTGAAAAAATTAGAGTGTTTAAAGCAGGCGTTTGCTCATTGAATACATTAGCATGGAATAAT
AAGATACGACCTTGGTGGTCTATTTTGTTGGTTTGCACACCAGGGTAATGATTAATAGGGACAGTTGGGGGTATTCATATTTTAGCGTCAGAGGTGAAAT
TCTTGGATCGCTGAAAGATGAGCTTAGGCGAAAGCATTTACCAAGGATGTTTTCATTAATCAAGAACGAAAGTTAGGGGATCGAAGATGATTAGATACCA
TCGTAGTCTTAACCATAAACTATGCCGACTCGGGATTGGCAGTCGTTTAATTTAATGACCTTGTCAGCACCGTATGAGAAATCAAAGTCTTTGGGTTCCG
GGGGGAGTATGGTCGCAAGGCTGAAACTTAAAGGAATTGACGGAAGGGCACCACCAGGAGTGGAGCCTGCGGCTTAATTTGACTCAACACGGGGAAACTT
ACCAGGTCCAGACATAGTAAGGATTGACAGATTGAGAGCTCTTTCTTGATTCTATGGGTGGTGGTGCATGGCCGTTCTTAGTTGGTGGAGTGATTTGTCT
GGTTAATTCCGTTAACGAACGAGACCTCCGCGTGCTAAATAGTTTCGCTTACAATTTTTTGTAGGTTTGAGACTTCTTAGAGGGACTTTTGGGTAATCAA
ACCAAAGGAAGTTGGAGGCAATAACAGGTCTGTGATGCCCTTAGATGTTCTGGGCCGCACGCGCGCTACACTGATGCGTTCAACGAGTATACAACCTTGA
TCGATAGGTCTGGGTAATCTTTTGAATGCGCATCGTGCTAGGGATAGATTGTTGCAATTTTCAATCTTGAACGAGGAATTCCTAGTAAACGCAAGTCATC
AGCTTGCATTGATTACGTCCCTGCCCTTTGTACACACCGCCCGTCGCACCTACCGATTGAATGACTCGGTGAAAAATTGGGACTGTGAGTCTGTTTGCTT
TATTGCGAGTGGATTTATGGGAACTTTTTTTAACCTCGCCATTTAGAGGAAGGTGAAGTCGTAACAAGGTTTCCGTAGGTGAACCTGCGGAAGGATCATT
ACCACACCAAAAAACTTTCCACGTGAACTGTCTTAGCATGTTTTGTGCCTTTTATTAGGCTAAACGAAGGTCGGAGTAAAATCTGGCTGATCTATCTTTT
TAAACCCATTACTTTATTACTGATTTATACTGTGAGGACGAAAGTCTTTGCTTTTAACTAGATAACAACTTTCAGCAGTGGATGTCTAGGCTCGCACATC
GATGAAGAACGCTGCGAACTGCGATACGTAATGCGAATTGCAGAATTCAGTGAGTCATCGAAATTTTGAACGCATATTGCACTTTCGGGTTATACCTGGA
AGTATGTCTGTATCAGTGTCCGTACAATAAACTTGCCTTTCTTTTTCTGTGTAGTCAGTGAGAGAGATGGCCGATGTGAAGTGTCTCGATCTGTGCATAT
TTATTTATGACACATTGATCGAGTCCTTTTAAATGTACACTGTTTTTTCTCTTGTTTCTATGAGGTACTGCTCGAACGGAGTGATCTTTGGATTGCTTGC
ATGTTTGGTGGCAACTTCGGTTTAGACGCTAGGAGAAAATGCTCGATTCGCGGTATGTTAGGCTTCGGCTCGACAATGTTGCTTATTAGGCGTTGACTCT
GTTTTTACCTTGAGGTACCATTATTTGTGTGAGATGTGTCTAATAATTGCTTGCAAGTAAGGTGTTGCTTGATAGTTACGCTTTGATACTGCTTTTCGGA
GTGGTGTTGAGGTTGAGGATAGCACAATTTGGGAAAATTTTGTACACTGTTATGTATGTAACTGTGTATCTCAATTGGACCTGATATCAGACAAGACTAC
CCGCTGAACTTAAGCATATTAATAAGCGGAGGAAAAGAAACTAACAAGGATTCCCCTAGTAACGGCGAGTGAAGCGGGATGAGCTCAAGCTTAAAATCTC
TGTGCAAGTTTTGCATGGCGAATTGTAGTCTATAGAGGCGATGTCAGTGCAGCTATTTGGGGTAAGTTCCTTGGAAGAGGACAGCATCGAGGGTGATACT
CCCGTTTGTACCTGAGTAGCTTGTGCGTACGACACGTTTTCTTTGAGTCGCGTTGTTTGGGAATGCAGCGCAAAGTAGGTGGTAAATTCCATCTAAAGCT
AAATATTGGTGCGAGACCGATAGCGAACAAGTACCGTGAGGGAAAGATGAAAAGAACTTTGAAAAGAGAGTTAAAGAGTACCTGAAACTGCTGAAAGGGA
ATCGAATCGTTTCCAGTGTCTATAATCCATGGCATATTTCATTGGCGACTTGTTGCGTTCAGTGCGTAGGAAGTAGTTTATTCTGCTCCTTGTATTGTTT
TGCGATGTGTTGCTGGTGCCCTGTGTTGTGGTGGGACGTCAGAGTCAGTTCGTATGCTGCGGGAAATGGCTGCCGAGGAGGTAGGTTGAGCGCTTGCGTT
TAATTGTTATATCTTGGTGTGCTAGTAGTCGTGGTTGGGACTGAGGTGCCTACAACGTGCTTTAAAGTCTTGTGGGGTCTCATGTGATAACGTGCTTGGA
TAGCTTGCTATGTTTGTGTGTTTATTGTGTGATTGATGCTGCTTGTAACTTTTGCCGTTCGGGACTTTGACGAAATGGAGCGATTCGGCCCGTCTTGAAA
CACGGACCAAGGAGTCTAACATGTGTGCAAGTGTTAGGGTGTGGAAACCCCAGCGCGAAATGAAAGTAAAGGGTAGCGTTCGCTGCCTGAGGTAGGAAAC
CTTTGTTCTCAGAGGTGGCACTATCGACCGATCATGAACCTTCGTGGTGAAAGATTTGAGTATGAGCACATATGTTGGTACCCGAAAGATGGTGAACTAT
GCCTGAGTAGGGTGAAGCCAGGGGAAACTCTGGTGGAAGCTCGTAGCGATTCTGACGTGCAAATCGATCGTCAAACTTGGGTATAGGGGCGAAAGACTAA
TCGAACCATCTAGTAGCTGGTTCCCTCCGAAATTTCCCTCAGGATAGCAGCAACTTATTTACGATAGTTTTATGAGGTAAAGCGAATGATTAGAGGACTC
GGGGAAGAAACTTCCTTGACCTATTCTCAAACTTTAAATCTGTAAGACCTGCAGGTTTCTTAATTGAACTTGTGGATGTGAATATCAAGTTGCTAGTGGG
CCATACGGGGTAAGCTCGTCTGGCGATGCGGGATGAACCGAACGCAAAGTTAAAGTGCCAAAATACCCGCTCACCTAGATACCATAAAAGGTGTTGGTTC
ATTTAGACAGCAGGACGGTGGCCATGGAAGTCGGAATCCGCTAAGGAGTGTGTAACAAC
>AY598711|Protists|Stramenopiles;Oomycota;Peronosporales;Pythium_acanthophoron_CBS_33729
TTGTCTCAAAGATTAAGCCATGCATGTCTAAGTATAAACAACTTTGTACTGTGAAACTGCGAATGGCTCATTATATCAGTTATAGTCTACTCGATAGTAC
CTTACTACTTGGATAACCGTAGTAATTCTAGAGCTAATACATGCATCGATACCCAACTGCTTGTCGGGCGGGTAGCATTTATTAGATTGAAACCAATGCA
GTCTTCGGGCTGGTATTGTGTTGAGTCATAATAACTGTGCGGATCGCACTCAGTGCGATAAGTCGATTGAGTTTCTGCCCTATCAGCTTTGGATGGTAGG
ATATGGGCCTACCATGGCATTAACGGGTAACGGGGAATTAGGGTTTGATTCCGGAGAGGGAGCCTTAGAAACGGCTACCACATCCAAGGAAGGCAGCAGG
CGCGTAAATTACCCAATCCTGACACAGGGAGGTAGTGACAATAAATAACAATGCTCTGGCTCTTCGAGTCGGGCAATTGGAATGAGAACAATTTAAATCC
CTTAACGAGGATCAATTGGAGGGCAAGTCTGGTGCCAGCAGCCGCGGTAATTCCAGCTCCAATAGCGTATATTAAAGTTGTTGCAGTTAAAAAGCTCGTA
GTTGGATTTCTGTCAGGAGCGTCCGGTCGGCTCCCTTTGGGAGTGTGTACTTTGTGATGTTCTCGGCATTTTTTGTGAGGATGTTCTTCTGCCATTAAGT
TGGTGGTTGGATAGACTTGCATCGTTTACTGTGAAAAAATTAGAGTGTTTAAAGCAGGCGTTTGCTCATTGAATACATTAGCATGGAATAATAAGATACG
ACCTTGGTGGTCTATTTTGTTGGTTTGCACACCAGGGTAATGATTAATAGGGACAGTTGGGGGGTATTCATATTTCAGCGTCAGAGGTGAAATTCTTGGA
TCGCTGAAAGATGAGCTTAGGCGAAAGCATTTACCAAGGATGTTTTCATTAATCAAGAACGAAAGTTAGGGGATCGAAGATGATTAGATACCATCGTAGT
CTTAACCATAAACTATGCCGACTCGGGATTGGCAGTCGTTTTTTTAAATGACCTTGTCAGCACCGTATGAGAAATCAAAGTCTTTGGGTTCCGGGGGGAG
TATGGTCGCAAGGCTGAAACTTAAAGGAATTGACGGAAGGGCACCACCAGGAGTGGAGCCTGCGGCTTAATTTGACTCAACACGGGGAAACTTACCAGGT
CCAGACATAGTAAGGATTGACAGATTGAGAGCTCTTTCTTGATTCTATGGGTGGTGGTGCATGGCCGTTCTTAGTTGGTGGAGTGATTTGTCTGGTTAAT
TCCGTTAACGAACGAGACCTCCGCGTGCTAAAATAGTTTCGCTTACAATTTGTTGTAGGTTTTGAGACTTCTTAGAGGGACTTTTGGGTAATCAAACCAA
AGGAAGTTGGAGGCAATAACAGGTCTGTGATGCCCTTAGATGTTCTGGGCCGCACGCGCGCTACACTGATGCGTTCAACGAGTATACAACCTTGATCGAT
AGGTCTGGGTAATCTTTTGAATGCGCATCGTGCTAGGGATAGATTGTTGCAATTTTCAATCTTGAACGAGGAATTCCTAGTAAACGCAAGTCATCAGCTT
GCATTGATTACGTCCCTGCCCTTTGTACACACCGCCCGTCGCACCTACCGATTGAATGACTCGGTGAAAAATTGGGACCGTGAGCCTGTTTGCTTTATTG
CGAGCGGATTCGTGGGAACTTTTTTTAACCTCGCCATTTAGAGGAAGGTGAAGTCGTAACAAGGTTTCCGTAGGTGAACCTGCGGAAGGATCATTACCAC
ACCAAAAAAACTTTCCACGTGAACCGTTTTGTGCGTTTTGTGCTTGTTGTTGTTGTTTTCGCTCTGCTCTGTGCCTTCGGGTGTAGAGTGTGGAGTGGGA
AGAAAGCTCCAGGCTAAACGAAGGCTGCGAGTTTCGTGCTTGCGGCCGATTTATTCTTTCAAACCCATACATTAAAGACTGAAATATACTGTGAGGACGA
AAGTCCTTGCTTTGAACTAGATAGCAACTTTCAGCAGTGGATGTCTAGGCTCGCACATCGATGAAGAACGCTGCGAACTGCGATACGTAATGCGAATTGC
AGAATTCAGTGAGTCATCGAAATTTTGAACGCATATTGCACTTTCGGGTTATGCCTGGAAGTATGTCTGTATCAGTGTCCGTACCTCAACCTTGCCTTTC
TTTTCCTGTGTAGTCAGGAGAGGAAACGAGCAGACTTGAAGTGTCTCGCCTGTTGGTTTTCTATTTTGTAAATACGACTGGGTGAGTCCTTTGAAATGGA
CACGATCTTTCTGCTGTTTTCTACGGAGTGTGGCGCTCGAAAGGCGGCGGTTTCCTTCGGGATCGCTCGCAGTCGGACGGCGACTTTGGCGAATACACAT
TATGGGAAGCAGACTCGACTCGCGGTACGTTAGGTGTGTTGCTTTTTTGCGGCGTGCTGAACAATGTTGCGTGTTGTGGTCTTGTTTCCTGTGTTCGCTT
CGAGGTGTACTGTCTAATGGCTGTGGGTTTGTAACCTGTGGGATATCTATGCTGTCGTTCGGTCGAGTGCTGCGTTATACTCTCTGTGGGAATGCTAGAC
TTTCGGGTTTGGTAAAGCAAGAAGGCTTGATTTGGGAAGTATTGTGTGTACTCGCGTGTAGAGCGCGTGTATAACATCTCAATTGGACCTGATATCAGAC
AAGACTACCCGCTGAACTTAAGCATATTAATAAGCGGAGGAAAAGAAACTAACCCWGGATTCCCCTAGTAACGGCGAGTGAAGCGGGATGAGCTCAAGCT
TAAAATCTCTGTGCAAGTTTTGMATGGCGAATTGTAGTCTATGGAGGCGCTGTCAGTGCGGCCACTTGGGGTAAGTTCCTTGGAAGAGGACAGCATCGAG
GGTGATACTCCCGTTTGTACCTGAGTGTGTTGCGCGTACGACACGTTTTCTTCGAGTCGCGTTGTTTGGGACTGCAGCGCAAAGTAGGTGGTAAATTCCA
TCTAAAGCTAAATATTGGTGCGAGACCGATAGCGAACAAGTACCGTGAGGGAAAGATGAAAAGAACTTTGAAAAGAGAGTTAAAGAGTACCTGAAACTGC
TGAAAGGGAAGCGAATCGTATCCAGTGTCTATAATCCTTGACATATTTCATTGGCGCGTGTGCGCGTGTTGAGCGTTGGAAGCAACTTGTTGCTCCATGC
TTGGCTCTGCGTGTGCTTGCTGTTGCCCTGTGTCTTGGTGGGACGTCAGAGTCAGTTCGTATGCTGCGGGAAATGGCTATTGAGGAGGTAGGTCAGGGTT
CGCCTTGGCTGTTATATCTTGGTAGCTAGTGGTCGTGGTTGGGACTGAGGTGCCTACAATGTGCTTTTGGGTCTGTTGGGTTCTCGTTTCTCAACTTGTC
TGGATAGCTTGCTATGCTGGCGGGTTTGTGGAGGCGATTGAGTCTGTCAGTAACCTTTGCCGTTCGGGACTTTGACGAAATGGAGCGATTCGGCCCGTCT
TGAAACACGGACCAAGGAGTCTAACATGTGTGCAAGTGTTAGGGTGTGGAAACCCGAGCGCGTAATGAAAGTGAAGGGTAGCTTTTCGCTGCCTGAGGTA
GGAAACGCTGGTCACTTGTGGCTGGTGTGGCACTATCGACCGATCATGAGCCTTCGTGGCGAAAGATTTGAGTAGGAGCACATATGTTGGTACCCGAAAG
ATGGTGAACTATGCCTGAGTAGGGTGAAGCCAGGGGAAACTCTGGTGGAAGCTCGTAGCGATTCTGACGTGCAAATCGATCGTCAAACTTGGGTATAGGG
GCGAAAGACTAATCGAACCATCTAGTAGCTGGTTCCCTCCGAAATTTCCCTCAGGATAGCAGCAACTTATTTACGATAGTTTTATGAGGTAAAGCGAATG
ATTAGAGGCCTGGGGGAAGAAACTTCCTTCACCTATTCTCAAACTTTAAATCTGTAAGACCTGCAGGCTTCTTAATTGAGCTTGTGGATGCGAATATCAA
GTTGCTAGTGGGCCATACGGGGTAAGCTCGTCTGGCGATGCGGGATGATCCGAACGCAAAGTTAAAGTGCCAAAATACCCGCTCACCTAGATACCATAAA
AGGTGTTGGKTTCATTTAGACAGCAGGACGGTGGCCATGGAAGTCGGAATCC
>AY598709|Protists|Stramenopiles;Oomycota;Peronosporales;Pythium_nunn_CBS_80896
TCAAAGATTAAGCCATGCATGTCTAAGTATAAACAATTCTATACTGTGAAACTGCGAATGGCTCATTATATCAGTTATAGTCTACTCGATAGTACCTTAC
TACTTGGATAACCGTAGTAATTCTAGAGCTAATACATGCATCGATACCCAACTGCTTGTCGGGCGGGTAGCATTTATTAGATTGAAACCAATGCAGTCTT
CGGGCTGGTATTGTGTTGAGTCATAATAACTGTGCGGATCGCACTCTGTGCGATAAGTCGATTGAGTTTCTGCCCTATCAGCTTTGGATGGTAGGATATG
GGCCTACCATGGCATTAACGGGTAACGGGGAATTAGGGTTTGATTCCGGAGAGGGAGCCTTAGAAACGGCTACCACATCCAAGGAAGGCAGCAGGCGCGT
AAATTACCCAATCCTGACACAGGGAGGTAGTGACAATAAATAACAATGCTCTGGCTCTTCGAGTCGGGCAATTGGAATGAGAACAATTTAAATCCCTTAA
CGAGGATCAATTGGAGGGCAAGTCTGGTGCCAGCAGCCGCGGTAATTCCAGCTCCAATAGCGTATATTAAAGTTGTTGCAGTTAAAAAGCTCGTAGTTGG
ATTTCTGTCAGGAGCGTCCGGTCGGCTCCCTTTGGGAGTGTGTACTTTGTGATGTTCTCGGCATTTTTTGTGAGGATGTTCTTCTGCCATTAAGTTGGTG
GTTGGATAGACTTGCATCGTTTACTGTGAAAAAATTAGAGTGTTTAAAGCAGGCGTTTGCTCATTGAATACATTAGCATGGAATAATAAGATACGACCTT
GGTGGTCTATTTTGTTGGTTTGCACACCAGGGTAATGATTAATAGGGACAGTTGGGGGTATTCATATTTCAGCGTCAGAGGTGAAATTCTTGGATCGCTG
AAAGATGAGCTTAGGCGAAAGCATTTACCAAGGATGTTTTCATTAATCAAGAACGAAAGTTAGGGGATCGAAGATGATTAGATACCATCGTAGTCTTAAC
CATAAACTATGCCGACTCGGGATTGGCAGTCGTTTTTTTAAATGACCTTGTCAGCACCGTATGAGAAATCAAAGTCTTTGGGTTCCGGGGGGGAGTATGG
TCGCAAGGCTGAAACTTAAAGGAATTGACGGAAGGGCACCACCAGGAGTGGAGCCTGCGGCTTAATTTGACTCAACACGGGGAAACTTACCAGGTCCAGA
CATAGTAAGGGATTGACAGATTGAGAGCTCTTTCTTGATTCTATGGGTGGTGGTGCATGGCCCGTTCTTAGTTGGTGGAGTGATTTGTCTGGTTAATTCC
GTTAACGAACGAGACCTCCGCGTGCTAAATAGTTTCGCTTACAATTTGTTGTAGGTTTGGAGACTTCTTAGAGGGACTTTTGGGTAATCAAACCAAAGGA
AGTTGGAGGCAATAACAGGTCTGTGATGCCCTTAGATGTTCTGGGCCGCACGCGCGCTACACTGATGCGTTCAACGAGTATACAACCTTGATCGATAGGT
CTGGGTAATCTTTTGAATGCGCATCGTGCTAGGGATAGATTGTTGCAATTTTCAATCTTGAACGAGGAATTCCTAGTAAACGCAAGTCATCAGCTTGCAT
TGATTACGTCCCTGCCCTTTGTACACACCGCCCGTCGCACCTACCGATTGAATGACTCGGTGAAAAATTGGGACCGTGAGCCTGTTTGCTTTATTGCGAG
CGGATTCGTGGGAACTTTTTTTAACCTCGCCATTTAGAGGAAGGTGAAGTCGTAACAAGGTTTCCGTAGGTGAACCTGCGGAAGGATCATTACCACACCA
AAAAAACTTTCCACGTGAACCGTTCTGTCCGTTTTGTGCCGTTGCTGTTGTCGTGCTTCGACGAGAAGAGCAGTGGCTAAACGAAGGCTGTGAGCTTCGT
GCTTGCGGTCGATTTATTCTTTCAAACCCCATACGTTAAGAACTGAAGTATACTGTGAGGACGAAAGTCCTTGCTTTGAACTAGATAGCAACTTTCAGCA
GTGGATGTCTAGGCTCGCACATCGATGAAGAACGCTGCGAACTGCGATACGTAATGCGAATTGCAGGATTCAGTGAGTCATCGAAATTTTGAACGCATAT
TGCACTTTCGGGTTATGCCTGGAAGTATGTCTGTATCAGTGTCCGTACCTCAACCTTGCCTTTCTTTTCCGGTGTAGTCCGGAGCGGAAACGTGCAGACT
TGAAGTGTCTCGCTTGTTGGTTTGCGAAAGCAATTTTGCAACACAGCTGGGCGAGTCCTTTGAAATGGACACGATCTTTCTACTGTTTTCTACGGAGTGT
GGCGCTCGAMAAGCGGCGGTTTCCTTCGGGATCGCTCGCAGTTTGGACGGCGACTTTGGCGAATGCATATGGGAAGCAGACTCGACTCGCGGTACGTTAG
GCGTGGTGCTGTTGCTTTGTTGCAACGGCGTCGTGCTGAACAATGTTGCGTGTTGTGGTGTTGTTTCCTGTGTTCGCTTCGAGGTGTACTGTCTATTGGC
TGTGAGAGTGAACCTTTGTGGGATGTGTATGCCGTCGTTCGGTAGAGCGCTGCGTGATACTGTTGTGGGAATGCCATGGCTTTGTCGGCTWTTGGTAAAG
TAGTGAGACGGAATTTGGGAAGTATTGTGTGTACTCGCGCGTGCAGCGCGTGTGTGCTCATCTCAATTGGACCTGATATCAGACAAGAMTACCCGCTGAA
CTTAAGCATATTAATAAGCGGAGGAAAAGAAACTAACAAGGATTCCCCTAGTAACGGCGAGTGAAGCGGGATGAGCTCAAGCTTAAAATCTCTGTGCAAG
TTTTGCATGGCGAATTGTAGTCTATGGAGGCGCTGTCAGTGCGGCCACTTGGGGTAAGTTCCTTGGAAGAGGACAGCATCGAGGGTGATACTCCCGTTTG
TACCTGAGTGTGTTGCGCGTACGACACGTTTTCTTCGAGTCGCGTTGTTTGGGACTGCAGCGCAAAGTAGGTGGTAAATTCCATCTAAAGCTAAATATTG
GTGCGAGACCGATAGCGAACAAGTACCGTGAGGGAAAGATGAAAAGAACTTTGAAAAGAGAGTTAAAGAGTACCTGAAACTGCTGAAAGGGAAGCGAATC
GTATCCAGTGTCTATAATCCTTGGCATATTTCATTGGCGCGTGTGCGCGTGCTGTGCGTTGGAAGCAGCGTTTGTTGCTCCATGCTTGGCTCTGCGTGTG
CTTGCTGATGCCCTGTGTCTTGGTGGGACGTCAGAGTCAGTTCGTATGCTGCGGGAAATGGCTATCGAGGAGGTAGGTCCGGGTTCGCCTGGGCTGTTAT
ATCTCGGTAGTTAGTGGTCGTGGTTGGGACTGAGGTGCCTACAATGTGCTTTTGGGTCTGTGGGTCTCTCGTTTCTCAGCGTGTCTGGATAGCTTGCTAT
GCTGATAGGTTTGTGGAGGCGATGGAGGCTGGCAGTAACCTTTGCCGTTCGGGACTTTGACGAAATGGAGCGATTCGGCCCGTCTTGAAACACGGACCAA
GGAGTCTAACATGTGTGCAAGTGTTAGGGTGTGGAAACCCGAGCGCGAAATGAAAGTGAAGGGTAGCTTTTCGCTGCCTGAGGTAGGAAACCTTTGTCAT
TTATGGCGGGGGTGGCACTATCGACCGATCATGAGCCTTCGTGGCGAAAGATTTGAGTAGGAGCACATATGTTGGTACCCGAAAGATGGTGAACTATGCC
TGAGTAGGGTGAAGCCAGGGGAAACTCTGGTGGAAGCTCGTAGCGATTCTGACGTGCAAATCGATCGTCAAACTTGGGTATAGGGGCGAAAGACTAATCG
AACCATCTAGTAGCTGGTTCCCTCCGAAATTTCCCTCAGGATAGCAGCAACTTATTTACGATAGTTTTATGAGGTAAAGCGAATGATTAGAGGCCTGGGG
GAAGAAACTTCCTTCACCTATTCTCAAACTTTAAATCTGTAAGACCTGCAGGCTTCTTAATTGAGCTTGTGGATGTGAATATCAAGTTGCTAGTGGGCCA
TACGGGGTAAGCTCGTCTGGCG
>AY598707|Protists|Stramenopiles;Oomycota;Peronosporales;Pythium_paddicum_CBS_69883
GCTTGTCTCAAAGATTAAGCCATGCATGTCTAAGTATAAACAATTTTGTACTGTGAAACTGCGAATGGCTCATTATATCAGTTATAGTCTACTCGATAGT
ACCTTACTACTTGGATAACCGTAGTAATTCTAGAGCTAATACATGCATAAATACCCAACTGCTTGTCGGGCGGGTAGCATTTATTAGATTGAAACCAATG
CAGTCTTCGGGCTGGTATTGTGTTGAGTCATAATAACTGTGCGGATCGCACTTTGTGCGATAAATCGATTGAGTTTCTGCCCTATCAGCTTTGGATGGTA
GGATATGGGCCTACCATGGCATTAACGGGTAACGGGGAATTAGGGTTTGATTCCGGAGAGGGAGCCTTAGAAACGGCTACCACATCCAAGGAAGGCAGCA
GGCGCGTAAATTACCCAATCCTGACACAGGGAGGTAGTGACAATAAATAACAATGCTCTGGCTCTTCGAGTCGGGCAATTGGAATGAGAACAATTTAAAT
CCCTTAACGAGGATCAATTGGAGGGCAAGTCTGGTGCCAGCAGCCGCGGTAATTCCAGCTCCAATAGCGTATATTAAAGTTGTTGCAGTTAAAAAGCTCG
TAGTTGGATTTCTGTTTCGAGCGTCCGGTCGGCTCCCTCTGGGAGTGTGTACTTTTGTGACGTTTGGGGCATTTTTTGTGAGGACGCGTTTCTGCCATTA
AGTTGGTGGTTGCGTGGACTTGCATCGTTTACTGTGAAAAAAATTAGAGTGTTTAAAGCAGGCGTTTGCTCATTTGAATACATTAGCATGGAATAATAAG
ATACGACCTTGGTGGTCTATTTTGTTGGTTTGCACACCAGGGTAATGATTAATAGGGACAGTTGGGGGTATTCATATTTCAGCGTCAGAGGTGAAATTCT
TGGATCGCTGAAAGATGAGCTTAGGCGAAAGCATTTACCAAGGATGTTTTCATTAATCAAGAACGAAAGTTAGGGGATCGAAGATGATTAGATACCATCG
TAGTCTTAACCATAAACTATGCCGACTCGGGATTGGCAGTCGTTTTTTTAAATGACCTTGTCAGCACCGTATGAGAAATCAAAGTCTTTGGGTTCCGGGG
GGAGTATGGTCGCAAGGCTGAAACTTAAAGGAATTGACGGAAGGGCACCACCAGGGAGTGGAGCCTGCGGCTTAATTTGACTCAACACGGGGAAACTTAC
CAGGTCCAGACATAGTAAGGATTGACAGATTGAGAGCTCTTTCTTGATTCTATGGGTGGTGGTGCATGGCCGTTCTTAGTTGGTGGAGTGATTTGTCTGG
TTAATTCCGTTAACGAACGAGACCTCCGCGTGCTAACTAGTTTCGCTTACAATTTTTTGTAGGTTTGTAGACTTCTTAGAGGGACTTTTGGGTAATCAAA
CCAAAGGAAGTTGGAGGCAATAACAGGTCTGTGATGCCCTTAGATGTTCTGGGCCGCACGCGCGCTACACTGATGCGTTCAACGAGTATACAACCTTGGT
CGATAGGCCTGGGTAATCTTTTGAATGCGCATCGTGCTAGGGATAGATTGTTGCAATTTTCAATCTTGAACGAGGAATTCCTAGTAAACGCAAGTCATCA
GCTTGCATTGATTACGTCCCTGCCCTTTGTACACACCGCCCGTCGCACCTACCGATTGAATGACTCGGTGAAAAATTGGGACTGTGAGCCTGTTTGCTTT
ATTGCGAGTGGGTTTATGGGAACTTTTTTTAACCTCGCCATTTAGAGGAAGGTGAAGTCGTAACAAGGTTTCCGTAGGTGAACCTGCGGAAGGATCATTA
CCACACCTAAAAAACTTTCCACGTGAACTGTCTTACTTAGTTTTGCGCTGCTGCGGTAGCGGTGTTCTGCGCACTTGTGCGTGGTGCGCTGTTTATCTGC
AGCGGCTAAACGAAGGTTGGTTGGAGTGTTGTTGTGTGTGCTTTCTTGCGCGCCATCGTACGCTCTGCCGGCTGACTTATTTTTTCAACCCCTTACTTTA
AAAACTGAACTATACTGTGAGAACGAAAGTTCTCGCTTTTAACTAGATAACAACTTTCAGCAGTGGATGTCTAGGCTCGCACATCGATGAAGAACGCTGC
GAACTGCGATACGTAATGCGAATTGCAGAATTCAGTGAGTCATCGAAATTTTGAACGCATATTGCACTTCCGGGTTATGCCTGGAAGTATGTCTGTATCA
GTGTCCGTAAATCAAACTTGCCTTTCTTTTTCTGTGTAGTCAGGATTGGAGACGGCCGATGTGAAGTGTCTCGCGTGCGTCGGTTTTTGGTAAAACAAAA
GCACGGCGGTCGAGTCCTTTTAAAACGACACGATCTTTCTTATGTGTCTGCGGCGTGTGGCGCTCGAACGCAGTGATTTTCGGATCGCTTGTGGTCGTCG
GCGACTTCGGTGAATGCATTATGGAGGAAACCTCGGTTCGCGGTACGTTAGGCTTCGGCTGGACAATGTTGCGATGCTGTGTGTGGATTCCGTGTTGACC
TTGAGGTGTACTGGCGGTTGCGGGCTTGACCCGGGTGTTGTTGTGTAGTAGAGTGTTGCATTTTGTTGTGGACTCGTCCGTGACTGGCGCCTTTGTTGGT
GTCGGTTGTGGGAGAAGGGTTGATTTGGGAAATTTTGTGTGCACTTTTGTGTACATCTCAATTGGACCTGATATCAGACAAGACTACCCGCTGAACTTAA
GCATATTAATAAGCGGAGGAAAAGAAACTAACCAGGATTCCCCTAGTAACGGCGAGTGAAGCGGGATGAGCTCAAGCTTAAAATCTCTGTGCAAGTTTTG
CATGGCGAATTGTAGTCTATAGAGGCGCTGTCAGTGCGGCCGCTTGGGGTAAGTTCCTTGGAAGAGGACAGCATCGAGGGTGATACTCCCGTTTGTACCT
GAGTGGTTTGCGCGTACGACACGTTTTCTTCGAGTCGCGTTGTTTGGGACTGCAGCGCAAAGTAGGTGGTAAATTCCATCTAAAGCTAAATATTGGTGCG
AGACCGATAGCGAACAAGTACCGTGAGGGAAAGATGAAAAGAACTTTGAAAAGAGAGTTAAAGAGTACCTGAAACTGCTGAAAGGGAAGCGAATCGTATC
CAGTGTCTATAATCCGTGGCATATTTCATTGGCGACTGTGTGCGTGCGGCGCGTCGGAAGTGGCTTTTGTCGCTCCGTGTGTTGTTTCTGCGTGCGGTTG
CTGGTGCCCTGTGTTGCGGTGGGACGTCAGAGTCAGTTCGTATGCTGCGGGAAACGGCTGCTGAGGAGGTAGGACGAGGGCTTGCTCTTGTCTGTTATAT
CTTGGCGGTTTGTGGTCGTGGTTGGGACTGAGGTGCCTACAACGTGCTTTGGAGTGTTCCGGGTTCTCACGTGGTGTGCTGTTTGTATAGCTTGCTATGC
TTGTGGTGTTCACTGTTTGATTGAGTCTGGTTTGTGCTTCTTGCCGTTCGGGACTTTGACGAAATGGAGCGATTCGGCCCGTCTTGAAACACGGACCAAG
GAGTCTAACATGTGTGCAAGTGTTAGGGTGTGGAAACCCGAGCGCGCAATGAAAGTAAAGGACAGTGTACTCTGTCTGAGGTAGGAAACCTTTCTTCTGA
GAGGTGGCACTATCGACCGATCCCGAACCTTCGTGGTGAAAGATTTGAGTATGAGCACATATGTTGGTACCCGAAAGATGGTGAACTATGCCTGAGTAGG
GTGAAGCCAGGGGAAACTCTGGTGGAAGCTCGTAGCGATTCTGACGTGCAAATCGATCGTCAAACTTGGGTATAGGGGCGAAAGACTAATCGAACCATCT
AGTAGCTGGTTCCCTCCGAAATTTCCCTCAGGATAGCAGCAACTTATTTACGATAGTTTTATGAGGTAAAGCGAATGATTAGAGGACTGTGGGAAGCAAC
TTTCTGCACCTATTCTCAAACTTTAAATCTGTAAGACCTGCAGGTTTCTTAATTGAACTTGTGGATGTGAATATCAAGTTGTTAGTGGGCCATACCGGGT
AAGCTGGTCTGGCG
>AY598706|Protists|Stramenopiles;Oomycota;Peronosporales;Pythium_violae_CBS_15964
GCTTGTCTCAAAGATTAAGCCATGCATGTCTAAGTATAAACAATTTTGTACTGTGAAACTGCGAATGGCTCATTATATCAGTTATAGTCTACTCGATAGT
ACCTTACTACTTGGATAACCGTAGTAATTCTAGAGCTAATACATGCATAAATACCCAACTGCTTGTCGGGCGGGTAGCATTTATTAGATTGAAACCAATG
CAGTCTTCGGGCTGGTATTGTGTTGAGTCATAATAACTGTGCGGATCGCACTTTGTGCGATAAATCGATTGAGTTTCTGCCCTATCAGCTTTGGATGGTA
GGATATGGGCCTACCATGGCATTAACGGGTAACGGGGAATTAGGGTTTGATTCCGGAGAGGGAGCCTTAGAAACGGCTACCACATCCAAGGAAGGCAGCA
GGCGCGTAAATTACCCAATCCTGACACAGGGAGGTAGTGACAATAAATAACAATGCTCTGGCTCTTCGAGTCGGGCAATTGGAATGAGAACAATTTAAAT
CCCTTAACGAGGATCAATTGGAGGGCAAGTCTGGTGCCAGCAGCCGCGGTAATTCCAGCTCCAATAGCGTATATTAAAGTTGTTGCAGTTAAAAAGCTCG
TAGTTGGATTTCTGTTTCGAGCGTCCGGTCGGCTCCCTCTGGGAGTGTGTACTTTTGTGACGTTTGGGGCATTTTTTGTGAGGACGCGTTTCTGCCATTA
AGTTGGTGGTTGCGTGGACTTGCATCGTTTACTGTGAAAAAATTAGAGTGTTTAAAGCAGGCGTTTGCTCATTTGAATACATTAGCATGGAATAATAAGA
TACGACCTTGGTGGTCTATTTTGTTGGTTTGCACACCAGGGTAATGATTAATAGGGACAGTTGGGGGTATTCATATTTCAGCGTCAGAGGTGAAATTCTT
GGATCGCTGAAAGATGAGCTTAGGCGAAAGCATTTACCAAGGATGTTTTCATTAATCAAGAACGAAAGTTAGGGGATCGAAGATGATTAGATACCATCGT
AGTCTTAACCATAAACTATGCCGACTCGGGATTGGCAGTCGTTTTTTTAAATGACCTTGTCAGCACCGTATGAGAAATCAAAGTCTTTGGGTTCCGGGGG
GAGTATGGTCGCAAGGCTGAAACTTAAAGGAATTGACGGAAGGGCACCACCAGGAGTGGAGCCTGCGGCTTAATTTGACTCAACACGGGGAAACTTACCA
GGTCCAGACATAGTAAGGATTGACAGATTGAGAGCTCTTTCTTGATTCTATGGGTGGTGGTGCATGGCCGTTCTTAGTTGGTGGAGTGATTTGTCTGGTT
AATTCCGTTAACGAACGAGACCTCCGCGTGCTAACTAGTTTCGCTTACAATTTGTTGTAGGTTTGTAGACTTCTTAGAGGGACTTTTGGGTAATCAAACC
AAAGGAAGTTGGAGGCAATAACAGGTCTGTGATGCCCTTAGATGTTCTGGGCCGCACGCGCGCTACACTGATGCGTTCAACGAGTATACAACCTTGGTCG
ATAGGCCTGGGTAATCTTTTGAATGCGCATCGTGCTAGGGATAGATTGTTGCAATTTTCAATCTTGAACGAGGAATTCCTAGTAAACGCAAGTCATCAGC
TTGCATTGATTACGTCCCTGCCCTTTGTACACACCGCCCGTCGCACCTACCGATTGAATGACTCGGTGAAAAATTGGGACTGTGAGCCTGTTTGCTTTAT
TGCGAGTGGGTTTATGGGAACTTTTTTTAACCTCGCCATTTAGAGGAAGGTGAAGTCGTAACAAGGTTTCCGTAGGTGAACCTGCGGAAGGATCATTACC
ACACCTAAAAAATACTTTCCACGTGAACTGTCTTACTTAGTTTTGCGCTGCTGTCGGGAGTGTTCTGCGTGCGCTTGCACGGAGAGCGTTTCTTGCAACG
GCTGAACGAAGGTTGGTTGAGTGTGTTGTCTTTTGCGTGCTTGATTGTATGCGGGGGACGTACGCCGCCGGCTGACTTACTTTTTCAACCCCATTACGAA
ACAAACTGAAGTATACTGTGAGAACGAAAGTTCTCGCTTTGAACTAGATAACAACTTTCAGCAGTGGATGTCTAGGCTCGCACATCGATGAAGAACGCTG
CGAACTGCGATACGTAATGCGAATTGCAGAATTCAGTGAGTCATCGAAATTTTGAACGCATATTGCACTTCCGGGTTATGCCTGGAAGTATGTCTGTATC
AGTGTCCGTAAATCAACCTTGCCTTTCTTTTCCTGTGTAGTCAGGGGAGGAGACGGCCGATGTGAAGTGTCTCGCGTGCGTCGGTTTCTTGGTATTGTTT
CCAAGAGCACGGCGGTCGAGTCCTTTGAAAACGACACGATCTTTCTTATGGGTTTTGCGACGTGTGTTGGTCGAACGCGGTGATTTTCGGATCGCTCGTG
GTCGTCGGCGACTTCGGTGAATGCATTATGGAGGAAACCTTGCTTCGCGGTACGTTAGGCTTCGGCTGGACAATGTTGCGTATGTGGGTGTGGCTTCCGT
GTTCGCCTCGAGGTGTACTGGCGGTCGTGGGCTTGACCTGTTTGTGGCTGTGTAGTAGGCTAGTGCATTGTTTCGCGGATCCGTCTGCGACTGACGCTTT
CGGGTGTTGGTGTTGTAGGAGAAAGATTGATTTGGGAAGTATTGTGTTTGCGTTTGCCTTCGGGCGAGTAAGCATCTCAATTGGACCTGATATCAGACAA
GACTACCCGCTGAACTTAAGCATATTAATAAGCGGAGGAAAAGAAACTAACCAGGATTCCCCTAGTAACGGCGAGTGAAGCGGGATGAGCTCAAGCTTAA
AATCTCTGTGCAAGTTTTGCATGGCGAATTGTAGTCTATAGAGGCGCTGTCAGTGCGGCCGCTTGGGGTAAGTTCCTTGGAAGAGGACAGCATCGAGGGT
GATACTCCCGTTTGTACCTGAGTGGTTTGCGCGTACGACACGTTTTCTTCGAGTCGCGTTGTTTGGGACTGCAGCGCAAAGTAGGTGGTAAATTCCATCT
AAAGCTAAATATTGGTGCGAGACCGATAGCGAACAAGTACCGTGAGGGAAAGATGAAAAGAACTTTGAAAAGAGAGTTAAAGAGTACCTGAAACTGCTGA
AAGGGAAGCGAATCGTATCCAGTGTCTATAATCCGTGGCATATTTCATTGGCGATTGTGTGCGTGCGGCGCTTCGGAAGTGGCTTTTGTCGCTCCGTGTG
TTGTTTTCTGCGTGCGGTTGCTGGTGCCCTGTGTCGCGGTGGGACGTCAGAGTCAGTTCGTATGCTGCGGGAAATGGCTACTGAGGAGGTAGGACGGGGG
GCTTGCTCCTGTCTGTTATATCTTGGTAGTTAGTGGTCGTGGTTGGGACTGAGGTGCCTACAACGTGCTTTGGAGTGTTCCGGGTTCTCACGTGGTGTGC
TGTTTGTATAGCTTGCTATGCTTGTGGTGTTCACCCGTTTGATTGAGTCTGGTTTGTGCTTCTTGCCGTTCGGGACTTTGACGAAATGGAGCGATTCGGC
CCGTCTTGAAACACGGACCAAGGAGTCTAACATGTGTGCAAGTGTTAGGGTGTGGAAACCCGAGCGCGCAATGAAAGTAAAGGACAGTGTACTCTGTCTG
AGGTAGGAAACCTTTCTTCTGAGAGGTGGCACTATCGACCGATCGTGAACCTTCGTGGTGAAAGATTTGAGTATGAGCACATATGTTGGTACCCGAAAGA
TGGTGAACTATGCCTGAGTAGGGTGAAGCCAGGGGAAACTCTGGTGGAAGCTCGTAGCGATTCTGACGTGCAAATCGATCGTCAAACTTGGGTATAGGGG
CGAAAGACTAATCGAACCATCTAGTAGCTGGTTCCCTCCGAAATTTCCCTCAGGATAGCAGCAACTTATTTACGATAGTTTTATGAGGTAAAGCGAATGA
TTAGAGGACTGTGGGAAGCAACTTCCTGCACCTATTCTCAAACTTTAAATCTGTAAGACCTGCAGGTTTCTTAATTGAACTTGTGGATGTGAATATCAAG
TTGCTAGTGGGCCATACGGGGTAAGCTCGTCTGGCGATGCGGGATGATCCGAACGCAAAGTTAAAGTGCCAAAATACCCGCTCACCTAGATCCCATAAAA
GGTGTTGGTTCATTTAGACAGCAGGACGGTGGCCATGGAAGTCGGAATCCGCTAAGGAGT
>AY598705|Protists|Stramenopiles;Oomycota;Peronosporales;Pythium_nagaii_CBS_77996
CTTGTCTCAAAGATTAAGCCATGCATGTCTAAGTATAAACAATTTTGTACTGTGAAACTGCGAATGGCTCATTATATCAGTTATAGTCTACTCGATAGTA
CCTTACTACTTGGATAACCGTAGTAATTCTAGAGCTAATACATGCATAAATACCCAACTGCTTGTCGGGCGGGTAGCATTTATTAGATTGAAACCAATGC
AGTCTTCGGGCTGGTATTGTGTTGAGTCATAATAACTGTGCGGATCGCACTTTGTGCGATAAATCGATTGAGTTTCTGCCCTATCAGCTTTGGATGGTAG
GATATGGGCCTACCATGGCATTAACGGGTAACGGGGAATTAGGGTTTGATTCCGGAGAGGGAGCCTTAGAAACGGCTACCACATCCAAGGAAGGCAGCAG
GCGCGTAAATTACCCAATCCTGACACAGGGAGGTAGTGACAATAAATAACAATGCTCTGGCTCTTCGAGTCGGGCAATTGGAATGAGAACAATTTAAATC
CCTTAACGAGGATCAATTGGAGGGCAAGTCTGGTGCCAGCAGCCGCGGTAATTCCAGCTCCAATAGCGTATATTAAAGTTGTTGCAGTTAAAAAGCTCGT
AGTTGGATTTCTGTTTTGAGCGTCCGGTCGGCTCCCTCTGGGAGTGTGTACTTTGTGATGTTCGAGGCATTTTTTGTGAGGACGTTTTTCTGCCATTAAG
TTGGTGGTTGGATGGACTTGCATCGTTTACTGTGAAAAAATTAGAGTGTTTAAAGCAGGCGTTTGCTCATTGAATACATTAGCATGGAATAATAAGATAC
GACCTTGGTGGTCTATTTTGTTGGTTTGCACACCAGGGTAATGATTAATAGGGACAGTTGGGGGGTATTCATATTTCAGCGTCAGAGGTGAAATTCTTGG
ATCGCTGAAAGATGAGCTTAGGCGAAAGCATTTACCAAGGATGTTTTCATTAATCAAGAACGAAAGTTAGGGGATCGAAGATGATTAGATACCATCGTAG
TCTTAACCATAAACTATGCCGACTCGGGATTGGCAGTCGTTTTTTTAAATGACCTTGTCAGCACCGTATGAGAAATCAAAGTCTTTGGGTTCCGGGGGGA
GTATGGTCGCAAGGCTGAAACTTAAAGGAATTGACGGAAGGGCACCACCAGGAGTGGAGCCTGCGGCTTAATTTGACTCAACACGGGGAAACTTACCAGG
TCCAGACATAGTAAGGATTGACAGATTGAGAGCTCTTTCTTGATTCTATGGGTGGTGGTGCATGGCCGTTCTTAGTTGGTGGAGTGATTTGTCTGGTTAA
TTCCGTTAACGAACGAGACCTCCGCGTGCTAACTAGTTTCGCTTACAATTTTTTGTAGGTTGGAGACTTCTTAGAGGGACTTTTGGGTAATCAAACCAAA
GGAAGTTGGAGGCAATAACAGGTCTGTGATGCCCTTAGATGTTCTGGGCCGCACGCGCGCTACACTGATGCGTTCAACGAGTATACAACCTTGGTCGATA
GGCCTGGGTAATCTTTTGAATGCGCATCGTGCTAGGGATAGATTGTTGCAATTTTCAATCTTGAACGAGGAATTCCTAGTAAACGCAAGTCATCAGCTTG
CATTGATTACGTCCCTGCCCTTTGTACACACCGCCCGTCGCACCTACCGATTGAATGACTCGGTGAAAAATTGGGACTGTGAGCCTGTTTGCTTTATTGC
GAGTGGGTTTATGGGAACTTTTTTTAACCTCGCCATTTAGAGGAAGGTGAAGTCGTAACAAGGTTTCCGTAGGTGAACCTGCGGAAGGATCATTACCACA
CCTAAAAAACTTTCCACGTGAACTGTCATGTAACGTTTCGTACTTGCTGTGTGTTGTGTCGATGTGCATTCATTTGCGTGTCGGCTGCGCACTGGCAGGT
TGAACGAAGGTCGCATTGTGTACTTGCCTGTGTCGCTCTTTTTTTGTTTCCTTTGTGTTGTATTTCGGTACAAGAGAGAGGAGAGAGAGAGAGAGTGCGC
GCGGTGTGTGTGTGCGGTGTCGGCTGACCTATTTTTTCAAACCCAATTACCTCAAATACTGATCAATACTGTGAGAACGAAAGTTCTTGCTTTAAACTAG
ATAACAACTTTCAGCAGTGGATGTCTAGGCTCGCACATCGATGAAGAACGCTGCGAACTGCGATACGTAATGCGAATTGCAGAATTCAGTGAGTCATCGA
AATTTTGAACGCATATTGCACTTTCGGGTTATGCCTGGAAGTATGTCTGTATCAGTGTCCGTAAATCAACCTTGCCTTTCTTTTTCTGTGTAGTCAGTGA
GAGAGAGTTGCAGATGTGAAGTGTCTCGGCCGTTGGCGTGTGTGTGTCGTGTGCTTTTGTTAGCACGTGGTGCGTCGCGCACTGTGGCCGAGTCCTTTTA
AACGGACCCGATCTTTCTTATGTTTCTGCGACGTGTGGCGCTCGAACGCGGCGATTTTCGGATCGCTCGCAGTTGTCGGCGACTTCGGCGAAGACATTAC
GGAGGAAACCTCAATTCGCGGTATGTTAGGCTTCGGTCGGACAATGTTGCTTATTGTGTGTGGAATCTGTTTTCGCCTTGAGGTGTACTGGCGGTTGTGG
GCTTGTGTCTGTTGGTCGTTATTTTCCGTGTAGTAGAGAGCTGCTTGTGTGCGTGGATTCTGCCTGTCTCAGTCAGTTCGCTGGCTGTGTGTGGTAAAAG
ATAGATTGCATTTGGGAAATGTTGTACTCTTGGTTGTTTGTGTCTCTGTAATGGAGCGCGGCGGCTTTTTGTATCTCAATTGGACCTGATATCAGACAAG
ACTACCCGCTGAACTTAAGCATATTAATAAGCGGAGGAAAAGAAACTAACCAGGATTCCCCTAGTAACGGCGAGTGAAGCGGGATGAGCTCAAGCTTAAA
ATCTCTGTGCAAGTTTTGCATGGCGAATTGTAGTCTATAGAGGCGGCGTCAGTGCAGCTGGTCGGGGTAAGTTCCTTGGAAGAGGACAGCATCGAGGGTG
ATACTCCCGTTTGTACCTGATCAGCTTGCGCGTACGACACGTTTTCTTCGAGTCGCGTTGTTTGGGACTGCAGCGCAAAGTAGGTGGTAAATTCCATCTA
AAGCTAAATATTGGTGCGAGACCGATAGCGAACAAGTACCGTGAGGGAAAGATGAAAAGAACTTTGAAAAGAGAGTTAAAGAGTACCTGAAACTGCTGAA
AGGGAAGCGAATCGTATCCAGTGTCTATAATCCGTGGCATATTTCATTGGCGTCTGTGCGCGTGCGTGGTGTCGGAAGTGGCTTTTTGTCGCTCCGCGCT
GTGTTTCTGCGTGTGGTTGCTGTTGCCCTGTGTCGCGGTGGGACGTCAGAGTCAGTTCGTATGCTGCGGGAAATGGCTATCAAGGAGGTAGGTCGGGAGC
TTGCTCTTGGCTGTTATATCTTGTTAGTTTGTTGTCGTGGTTGGGACTGAGGTGCCTACAACGTGCTTTTGAGTGTACCGGGTTCTCAGTCGGTGTGCCG
TTTGGATAGCTTGCTATGCTTGTGGCTTTACTGGTTGATTGAGTTTGGTGKTAACTTGTTGCCGTTCGGGACTTTGACGAAATGGAGCGATTCGGCCCGT
CTTGAAACACGGACCAAGGAGTCTAACATGTGTGCAGTGTTAGGGTGTGGAAACCCGAGCGCGTAATGAAAGTAAAGGACAGTGTACTCTGTCTGAGGTA
GGAAACCTTTGTTTACCAGAGGTGGCACTATCGACCGATCAAGAACCTTCGTGGTGAAAGATTTGAGTATGAGCACATATGTTGGTACCCGAAAGATGGT
GAACTATGCCTGAGTAGGGTGAAGCCAGGGGAAACTCTGGTGGAAGCTCGTAGCGATTCTGACGTGCAAATCGATCGTCAAACTTGGGTATAGGGGCGAA
AGACTAATCGAACCATCTAGTAGCTGGTTCCCTCCGAAATTTCCCTCAGGATAGCAGCAACTTATTTACGATAGTTTTATGAGGTAAAGCGAATGATTAG
AGGACTGGGGGAAGAAACTTCCTCCACCTATTCTCAAACTTTAAATCTGTAAGACCTGCAGGTTTCTTAATTGAACTTGTGGATGTGAATATCAAGTTGC
TAGTGGGCCATACGGGGTAAGCTCGTCTGGCG
>AY598696|Protists|Stramenopiles;Oomycota;Peronosporales;Pythium_rostratum_CBS_53374
GCTTGTCTCAAAGATTAAGCCATGCATGTCTAAGTATAAACAACTTTGTACTGTGAAACTGCGAATGGCTCATTATATCAGTTATAGTCTACTCGATAGT
ACCTTACTACTTGGATAACCGTAGTAATTCTAGAGCTAATACATGCATACATACCCAACTGCTTGTCGGGGCGGGGTAGCATTTATTAGATTGAAACCAA
TGCAGCTCTCGGGCTGGTATTGTGTTGAGTCATAATAACTGTGCGGATCGCACTCTGTGCGATAAATCGATTGAGTTTCTGCCCTATCAGCTTTGGATGG
TAGGATATGGGCCTACCATGGCATTAACGGGTAACGGGGAATTAGGGTTTGATTCCGGAGAGGGAGCCTTAGAAACGGCTACCACATCCAAGGAAGGCAG
CAGGCGCGTAAATTACCCAATCCTGACACAGGGAGGTAGTGACAATAAATAACAATGCTCTGGCTCTTCGAGTCGGGCAATTGGAATGAGAACAATTTAA
ATCCCTTAACGAGGATCAATTGGAGGGCAAGTCTGGTGCCAGCAGCCGCGGTAATTCCAGCTCCAATAGCGTATATTAAAGTTGTTGCAGTTAAAAAGCT
CGTAGTTGGATTTCTGTTTGGAGCGTTCGGTCGGCTGTCTTTGATAGTGTGTACTTGTGACGTTCTAGGCATTTTTTGTGAGGATGTTTTTCTGCCATTA
AGTTGGTGGTTGAATGGACTTGCATCGTTTACTGTGAAAAAAATTAGAGTGTTTAAAGCAGGCGTTTGCTCATTTGAATACATTAGCATGGAATAATAAG
ATACGGCCTTGGTGGTCTATTTTGTTGGTTTGCACACCAGGGTAATGATTAATAGGGACAGTTGGGGGGTATTCATATTTCAGCGTCAGAGGTGAAATTC
TTGGATCGCTGAAAGATGAGCTTAGGCGAAAGCATTTACCAAGGATGTTTTCATTAATCAAGAACGAAAGTTAGGGGATCGAAGATGATTAGATACCATC
GTAGTCTTAACCATAAACTATGCCGACTCGGGATTGGCAGTCGTTTTTTCAAATGACCTTGTCAGCACCGTATGAGAAATCAAAGTCTTTGGGTTCCGGG
GGGAGTATGGTCGCAAGGCTGAAACTTAAAGGAATTGACGGAAGGGCACCACCAGGAGTGGAGCCTGCGGCTTAATTTGACTCAACACGGGAAAACTTAC
CAGGTCCAGACATAGTAAGGATTGACAGATTGAGAGCTCTTTCTTGATTCTATGGGTGGTGGTGCATGGCCGTTCTTAGTTGGTGGAGTGATTTGTCTGG
TTAATTCCGATAACGAACGAGACCTCCGCGTGCTAAATAGTTTCGCTTACAATTTTTTGTAGGTTCGAGACTTCTTAGACGGACTTTTGGGTAATCAAAC
CAAAGGAAGTTGGAGGCAATAACAGGTCTGTGATGCCCTTAGATGTTCTGGGCCGCACGCGCGCTACACTGATGCGTTCAACGAGTATACAACCTTGATC
GATAGGTCTGGGTAATCTTTTGAATGCGCATCGTGCTAGGGATAGATTGTTGCAATTTTCAATCTTGAACGAGGAATTCCTAGTAAATGCAAGTCATCAG
CTTGCGTTGATTACGTCCCTGCCCTTTGTACACACCGCCCGTCGCACCTACCGATTGAATGACTCGGTGAGAACTTGGGACCGTGAGCCTGTTTGCTTCA
TTGCGAGCGGATTCGTGGAAACTTGTTCTAACCTCGCCATTTAGAGGAAGGTGAAGTCGTAACAAGGTTTCCGTAGGTGAACCTGCGGAAGGATCATTAC
CACACCAAAAAAACTATCCACGTGAACCGTTAAGTAAAAGTCTAGTTGGCTTGTGTTGTTGGGGAGTGTGTTGGGAAAAGCTTGGAGATGTCTTTGGATA
TTTCGATGCGTAGTACTGGTCATTCTAACGAGCGAGTCGGGTAGCAACGAAGGTCGGGAGTTCGCTTGCGGACTGATGTGCGCTTGTCGCATGTCGGTCG
AAAGGCTTGAGCAAACGGCTGATCTATTCMTTTTAAACCATACCATAAGTACTGATTATACTGTGGGGACGAAAGTCCTTGCTTTTATTGACAACAACTT
TCAGCAGTGGATGTCTAGGCTCGCACATCGATGAAGAACGCTGCGAACTGCGATACGTAATGCGAATTGCAGAATTCAGTGAGTCATCGAAATTTTGAAC
GCATATTGCACTTCCGGGTTATGCCTGGAAGTATGTCTGTATCAGTGTCCGTACATTAAACTTGCCTCTCTTCGTCGGTGTAGTCCGGCTTGGAGAAAGA
GCAGAGGTGAAGTGTCTCGCGCCATGTTTGTGAAGTATTTGATATTTCGCGAGTGCACGAGTCCTTTGAAATGGACTACGGTCTTTCTATTGCGCTGTTC
CAGGGCGTGTGTTTTGAACGCGGTGGTCTCGTCGATTGCTTGCAGATGTTTAAGACCTTGGCGGGGACAATGGAAGAAACCTCCTTTTCGCGGTACGTTC
GGCTTCGGCTCGACAATGTTGTGAGAGGGTGTGTGTCTTTCGTCTCTTAGCTTTGAGGTGTATATTGTACTGTGTGTGGTTTGTCGAGTCTTTGCCGGTA
GTAGAAATGCGCGTTTGTCGGCACGCACTTGCTGTGAGGTATATTACTGTGGCGTAATGTACTTTGTAGATAGAGAGATTGATTTGGGAAATTCTGTGCT
ACATGGCATGCTCATCGAGCTCTCCGCTGAGAGTTTGTGTGTGTGTGTGTCGGTAGTATCTCAATTGGACCTGATATCAGACAAGACTACCCGCTGAACT
TAAGCATATTAATAAGCGGAGGAAAAGAAACTAACTAGGATTCCCCCAGTAACGGCGAGTGAAGCGGGATGAGCTCAAGCTTAAAATCTCTGTGTCAATT
TGGCATGGCGAATTGTAGTCTATAGAGGCGTTGTCAGTGCAGGCAGTCGGGGTAAGTTCCTTGGAAGAGGACAGCATCGAGGGTGATACTCCCGTTTGTA
CCTGATTGCTTGTGCGTACGATACGTTTTCTTTGAGTCGCGTTGTTTGGGACTGCAGCGCAAAGTAGGTGGTAAATTCCATCTAAAGCTAAATATTGGTG
CGAGACCGATAGCGAACAAGTACCGTGAGGGAAAGATGAAAAGAACTTTGAAAAGAGAGTTAAAGAGTACCTGAAACTGCTGAAAGGGAAGCGAATCGTA
TCCAGTGTCTATAATCTGTGGCATATTTCATTGGCGTATGTGTGCGTGTTGCGAGGTGGAAGTGGTACTTTGTTATTGCTCCGCGCGCGACTCTGCGTAT
GTCTGCTGTTGCCCTGTGTCATGGTGGGACGTCAGAGTCAGTTCGTATGCTGCGGGAAATGGCTATCGAGGAGGTAGGTCAGAAGCTTGCTTTTGGCTGT
TATATCTTGGTAGCTAGTGATCGCGGTTGGGACTGAGGTGCCTACAACGTGCTTTGGGGTGATTTGGAGTCTCCTTTGGCTGCCTGCTAGGATAGCTTGC
TATGTTGGCGTGGTCGTCGGTGGATGGAGTCTGAGTGTAACCTGTGCCGTTCGGGACTTTGACGAAATGGAGCGATTCGGCCCGTCTTGAAACACGGACC
AAGGAGTCTAACATGTGTGCAAGTGTTAGGGTGTGGAAACCCCAGCGCGAAATGAAAGTAAAGGGCGGCTTACGCTGCCTGAGGTAGGAAACCTTTCTTC
TGAGAGGTGGCACTATCGACCGATCATGATCCCTCGTGGTGAAAGATTTGAGTTTGAGCACATATGTTGGTACCCGAAAGATGGTGAACTATGCCTGAGT
AGGGTGAAGCCAGGGGAAACTCTGGTGGAAGCTCGTAGCGATTCTGACGTGCAAATCGATCGTCGAACTTGGGTATAGGGGCGAAAGACTAATCGAACCA
TCTAGTAGCTGGTTCCCTCCGAAATTTCCCTCAGGATAGCAGCAACTTATTTACGATAGTTTTATGAGGTAAAGCGAATGATTAGAGGACTGTGGGAAGA
AACTTCCTGCACCTATTCTCAAACTTTAAATCTGTAAGACCTGCAGGTTTCTTAATTGAACTTGTGGATGTGAATATCAAGTTGTTAGTGGGCCATACCG
GGTAAGCTGGTCTGGC
>AY598693|Protists|Stramenopiles;Oomycota;Peronosporales;Pythium_hypogynum_CBS_23494
GCGAGGTTAGAAAAAGTTTCTACGAATCCGCTCGCAATAAAGCAAACAGGCTCACGGTCCCAATTTCTCACCGAGTCATTCAATCGGTAGGTGCGACGGG
CGGTGTGTACAAAGGGCAGGGACGTAATCAACGCAAGCTGATGACTTGCATTTACTAGGAATTCCTCGTTCAAGATTGAAAATTGCAACAATCTATCCCT
AGCACGATGCGCATTCAAAAGATTACCCAGACCTATCGATCAAGGTTGTATACTCGTTGAACGCATCAGTGTAGCGCGCGTGCGGCCCAGAACATCTAAG
GGCATCACAGACCTGTTATTGCCTCCAACTTCCTTTGGTTTGATTACCCAAAAGTCCCTCTAAGAAGTCTCAAACCTACAAAAAATTGTAAGCGAAACTA
TTTAGCACGCGGAGGTCTCGTTCGTTAACGGAATTAACCAGACAAATCACTCCACCAACTAAGAACGGCCATGCACCACCACCCATAGAATCAAGAAAGA
GCTCTCAATCTGTCAATCCTTACTATGTCTGGACCTGGTAAGTTTCCCCGTGTTGAGTCAAATTAAGCCGCAGGCTCCACTCCTGGTGGTGCCCTTCCGT
CAATTCCTTTAAGTTTCAGCCTTGCGACCATACTCCCCCCGGAACCCAAAGACTTTGATTTCTCATACGGTGCTGACAAGGTCATTTGAAAAAACGACTG
CCAATCCCGAGTCGGCATAGTTTATGGTTAAGACTACGATGGTATCTAATCATCTTCGATCCCCTAACTTTCGTTCTTGATTAATGAAAACATCCTTGGT
AAATGCTTTCGCCTAAGCTCATCTTTCAGCGATCCAAGAATTTCACCTCTGACGCTGAAATATGAATACCCCCAACTGTCCCTATTAATCATTACCCTGG
TGTGCAAACCAACAAAATAGACCACCAAGGTCGTATCTTATTATTCCATGCTAATGTATTCAATGAGCAAACGCCTGCTTTAAACACTCTAATTTTTTCA
CAGTAAACGATGCAAGTCTATCCAACCACCAACTTAATGGCAGAAAGACATCCTCACAAAAAATGCCTCGAACATCACAAAGTACACACTCTCAAAGAGA
GCCGACCGGACGCTCAAAACAGAAATCCAACTACGAGCTTTTTAACTGCAACAACTTTAATATACGCTATTGGAGCTGGAATTACCGCGGCTGCTGGCAC
CAGACTTGCCCTCCAATTGATCCTCGTTAAGGGATTTAAATTGTTCTCATTCCAATTGCCCGACTCGAAGAGCCAGAGCATTGTTATTTATTGTCACTAC
CTCCCTGTGTCAGGATTGGGTAATTTACGCGCCTGCTGCCTTCCTTGGATGTGGTAGCCGTTTCTAAGGCTCCCTCTCCGGAATCAAACCCTAATTCCCC
GTTACCCGTTAATGCCATGGTAGGCCCATATCCTACCATCCAAAGCTGATAGGGCAGAAACTCAATCGATTTATCGCACAGAGTGCGATCCGCACAGTTA
TTATGACTCAACACAATACCAGCCCGAAAGCTGCATTGGTTTCAATCTAATAAATGCTACCCGCCCGACAAGCAGTTGGGTATGTATGCATGTATTAGCT
CTAGAATTACTACGGTTATCCAAGTAGTAAGGTACTATCGAGTAGACTATAACTGATATAATGAGCCATTCGCAGTTTCACAGTACAAAGTTGTTTATAC
TTAGACATGCATGGCTTAATCTTTGAGACAACCACACCTTAAAACTATCCACGTGAACCGTTTGTACCCAGATTTGCGCCGAGATTTTCGTGCGTGTTTG
TTTGTATCACTGTGTATTCGTACGCGGTGTGTGGCAAATATGTATGGAGCTTGGCTGATCGAAGGTCGTATCGCACTTTATTGTGTGTGTCGGCTGACTT
ATTTTTCAAACCCATTACTTACTACTGATTATACTGTGAAGACGAAAGTCTTTGCTTTTACTAGATAACAACTTTCAGCAGTGGATGTCTAGGCTCGCAC
ATCGATGAAGAACGCTGCGAACTGCGATACGTAATGCGAATTGCAGAATTCAGTGAGTCATCGAAATTTTGAACGCATATTGCACTTTCGGGTTATACCT
GGAAGTATGTCTGTATCAGTGTCCGTACATCAAACTTGCCTCTCTTTATTGGTGTAGTCCAATATCGAGCAGAGCAGATCTGAGGTGTCTCGCGGCTGTT
GTGTATAGAAGGTTTGTATGAACTTTATATACCAAGCTTCGAGTCCCTTTAAAACGACACGATCTTTCTATTTGCTTTCTACAGAGCGCATATTTCGAAC
GCGGCGGTCCTCGGATCACTCGCAGTCGACAGCGATTTCGGCAGAGACGTATGGGAGAAACCTCTATTCGCGGTACGTTAGGCTTCGGCTCGACAATGTT
GCGATATAGTGTGTGGCTCTCGTCTTTGTCTTGAGGTGTACTGTTGGTTGTGGGTTTGAACCTTGTGTATTGTTTTGTTAGTAGAGTTGTGTTGTTTTTT
CTGTGGTTGGATTCCATATGCACGCAAGTGTTTTGTGGGTAGAGAGATTCTATTTGGGAAATTTGTACTGCATGAGCCTTCTGGCTAGTGTATGTATCTC
AATTGGACCTGATATCAGACAAGACTACCCGCTGAACTTAAGCATATTAATAAGCGGAGGAAAAGAAACTAACCAGGATTCCCCTAGTAACGGCGAGTGA
AGCGGGATGAGCTCAAGCTTAAAATCTCTATGCAAGTTTTGCATGGCGAATTGTAGTCTATAGAGGCGTTGTCAGTGCAGGCATTTGGGGTAAGTTCCTT
GGAAGAGGACAGCATCGAGGGTGATACTCCCGTTTGTACCTGAGTGCTTTGTGCGTACGACACGTTTTCTTTGAGTCGCGTTGTTTGGGACTGCAGCGCA
AAGTAGGTGGTAAATTCCATCTAAAGCTAAATATTGGTGCGAGACCGATAGCGAACAAGTACCGTGAGGGAAAGATGAAAAGAACTTTGAAAAGAGAGTT
AAAGAGTACCTGAAACTGCTGAAAGGGAAGCGAATCGTATCCAGTGTCTATAATCTGTGGCATATTTCATTGGCGTATGTGCGCGTGCTGTGTGTAGGAA
GTGACGTTCGTTGCTCCTTGTGCGGTTCTGCGTGTGTCTGCTGGTGCCCTGTGTCATAGTGGGACGTCAGAGTCAGTTCGTATGCTGCGGGAAATGGCTA
TTGAGGAGGTAGGTTAGGAGTTCGCTCTTGGCTGTTATATCTTGCTAGCTAGTTGTCGTGGTTGGGACTGAGGTGCCTACAATGTGCTTTGGGGTCATGC
GGGTTCTTGCTTGGCGCACTACTTGGATAGCTTGCTATGCTGGCGGTGTTGTTGGGTGATTGAGTCTGTGTGTAACCTGTGCCGTTCGGGACTTTGACGA
AATGGAGCGATTCGGCCCGTCTTGAAACACGGACCAAGGAGTCTAACATGTGTGCAAGTGTTAGGGTGTGGAAACCCCAGCGCGAAATGAAAGTAAAGGG
TAGCGTACGCTGCCTGAGGTAGGAAACCTTTGTTCTCAGAGGTGGCACTATCGACCGATCATGAACCTTCGTGGTGAAAGATTTGAGTATGAGCACATAT
GTTGGTACCCGAAAGATGGTGAACTATGCCTGAGTAGGGTGAAGCCAGGGGAAACTCTGGTGGAAGCTCGTAGCGATTCTGACGTGCAAATCGATCGTCA
AACTTGGGTATAGGGGCGAAAGACTAATCGAACCATCTAGTAGCTGGTTCCCTCCGAAATTTCCCTCAGGATAGCAGCAACTTATTTACGATAGTTTTAT
GAGGTAAAGCGAATGATTAGAGGACTGGGGGAAGAAACTTCCTTCACCTATTCTCAAACTTTAAATCTGTAAGACCTGCAGGTTTCTTAATTGAACTTGT
GGATGTGAATATCAAGTTGCTAGTGGGCCATACCGGGTAAGCTGGTCTGGCGATGCGGGATGATCCGAACGCAAAGTTAAAGTGCCAAAATACTCGCTCA
CCTAGATACCATAAAAGGTGTTGGTTCATTTAGACAGCAGGACGGTGGCCATGGAAGTCGGAATCCGCTAAGGA
>AY598692|Protists|Stramenopiles;Oomycota;Peronosporales;Pythium_grandisporangium_CBS_28679
CCATGCATGTCTAAGTATAAACAACTTTGTACTGTGAAACTGCGAATGGCTCATTATATCAGTTATAGTCTACTCGATAGTACCTTACTACTTGGATAAC
CGTAGTAATTCTAGAGCTAATACATGCATCAATACCCAACTGCTTGTCGGACGGGTAGCATTTATTAGATTGAAACCAATGCAGTCTTCGGGCTGGTATT
GTGTTGAGTCATAATAACTGTGCGGACCGCACTTTTGTGCGGTAAATCGATTGAGTTTCTGCCCTATCAGCTTTGGATGGTAGGATATGGGCCTACCATG
GCATTAACGGGTAACGGGGAATTAGGGTTTGATTCCGGAGAGGGAGCCTTAGAAACGGCTACCACATCCAAGGAAGGCAGCAGGCGCGTAAATTACCCAA
TCCTGACACAGGGAGGTAGTGACAATAAATAACAATGCTCTGGCTCTTCGAGTCGGGCAATTGGAATGAGAACAATTTAAATCCCTTATCGAGGATCAAT
TGGAGGGCAAGTCTGGTGCCAGCAGCCGCGGTAATTCCAGCTCCAATAGCGTATATTAAAGTTGTTGCAGTTAAAAAGCTCGTAGTTGGATTTCTGTTTT
GAGCGTCCGGTCCTCTCCTTTGGAGTGCGTTACTAGGATGTTTGAGGCATTTTTTGTGAGGATGTCTTTCTGCCATTCAGTTGGTGGTTTGATAGACTTG
CATCGTTTACTGTGAAAAAATTAGAGTGTTTAAAGCAGGCGTTTGCTCATTGAATACATTAGCATGGAATAATAAGATACGACCTTGGTGGTCTATTTTG
TTGGTTTGCACACCAGGGTAATGATTAATAGGGACAGTTGGGGGTATTCATATTTCAGCGTCAGAGGTGAAATTCTTGGATCGCTGAAAGATGAGCTTAG
GCGAAAGCATTTACCAAGGATGTTTTCATTAATCAAGAACGAAAGTTAGGGGATCGAAGATGATTAGATACCATCGTAGTCTTAACCATAAACTATGCCG
ACTCGGGATTGGCAGTCGTTTTTTAAATGACCTTGTCAGCACCGTATGAGAAATCAAAGTCTTTGGGTTCCGGGGGGAGTATGGTCGCAAGGCTGAAACT
TAAAGGAATTGACGGAAGGGCACCACCAGGAGTGGAGCCTGCGGCTTAATTTGACTCAACACGGGAAAACTTACCAGGTCCAGACATAGTAAGGATTGAC
AGATTGAGAGCTCTTTCTTGATTCTATGGGTGGTGGTGCATGGCCGTTCTTAGTTGGTGGAGTGATTTGTCTGGTTAATTCCGTTAACGAACGAGACCTC
CGCGTGCTAAATAGTTCCGCTTACAATTTTTTTGTAGGTAGGGACTTCTTAGAGGGACTTTTGGGTAATCAAACCAAAGGAAGTTGGAGGCAATAACAGG
TCTGTGATGCCCTTAGATGTTCTGGGCCGCACGCGCGCTACACTGATGCGTTCAGCGAGTATACAACCTTGATCGATAGGTCTGGGTAATCTTGTGAATG
CGCATCGTGCTAGGGATAGATTGTTGCAATTTTCAATCTTGAACGAGGAATTCCTAGTAAACGCAAGTCATCAGCTTGCATTGATTACGTCCCTGCCCTT
TGTACACACCGCCCGTCGCACCTACCGATTGAATGACTCGGTGAGAAATCGGGACCGTTAGTCTGTTTGCTTCATTGCGAGTGGATTCATGGGAACTTTT
TCTAACCTCGCCATTTAGAGGAAGGTGAAGTCGTAACAAGGTTTCCGTAGGTGAACCTGCGGAAGGATCATTACCACACCTAAAAACTTTCCACGTGAAC
CGTTTTAATTATGTTCTGTGCTTTGCTGCTGCTGAGCTGTTTCTTTCGGGAGACGGCATGGCGGCGGTGAAGCTGAACGAAGGTTAGCTTAGTACGTCTG
TGGCTTCGGCTGTAAGCGAAAAAGCTTTCCGATGTTTTTCAAACCCATTTACTAAATACTGATCTATACTCCAAAGACGAAAGTTTTTGGTTTTAATTCA
TAACAACTTTCAGCAGTGGATGTCTAGGCTCGCACATCGATGAAGAACGCTGCGAACTGCGATACGTAATGCGAATTGCAGAATTCAGTGAGTCATCGAA
ATTTTGAACGCATATTGCACTTTCGGGTTATGCCTGGAAGTATGCCTGTATCAGTGTCCGTACAACAAACTTGCCTTTCTTTTTCTGTGTAGTCAGGGAT
TGAGATGGCAGAATGTGAGGTGTCTCGAACTGTCCAATTTTAATTGCGATGGGGCGAGTCCCTTTAAATGTACGTTCGCTCTCTCTTGTGTTTAAGTAGA
AGTGTGATGCTCGAACGCGGTAATCTATTTGGATTGCTTTGCGCTGGTGGGCGACTTCGGAAGAAACATTAAGGGGACAACCTCTATTGGCGGTATGTTA
GGCTTCGGCCCGACGTTGCAGCTGACGGAGTGGTGTTTCCGTTTCTTCCTTGAGGTGTACCTATCGTGTGAGGCTTGATCTGATGTGGGAGCTGTGTAGT
AGAGTATTACTGCTCTTAGACGCCTGTTTTCGGACAGGTAAAGGAGGCAACACCAATTTGGGAACGAACTATATGCCTTTTGGCGTGTGGTTCACTTTTT
CACTTTGGACCTGATATCAGGCAAGATTACCGCTGAACTTAAGCATATCAATAAGCGGAGGAARAGAAACTAACAAGGATTCCCCTAGTAACGGCGAGTG
AAGCGGGATGAGCTCAAGCTTAAAATCTCTGTGCAAGTTTTGCATGGCGAATTGTAGTCTATGGAGGCGATGTCAGTGCGACTGCGTGGGTTAAGTTCCT
TGGAAGAGGACAGCATCGAGGGTGATACTCCCGTATGTACCTGTGTAGTTGCGCGTACGACACGTTTTCTTTGAGTCGCGTTGTTTGGGAATGCAGCGCA
AAGTAGGTGGTAAATTCCATCTAAAGCTAAATATTGGTGCGAGACCGATAGCGAACAAGTACCGTGAGGGAAAGATGAAAAGAACTTTGAAAAGAGAGTT
AAAGAGTACCTGAAACTGCTGAAAGGGAATCGAATCGTTTCCAGTGTCTATAATCCGTGACATATTTCATTGGCGCGTGGGTGCGTGCAGTATTTTGGAA
GGGGTTTCCTCTCCTGGTGCTGTTGTGCGTCTGCTTGCTGGTGCCCTGTGTTGCGGTGGGACGTCAGAGTCAGTTCGTATGCTGCGGGAAATGGCTGTTA
GGAAGGTAGGCTGCTTCGGCGGCTGTTATATCCTGGCGTGCTAGTCGTCGTGGTTGGGACTGAGGTGCCTACAACGTGCTTTTGAGTCTTTGGGACTCTC
GTTTGGTCATTTGCTTTGACAGCTTGCTGTGTTGGTGAATGTATCGAGCGATTGAGATCTATCGTAACTTATTGCCGTTCGGGACTTTGACGAAATGGAG
CGATCCGTCCCGTCTTGAAACACGGACCAAGGAGTCTAACATGTGTGCAAGTKGTTAGGGTGTGGAAACCCCAGCGCGAAATGAAAGTAAAGGGCAGCCT
AGCTGCCTGAGGTAGGAAACCTTTGTTTACAGGGGTGGCACTATCGACCGATCATGAGCCTACGTGGCGAAAGATTTGAGTTTGAGCACATATGTTGGTA
CCCGAAAGATGGTGAACTATGCCTGAGTAGGGTGAAGCCAGGGGAAACTCTGGTGGAGGCTCGTAGCGATTCTGACGTGCAAATCGATCGTCAAACTTGG
GTATAGGGGCGAAAGACTAATCGAACCATCTAGTAGCTGGTTCCCTCCGAAATTTCCCTCAGGATAGCAGCAACTTATTTACGATAGTTTTATGAGGTAA
AGCGAATGATTAGAGGATTCTGGGAAGAAACTTTCTGGACCTATTCTCAAACTTTAAATCTGTAAGACCTGCAGGTTTCTTAATTGAACTTGTGGATGTG
AATATCAAGTTGTTAGTGGGCCATACCGGGTAAGCTGGTCTGGCGATGCGGGATGAACCGAACGCAATGTTAAAGTGCCAAAGTGCCCGCTCACCTAGAT
ACCATAAAAGGTGTTGGTTCATTTAGACAGCAGGACGGTGGCCATGGAAGTCGGAATCCGCTAAGGAG
>AY598685|Protists|Stramenopiles;Oomycota;Peronosporales;Pythium_vanterpoolii_CBS_29537
GCTTGTCTCAAAGATTAAGCCATGCATGTCTAAGTATAAACAATTTTGTACTGTGAAACTGCGAATGGCTCATTATATCAGTTATAGTCTACTCGATAGT
ACCTTACTACTTGGATAACCGTAGTAATTCTAGAGCTAATACATGCATCAATACCCAACTGCTTGTCGGACGGGTAGCATTTATTAGATTGAAACCAATG
CAGTCTTCGGGCTGGTATTGTGTTGAGTCATAATAACTGTGCGGACCGCACTTTTGTGCGGTAAATCGATTGAGTTTCTGCCCTATCAGCTTTGGATGGT
AGGATATGGGCCTACCATGGCATTAACGGGTAACGGGGAATTAGGGTTTGATTCCGGAGAGGGAGCCTTAGAAACGGCTACCACATCCAAGGAAGGCAGC
AGGCGCGTAAATTACCCAATCCTGACACAGGGAGGTAGTGACAATAAATAACAATGCTCTGGCTCTTCGAGTCGGGCAATTGGAATGAGAACAATTTAAA
TCCCTTATCGAGGATCAATTGGAGGGCAAGTCTGGTGCCAGCAGCCGCGGTAATTCCAGCTCCAATAGCGTATATTAAAGTTGTTGCAGTTAAAAAGCTC
GTAGTTGGATTTCTGTTTTGAGCGTCCGGTCCGCTCCTTTGGAGTGTGTTACTAGGATGTTTGAGACATTTTTTGTGAGGATGTTTTTCTGCCATTCAGT
TGGTGGTTGAATAGACTTGCATCGTTTACTGTGAAAAAATTAGAGTGTTTAAAGCAGGCGTTAGCTCATTGAATACATTAGCATGGAATAATAAGATACG
ACCTTGGTGGTCTATTTTGTTGGTTTGCACACCAGGGTAATGATTAATAGGGACAGTTGGGGGTATTCATACTTCAGCGTCAGAGGTGAAATTCTTGGAT
CGCTGAAAGATGAGCTTAGGCGAAAGCATTTACCAAGGATGTTTTCATTAATCAAGAACGAAAGTTAGGGGATCGAAGATGATTAGATACCATCGTAGTC
TTAACCATAAACTATGCCGACTCGGGATTGGCAGTCGTTTTTCAAAATGACCTTGTCAGCACCGTATGAGAAATCAAAGTCTTTGGGTTCCGGGGGGAGT
ATGGTCGCAAGGCTGAAACTTAAAGGAATTGACGGAAGGGCACCACCAGGAGTGGAGCCTGCGGCTTAATTTGACTCAACACGGGAAAACTTACCAGGTC
CAGACATAGTAAGGATTGACAGATTGAGAGCTCTTTCTTGATTCTATGGGTGGTGGTGCATGGCCGTTCTTAGTTGGTGGAGTGATTTGTCTGGTTAATT
CCGTTAACGAACGAGACCTCCGCGTGCTAAATAGTTCCGCTTACAATTTTTTTGTAGGTAGTGGACTTCTTAGAGGGACTTTTGGGTAATCAAACCAAAG
GAAGTTGGAGGCAATAACAGGTCTGTGATGCCCTTAGATGTTCTGGGCCGCACGCGCGCTACACTGATGCGTTCAACGAGTATACAACCTTGATCGATAG
GTCTGGGTAATCTTGTGAAAGCGCATCGTGCTAGGGATAGATTGTTGCAATTTTCAATCTTGAACGAGGAATTCCTAGTAAACGCAAGTCATCAGCTTGC
ATTGATTACGTCCCTGCCCTTTGTACACACCGCCCGTCGCACCTACCGATTGAATGACTCGGTGAGAAATCGGGACCGTGAATCTGTTTGCTTCATTGCG
AGTGGATTTATGGGAACTTTTTCTAACCTCGCCATTTAGAGGAAGGTGAAGTCGTAACAAGGTTTCCGTAGGTGAACCTGCGGAAGGATCATTACCACAC
CAAAAAACTTTCCACGTGAACCGTAATAATTATGTTCTGTGCCTTCTTTCGGGAGGGCTGAACGAAGGTGGATAGTGGCGTATTTAATTATTAATTTAGT
TATTTGTGCTACAGTCTGCCGATGCTTTTTAAACCCATTACTTAATACTGATCTATACTCCGAGAACGAAAGTTTTTGGGTTTTAATCCATAACAACTTT
CAGCAGTGGATGTCTAGGCTCGCACATCGATGAAGAACGCTGCGAACTGCGATACGTAATGCGAATTGCAGAATTCAGTGAGTCATCGAAATTTTGAACG
CACATTGCACTTTCGGGATATTCCTGGAAGTATGCTTGTATCAGTGTCCGTACATCAAACTTGTCTTTCTTTTTTTGTGTAGTCAAGGAGAGAAATGGCC
GACTGTGAGGTGTCTCGCTGGCTCCCTCTTCGGAGGAGAAGACGCGAGTCCCTTTAAATGTACGTTCGCTCTTTCTTGTGTCTATGAGAAGTGTGACTTG
TGAACGCATTGATCTGTTTGGATCGTTTTGCGCGAGCGGGCGACTTCGGTTAGGACGTAAAGGAAGCAACCTCTATTGGCGGTATGTTAGGCTTCGGCCC
GACGTTGCAGCTGACTGTGGTTGTTTTTCTGTTCTTTCCTTGAGGTGTACCTGTTTGTGTGAGGCATTTTCTAAGCAAATGGTTATTGTTAGTATCTAGT
TGCTGCTCATGGACGCTCTGTTCGCAGAGTAGAGAAGGCAACGCCAATTTGGGACTAGTCTACGAATGTGGTATTCAATTACAATGTTTGTTGGCGCTTT
TCAATTTGGACCTGATATCAAGTAAGACTACCCGCTGAACTTAAGCATATTAATAAGCGGAGGAAAAGAAACTAACAAGGATTCCCCTAGTAACGGCGAG
TGAAGCGGGATGAGCTCAAGCTTAAAATCTCTGTGCCAGTTTGGCATGGCGAATTGTAGTCTATGGAGGCGCTGTCAGTGCGATTGTTCGGGGTAAGTTC
CTTGGAAGAGGACAGCATCGAGGGTGATACTCCCGTATGTACCTGTTCAGTCGCGCGTACGACACGTTTTCTTCGAGTCGCGTTGTTTGGGAATGCAGCG
CAAAGTAGGTGGTAAATTCCATCTAAAGCTAAATATTGGTGCGAGACCGATAGCGAACAAGTACCGTGAGGGAAAGATGAAAAGAACTTTGAAAAGAGAG
TTAAAGAGTACCTGAAACTGCTGAAAGGGAACCGAATCGTTTCCAGTGTCTATAATCTGCGGCATATTTCATTGGCGAGTGAGTGCGTATAGTGTTTTGG
AAGTGGTTTTCCGCTCCTGTCGCTGTTGTGCGTTTGCTTGCTGGTGCCCTGTGCTGTGGTGGGACGTCAGAGTCAGTTTGTGTGTTGCGGGAAATGGTTA
TTGGGGAGGTAGGTCATTTCGGTGGCTATTATATCCTGGTAACTAGTCGTCGTGGCTGAGACTGAGGTGCCTACAATGTGCTTTCGAGTGTATGGGATTC
TCGTGTGGCTGTTTGCTTTGATAGCTTGCTATGTTGGCGAATAAGTTGTGCGATTGATTCCTGTATTAACTTGTTGCCGTTCGGGACTTTGACGAAATGG
AGCGATCCGACCCGTCTTGAAACACGGACCAAGGAGTCTAACATGTGTGCAAGTGTTAGGGTGTGGAAACCCCAGCGCGAAATGAAAGTAAAGGGCAGCC
TAGCTGTCTGAGGTAGGAAACCTTTGTTCTCAAGGGTGGCACTATCGACCGATCATGAACCTTCGTGGTGAAAGATTTGAGTTTGAGCACATATGTTGGT
ACCCGAAAGATGGTGAACTATGCCTGAGTAGGGTGAAGCCAGGGGAAACTCTGGTGGAAGCTCGTAGCGATTCTGACGTGCAAATCGATCGTCAAACTTG
GGTATAGGGGCGAAAGACTAATCGAACCATSTAGTAGCTGGTTCCCTCCGAAATTTCCCTCAGGATAGCAGCAACTTATTTACGATAGTTTTATGAGGTA
AAGCGAATGATTAGAGGATTCGGGGAAGAAACTTCCTTGACCTATTCTCAAACTTTAAATCTGTAAGACCTGCAGGTTTCTTAATTGAACTTGTGGATGT
GAATATCAAGTTGCTAGTGGGCCATACCGGGTAAGCTGGTCTGGCGATGCGGGATGAACCGAACGCAATGTTAAAGTGCCAAAGTGCCCGCTCACCTAGA
TACCATAAAAGGTGTTGGTTCATTTAGACAGCAGGACGGTGGCCATGGAAGTCGGAATCCGCTAAGGAGT
>AY598666|Protists|Stramenopiles;Oomycota;Peronosporales;Phytopythium_chamaehyphon_CBS_25930
TCTTGTCTCAAAGATTAAGCCATGCATGTCTAAGTATAAGCACTTTTATACTGTGAAACTGCGAATGGCTCATTATATCAGTTATAGTCTACTCGATAGT
ACCTTACTACTTGGATACCCGTAGTAATTCTAGAGCTAATACATGCATGAATACCCAACTGCTTGTCGGAGCGGGTAGCATTTATTAGATTGAAACCAAT
GCAGTCTTCGGGCTGGTATTGTGTTGAGTCATAATAACTGTGCGGATCGCGCTTTTGCGCGATAAGTCGATTGAGTTTCTGCCCTATCAGCTTTGGATGG
TAGGATATGGGCCTACCATGGCATTAACGGGTAACGGGGAATTAGGGTTTGATTCCGGAGAGGGAGCCTTAGAAACGGCTACCACATCCAAGGAAGGCAG
CAGGCGCGTAAATTACCCAATCCTGACACAGGGAGGTAGTGACAATAAATAACAATGCTCTGGCTCTTCGAGTCGGGCAATTGGAATGAGAACAATTTAA
ATCCCTTAACGAGGATCAATTGGAGGGCAAGTCTGGTGCCAGCAGCCGCGGTAATTCCAGCTCCAATAGCGTATATTAAAGTTGTTGCAGTTAAAAAGCT
CGTAGTTGGATTTCTGTTTTGAGCGTCCGGTCGGCTTCTTTGTGAAGTGTGTACTTTTGGATGTTTGAGGCATTTTTTGTGAGCGTGTTTTTCTGCCATT
AAGTTGGTGGTTGAATGTGCTTGCATCGTTTACTGTGAAAAAATTAGAGTGTTTAAAGCAGGCGTTTGCTCGTTGAATACATTAGCATGGAATAATAAGA
TACGACCTTGGTGGTCTATTTTGTTGGTTTGCACACCAGGGTAATGATTAATAGGGACAGTTGGGGGTATTCATATTTCAGCGTCAGAGGTGAAATTCTT
GGATCGCTGAAAGATGAGCTTAGGCGAAAGCATTTACCAAGGATGTTTTCATTAATCAAGAACGAAAGTTAGGGGATCGAAGATGATTAGATACCATCGT
AGTCTTAACCATAAACTATGCCGACTCGGGATTGGCAGTCGTTTGTTTAAATGACCTTGTCAGCACCGTATGAGAAATCAAAGTCTTTGGGTTCCGGGGG
GAGTATGGTCGCAAGGCTGAAACTTAAAGGAATTGACGGAAGGGCACCACCAGGAGTGGAGCCTGCGGCTTAATTTGACTCAACACGGGAAAACTTACCA
GGTCCAGACATAGTAAGGATTGACAGATTGAGAGCTCTTTCTTGATTCTATGGGTGGTGGTGCATGGCCGTTCTTAGTTGGTGGAGTGATTTGTCTGGTT
AATTCCGTTAACGAACGAGACCTCCGCGTGCTAAATAGTTCCGCTTACACTTTTGTGTAGGTTTTGTGGACTTCTTAGAGGGACTTTTGGGTAATCAAAC
CAAAGGAAGTTGGAGGCAATAACAGGTCTGTGATGCCCTTAGATGTTCTGGGCCGCACGCGCGCTACACTGATGCGTTCAACGAGTATACAACCTTGATC
GATAGGTCTGGGTAATCTTTTGAATGCGCATCGTGCTAGGGATAGATTGTTGCAATTTTCAATCTTGAACGAGGAATTCCTAGTAAACGCAAGTCATCAG
CTTGCATTGATTACGTCCCTGCCCTTTGTACACACCGCCCGTCGCACCTACCGATTGAATGACTCGGTGAAAAATTGGGACTGTGAGTCCGTTTGCTTTA
TTGCGAGTGGATTTATGGGAACTTTTTTTAACCTCGCCATTTAGAGGAAGGTGAAGTCGTAACAAGGTTTCCGTAGGTGAACCTGCGGAAGGATCATTAC
CACACCTAAAAACATCTTTCCACGTGAACCGTTTGTGACATTGTTGGGCTTGTCTTTCTTTCGGGGAGGATGAGCTATCTGTAAACTTGTCAAACCCCTT
TCTTTTTTTATAAAACTGAAACATACTGTGGGGACGAAAGTCTCTGCTTTAAACTAGATAGCAACTTTCAGCAGTGGATGTCTAGGCTCGCACATCGATG
AAGAACGCTGCGAACTGCGATACGTAATGCGAATTGCAGGATTCAGTGAGTCATCGAAATTTTGAACGCATATTGCACTTTCGGGTTATGCCTGGAAGTA
TGTCTGTATCAGTGTCCGTACACTAAACTTGCCTCCTTTCGCGTCGTGTAGTCGGCGCGTGTGGGAATTGCAGCAGATGTGAGGTGYCTTGTGGTCCTTC
GCGGACAGCAAGTCCCTTGAAAGTCGGACGCGTATCTTTGCGTGCGTTGGGTGCTGGTGGGCTGTGGGACGCGTCTGTTGACGAGTCTGGCGACCTTTGG
CGCGTGCATGCTTGGGCACTGTGTATTGGCGGTATGTTAGGCTGCGTTTCGTGCGCGGCTTTGGCAATGCAGCTGATGCGTGTGTTTGGGCGGCGTGTGT
TGTATGGGTGAACCGGATGGTCGACGGGTTTGACTCGTGTTTCGTTAGTCTGTAGCCGGTGTTCTGTATCGCGCGCGGAGTGTGTCACCATTTGGGAATC
TGTGTGGTCTTTCGAGTATCACATCCTCATTTGGACCYGATATCAGANNNNNNNNNNCGCTGAACTTAAGCATATCAATAAGCGGAGGAAAAGAAACTAA
CAAGGATTCCCCTAGTAACGGCGAGTGAAGCGGGAAGAGCTCAAGCTTAAAATCTCCGTGCAGGTTCTGCTCGGCGAATTGTAGTCTATGGATGCGTTAT
CAGTGTGGCCGGTCGGGGTAAGTTCCTTGGAAGAGGACAGCATCGAGGGTGATACTCCCGTTTGTACCTGACTGTGTTGCGCGTACGATGCGTGTTCTTT
GAGTCGCGTTGTTTGGGAATGCAGCGCAAAGTAGGTGGTAAATTCCATCTAAAGCTAAATATTGGTGCGAGACCGATAGCGAACAAGTACCGTGAGGGAA
AGATGAAAAGAACTTTGAAAAGAGAGTTAAAGAGTACCTGAAACTGCTGAAAGGGAACCGGGTCGTTGCCAGTGTCTATAATCCTTGGCATATTTCATTG
GTGCGAGTGTCTGTTCCGCGTGCGTGTATCAGTTTGTTCTGTGCTGCGCGTGGTTGTGGGTGCTTGTGCCGGTGCCCTGTGCTTTGGTGGGACGTCAGAG
TCAGTTCGTATGCTGCGGGAAATGGTCGTGCAGGAGGTAGGTCGGGGGCTTGCTCTCGGCTGTTATATCTGTGCGTGCCAGTAGTCGTGGCTGGGACTGA
GGTGCCTACAACGTGCTTTTGAGTCTTTGGGTCGCTCTGTGCGCGCGCGTGCGGGATAGCTTGCTATGCCGTGTGCGTTTTGCGTGTGGATGGCGTGCTC
TCTGCAACTTGTTGCCGTTCGGGACTTTGACGAAATGGCGCGATCCGACCCGTCTTGAAACACGGACCAAGGAGTCTAACATGTGTGCAAGTGTTGGGGT
GTGGAAACCCAAGCGCGAAATGAAAGTAAAGGGCAGCGTTGGTTGTCTGAGGTAGGAAACCTTTGTCTTCGGGCGTGGGTGGCACTATCGACCGATCATG
AACCTTCGTGGTGAAAGATTTGAGTATGAGCACATATGTTGGTACCCGAAAGATGGTGAACTATGCCTGAGTAGGGTGAAGCCAGGGGAAACTCTGGTGG
AAGCTCGTAGCGATTCTGACGTGCAAATCGATCGTCAAACTTGGGTATAGGGGCGAAAGACTAATCGAACCATCTAGTAGCTGGTTCCCTCCGAAATTTC
CCTCAGGATAGCAGCAACTTATTTACGATAGTTTTATGAGGTAAAGCGAATGATTAGAGGACTCGGGGAAGAAACTTCCTTGACCTATTCTCAAACTTTA
AATCTGTAAGACCTGCAGGTTTCTTAATTGAACTTGCGGATGTGAATATCAAGTTGCTAGTGGGCCATACGGGGTAAGCTCGTCTGGCGATGCGGGATGA
TCCGAACGCAAAGTTAAAGTGCCAAAATACCCGCTCACCTAGATACCATAAAAGGTGTTGGTTCATTTAGACAGCAGGACGGTGGCCATGGAAGTCGGAA
TCCGCTAAGGAGTGTGTAACAAC
>AY598665|Protists|Stramenopiles;Oomycota;Peronosporales;Phytopythium_helicoides_CBS_28631
GCTTGTCTCAAAGATTAAGCCATGCATGTCTAAGTATAAGCACTTTTATACTGTGAAACTGCGAATGGCTCATTATATCAGTTATAGTCTACTCGATAGT
ACCTTACTACTTGGATACCCGTAGTAATTCTAGAGCTAATACATGCATGAATACCCAACTGCTTGTCGGGCGGGTAGCATTTATTAGATTGAAACCAATG
CAGTCTTCGGGCTGGTATTGTGTTGAGTCATAATAACTGTGCGGATCGCGCTTTTGCGCGATAAATCGATTGAGTTTCTGCCCTATCAGCTTTGGATGGT
AGGATATGGGCCTACCATGGCATTAACGGGTAACGGGGAATTAGGGTTTGATTCCGGAGAGGGAGCCTTAGAAACGGCTACCACATCCAAGGAAGGCAGC
AGGCGCGTAAATTACCCAATCCTGACACAGGGAGGTAGTGACAATAAATAACAATGCTCTGGCTCTTCGAGTCGGGCAATTGGAATGAGAACAATTTAAA
TCCCTTAACGAGGATCAATTGGAGGGCAAGTCTGGTGCCAGCAGCCGCGGTAATTCCAGCTCCAATAGCGTATATTAAAGTTGTTGCAGTTAAAAAGCTC
GTAGTTGGATTTCTGTTTTGAGCGTCCGGTCGGCTTCTTTGTGAAGTGTGTACTTTTAGGATGTTTGAGGCATTTTTTGTGAGCGTGTTTTTCTGCCATT
AAGTTGGTGGTTGAATGTGCTTGCATCGTTTACTGTGAAAAAATTAGAGTGTTTAAAGCAGGCGTTTGCTCGTTGAATACATTAGCATGGAATAATAAGA
TACGACCTTGGTGGTCTATTTTGTTGGTTTGCACACCAGGGTAATGATTAATAGGGACAGTTGGGGGTATTCATATTTCAGCGTCAGAGGTGAAATTCTT
GGATCGCTGAAAGATGAGCTTAGGCGAAAGCATTTACCAAGGATGTTTTCATTAATCAAGAACGAAAGTTAGGGGATCGAAGATGATTAGATACCATCGT
AGTCTTAACCATAAACTATGCCGACTCGGGATTGGCAGTCGTTTGTTTAAATGACCTTGTCAGCACCGTATGAGAAATCAAAGTCTTTGGGTTCCGGGGG
GAGTATGGTCGCAAGGCTGAAACTTAAAGGAATTGACGGAAGGGCACCACCAGGAGTGGAGCCTGCGGCTTAATTTGACTCAACACGGGAAAACTTACCA
GGTCCAGACATAGTAAGGATTGACAGATTGAGAGCTCTTTCTTGATTCTATGGGTGGTGGTGCATGGCCGTTCTTAGTTGGTGGAGTGATTTGTCTGGTT
AATTCCGTTAACGAACGAGACCTCCGCGTGCTAAATAGTTCCGCTTACACTTTTGTGTAGGTTTTGTGGACTTCTTAGAGGGACTTTTGGGTAATCAAAC
CAAAGGAAGTTGGAGGCAATAACAGGTCTGTGATGCCCTTAGATGTTCTGGGCCGCACGCGCGCTACACTGATGCGTTCAACGAGTATACAACCTTGATC
GATAGGTCTGGGTAATCTTTTGAATGCGCATCGTGCTAGGGATAGATTGTTGCAATTTTCAATCTTGAACGAGGAATTCCTAGTAAACGCAAGTCATCAG
CTTGCATTGATTACGTCCCTGCCCTTTGTACACACCGCCCGTCGCACCTACCGATTGAATGACTCGGTGAAAAATTGGGACTGTGAGTCCGTTTGCTTTA
TTGCGAGTGGATTTATGGGAACTTTTTTTAACCTCGCCATTTAGAGGAAGGTGAAGTCGTAACAAGGTTTCCGTAGGTGAACCTGCGGAAGGATCATTAC
CACACCTAAAAACATCTTTCCACGTGAACCGTTTGTGACATGGTTGGGCTTGTGCGTGTTCTCTCTGTTTTGGGGGGAGGCGTGCGAGCTATCTGTAAAC
TTGTCAAACCCATTCTCTTTGATAACTGAAACATACTGTGGGGACGAAAGTCTCTGCTTTGAACTAGATAGCAACTTTCAGCAGTGGATGTCTAGGCTCG
CACATCGATGAAGAACGCTGCGAACTGCGATACGTAATGCGAATTGCAGGATTCAGTGAGTCATCGAAATTTTGAACGCATATTGCACTTTCGGGTTATG
CCTGGAAGTATGTCTGTATCAGTGTCCGTACACTAAACTTGCCTCCTTTGCGTCGTGTAGTCGGCGCGTTGGAATTTGTGGCAGATGTGAGGTGTCTTGA
TTGTTGTGTCTTTGTTGATGCGTCGGTCAAGTCCCTTGAAAGTCGGACGCGTATCTTTGCGTGCGTTGGGTGCCGGTGGGCTGTGGGACGCGTCTGTTGA
CGAGTCTGGCGACCTTTGGCGCGTGCATGCTTGGGCACTGTGTATTGGCGGTATGTTAGGCTGCGTTCGCGCGGCTTTGACAATGCAGCTGATGCGTGTG
TTTGGGCTGTGGTGCTGTATGGGTGAACCGGATGGTCGATGGGTTTTATATGCGTTTCTCGTGTCTGTTTTTATCCGGTGTTCTGTATCGTGCGTGGAGT
GTGTCATCATTTGGGAATTTGTACGTCTTCTTGTTTTGAGGGCGTATCTCATTTGGACCTGATATCAGACAAGATTACCCGCTGAACTTAAGCATATCAA
TAAGCGGAGGAAAAGAAACTAACAAGGATTCCCCTAGTAACGGCGAGTGAAGCGGGAAGAGCTCAAGCTTAAAATCTCCGGTCAGGTTCTGGTCGGCGAA
TTGTAGTCTATAGACGCGTTATCAGTGTGGCCGGTCGGGGTAAGTTCCTTGGAAGAGGACAGCAATGAGGGTGATACTCCCGTTTGTACCTGATTGTGTT
GCGCGTACGATGCGTGTTCTTTGAGTCGCGTTGTTTGGGAATGCAGCGCAAAGTAGGTGGTAAATTCCATCTAAAGCTAAATATTGGTGCGAGACCGATA
GCGAACAAGTACCGTGAGGGAAAGATGAAAAGAACTTTGAAAAGAGAGTTAAAGAGTACCTGAAACTGCTGAAAGGGAACCGGGTCGTTGCCAGTGTCTA
TAATCCTTGGCATATTTCATTGCCGTGTCTGTTTGTTCCGCGTGTTTGTAGCAGTTTGTTCTGTGCATTGCGTGGTTGTGAGCGGTCGTGGCGGTGCCCT
GTGCTTTGGTGGGACGTCAGAGTCAGTTCGTATGCTGCGGGAAATGGTCGTGCAGGAGGTAGGTCGGGGGCTTGCTCTCGGCTGTTATATCTGTGCGTGC
CAGTAGTCGTGGTTGGGACTGAGGTGCCTACAACGTGCTTTTGAGTCTTTGGGTCGCTCTGTGCGCGCGTGTGCGGGATAGCTTGCTATGCCGTGTGCGT
TTGTGTGTGGATGGCGTGCTCTCTGTAACTTGTTGCCGTTCGGGACTTTGACGAAATGGCGCGATCCGACCCGTCTTGAAACACGGACCAAGGAGTCTAA
CATGTGTGCAAGTGTTGGGGTGTGGAAACCCAAGCGCGAAATGAAAGTAAAGGGCAGCGTTGGTTGTCTGAGGTAGGAAACCTTTGTCTTCGGGCGTGGG
TGGCACTATCGACCGATCATGAACCTTCGTGGTGAAAGATTTGAGTATGAGCACATATGTTGGTACCCGAAAGATGGTGAACTATGCCTGAGTAGGGTGA
AGCCAGGGGAAACTCTGGTGGAAGCTCGTAGCGATTCTGACGTGCAAATCGATCGTCAAACTTGGGTATAGGGGCGAAAGACTAATCGAACCATCTAGTA
GCTGGTTCCCTCCGAAATTTCCCTCAGGATAGCAGCAACTTATTTACGATAGTTTTATGAGGTAAAGCGAATGATTAGAGGACTCGGGGAAGAAACTTCC
TTGACCTATTCTCAAACTTTAAATCTGTAAGACCTGCAGGTTTCTTAATTGAACTTGCGGATGTGAATATCAAGTTGCTAGTGGGCCATACGGGGTAAGC
TCGTCTGGCGATGCGGGATGATCCGAACGCAAAGTTAAAGTGCCAAAATACCCGCTCACCTAGATACCATAAAAGGTGTTGGTTCATTTAGACAGCAGGA
CGGTGGCCATGGAAGTCGGAATCCGCTAAGGAGTGTGTAACAAC
>AY598664|Protists|Stramenopiles;Oomycota;Peronosporales;Phytopythium_oedochilum_CBS_29237
TCATTTGCTTGTCTCAAAGATTAAGCCATGCATGTCTAAGTATAAGCACTTTTATACTGTGAAACTGCGAATGGCTCATTATATCAGTTATAGTCTACTC
GATAGTACCTTACTACTTGGATAACCGTAGTAATTCTAGAGCTAATACATGCATCAATACCCAACTGCTTGTCGGGCGGGGTAGCATTTATTAGATTGAA
ACCAATGCAGTCTTCGGGCTGGTATTGTGTTGAGTCATAATAACTGTGCGGATCGCGCTTTGCGCGATAAGTCGATTGAGTTTCTGCCCTATCAGCTTTG
GATGGTAGGATATGGGCCTACCATGGCATTAACGGGTAACGGGGAATTAGGGTTTGATTCCGGAGAGGGAGCCTTAGAAACGGCTACCACATCCAAGGAA
GGCAGCAGGCGCGTAAATTACCCAATCCTGACACAGGGAGGTAGTGACAATAAATAACAATGCTCTGGCTCTTCGAGTCGGGCAATTGGAATGAGAACAA
TTTAAATCCCTTAACGAGGATCAATTGGAGGGCAAGTCTGGTGCCAGCAGCCGCGGTAATTCCAGCTCCAATAGCGTATATTAAAGTTGTTGCAGTTAAA
AAGCTCGTAGTTGGATTTCTGTTTTGAGCGTCCGGTCGGCTTCTTTGTGAAGTGTGTACTTTTGGATGTTTGAGGCATTTTTTGTGAGGGTGTTTTTCTG
CCATTAAGTTGGTGGTTGAACATGCTTGCATCGTTTACTGTGAAAAAATTAGAGTGTTTAAAGCAGGCGTTTGCTCGTTGAATACATTAGCATGGAATAA
TAAGATACGACCTTGGTGGTCTATTTTGTTGGTTTGCACACCAGGGTAATGATTAATAGGGACAGTTGGGGGTATTCATATTTCAGCGTCAGAGGTGAAA
TTCTTGGATCGCTGAAAGATGAGCTTAGGCGAAAGCATTTACCAAGGATGTTTTTCATTAATCAAGAACGAAAGTTAGGGGATCGAAGATGATTAGATAC
CATCGTAGTCTTAACCATAAACTATGCCGACTCGGGATTGGCAGTCGTTTGTTTAAATGACCTTGTCAGCACCGTATGAGAAATCAAAGTCTTTGGGTTC
CGGGGGGAGTATGGTCGCAAGGCTGAAACTTAAAGGAATTGACGGAAGGGCACCACCAGGAGTGGAGCCTGCGGCTTAATTTGACTCAACACGGGAAAAC
TTACCAGGTCCAGACATAGTAAGGATTGACAGATTGAGAGCTCTTTCTTGATTCTATGGGTGGTGGTGCATGGCCGTTCTTAGTTGGTGGAGTGATTTGT
CTGGTTAATTCCGTTAACGAACGAGACCTCCGCGTGCTAAATAGTTCCGCTTACACTTTTTGTGTAGGTTGTGGACTTCTTAGAGGGACTTTTGGGTAAT
CAAACCAAAGGAAGTTGGAGGCAATAACAGGTCTGTGATGCCCTTAGATGTTCTGGGCCGCACGCGCGCTACACTGATGCGTTCAACGAGTATACAACCT
TGATCGATAGGTCTGGGTAATCTTTTGAATGCGCATCGTGCTAGGGATAGATTGTTGCAATTTTCAATCTTGAACGAGGAATTCCTAGTAAACGCAAGTC
ATCAGCTTGCATTGATTACGTCCCTGCCCTTTGTACACACCGCCCGTCGCACCTACCGATTGAATGACTCGGTGAAAAATTGGGACTGTGAGTCCGTTTG
CTTTATTGCGAGTGGATTTATGGGAACTTTTTTTAACCTCGCCATTTAGAGGAAGGTGAAGTCGTAACAAGGTTTCCGTAGGTGAACCTGCGGAAGGATC
ATTACCACACCTAAAAATCTTTCCACGTGAATTGTTTGTTGCAATGTTGGGCCTCGCTGGGCTAGGATTTTCCTGGTTCGGTTGGAGGTCATCAGGGCGT
GTCGTTGCTTTGTGATTCGTTTTGCATGGTGTCGCGCGCTCTTTTTGTAAACCCATTTAATTGAAACTGATTATACTGTGGGGACGAAAGTCTCTGCTTT
TAACTAGATAGCAACTTTCAGCAGTGGATGTCTAGGCTCGCACATCGATGAAGAACGCTGCGAACTGCGATACGTAATGCGAATTGCAGGATTCAGTGAG
TCATCGAAATTTTGAACGCATATTGCACTTTCGGGTTTTGCCTGGAAGTATGTCTGTATCAGTGTCCGTACACTAAACTTGCCTTTCTTGCGTCGTGTAG
TCGTCGCTTGGAATGCGCAGATGTGAGGTGTCTTGCGGAGCCGTTCTGTCTGTTTCGGACAGGGTAGACGCGCAAGTCCCTTTAAAGTGTGACGTGTTTC
TCTGTAGTGCGCTGTGGCAGCTTTTGGTGGCGTGCGGGACGTAGTCTGTGGACGAGTCTGGCGACCTTTGGCGCTTGCATTGTGGGGATTCCTTAATTGG
CGGTATGTTCGGCTTCGGCTTTGACAATGCAGCTTATTTTGGTTTCTCTGCGTGAGTGTTGTATGGGTGAACCGGGTGGTCTGTGGGCGTTTTATTCGTT
TTGCGCGCGTGTCCTTAATTGTCTTTGTCGTGCTTTTGGGAGCGTCTCAATTTGGGAAAATTAATACTTGTTCTTTTTTGTAATGAGTATCTCAATTGGA
CCTGATATCAGACAAGATTACCCGCTGAACTTAAGCATATCAATAAGCGGAGGAAAAGAAACTAACAAGGATTCCCCTAGTAACGGCGAGTGAAGCGGGA
AGAGCTCAAGCTTAAAATCTCTGCGCAAGTTTTGCGTGGCGAATTGTAGTCTATAGACGCGTAATCAGTGCGGCTGCTCGGGATAAGTTCCTTGGAAGAG
GACAGCATGGAGGGTGATACTCCCGTTTGTGCCTGAGCATGTTGCGCGTACGATTTGTGTTCTTTGAGTCGCGTTGTTTGGGAATGCAGCGCAAAGTAGG
TGGTAAATTCCATCTAAAGCTAAATATTGGTGCGAGACCGATAGCGAACAAGTACCGTGAGGGAAAGATGAAAAGAACTTTGAAAAGAGAGTTAAAGAGT
ACCTGAAACTGCTGAAAGGGAACCGGGTCGTTGCCAGTGTCTATAATCGTCGGCATATTTCATTGCTGTGCGGGTCTGTGTCGCGCGTTGGTAGTAGTTT
GTTCTGCGCCGCGTGTGTCGTTCAGGTTTGCTCGGCGGTGCCCTGTGTCGGTGTGGGACGTCAGAGTCAGTTCGTGTGCTGCGGGAAATGGCTGTCGAGG
AGGTAGGTCAGGAGTTCGCTTTTGGCTGTTATATCTTGGCGTGCTAGTTGTCGTGGTTGGGACTGAGGTGCCTACAACGTGCTTTTGAGTGCGTGTGCGT
CTCTGTTTGCGTGCGAGTTGGATAGCTTGCTATGCAGTTTGCATTGTGTGCGGATGGATGTATGCGTTAACTTGTTGCCGTTCGGGACTTTGACGAAATG
GCGCGATCCGACCCGTCTTGAAACACGGACCAAGGAGTCTAACATGTGTGCAAGTGTTAGGGTGTGGAAACCCAAGCGCGAAATGAAAGTAAAGGACAGC
GTTGGTTGTCTGAGGTAGGAAACCTTTGCTTGTCAGGGGTGGCACTATCGACCGATCATGAACCCTCGTGGTGAAAGATTTGAGTATGAGCACATATGTT
GGTACCCGAAAGATGGTGAACTATGCCTGAGTAGGGTGAAGCCAGGGGAAACTCTGGTGGAAGCTCGTAGCGATTCTGACGTGCAAATCGATCGTCAAAC
TTGGGTATAGGGGCGAAAGACTAATCGAACCATCTAGTAGCTGGTTCCCTCCGAAATTTCCCTCAGGATAGCAGCAACTTATTTACGATAGTTTTATGAG
GTAAAGCGAATGATTAGAGGACTCGGGGAAGAAACTTCCTTGACCTATTCTCAAACTTTAAATCTGTAAGACCTGCAGGTTTCTTAATTGAACTTGTGGA
TGTGAATATCAAGTTGCTAGTGGGCCATACGGGGTAAGCTCGTCTGGCGATGCGGGATGATCCGAACGCAAAGTTAAAGTGCCAAAATACCCGCTCACCT
AGATACCATAAAAGGTGTTGGTTCATTTAGACAGCAGGACGGTGGCCATGGAAGTCGGAATCCGCTAAGGAGTGTGTAACAAC
>AY598663|Protists|Stramenopiles;Oomycota;Peronosporales;Phytopythium_ostracodes_CBS_76873
GTAGTCATATGCTTGTCTCAAAGATTAAGCCATGCATGTCTAAGTATAAACACTTTTATACTGTGAAACTGCGAATGGCTCATTATATCAGTTATAGTCT
ACTCGATAGTACCTTACTACTTGGATAACCGTAGTAATTCTAGAGCTAATACATGCATGAATACCCAACTGCTTGTCGGGCGGGTAGCATTTATTAGATT
GAAACCAATGCAGTCTTCGGGCTGGTATTGTGTTGAGTCATAATAACTGTGCGGATCGCGCTTTTGCGCGATAAATCGATTGAGTTTCTGCCCTATCAGC
TTTGGATGGTAGGATATGGGCCTACCATGGCATTAACGGGTAACGGGGAATTAGGGTTTGATTCCGGAGAGGGAGCCTTAGAAACGGCTACCACATCCAA
GGAAGGCAGCAGGCGCGTAAATTACCCAATCCTGACACAGGGAGGTAGTGACAATAAATAACAATGCTCTGGCTCTTCGAGTCGGGCAATTGGAATGAGA
ACAATTTAAATCCCTTAACGAGGATCAATTGGAGGGCAAGTCTGGTGCCAGCAGCCGCGGTAATTCCAGCTCCAATAGCGTATATTAAAGTTGTTGCAGT
TAAAAAGCTCGTAGTTGGATTTCTGTTTTGAGCGTCCGGTCGGCTTCTTTGTGAAGTGTGTACTCTTGGATGTTTGAGGCATTTTTTGTGAGGGTGTTTT
TCTGCCATTAAGTTGGTGGTTGAACATGCTTGCATCGTTTACTGTGAAAAAATTAGAGTGTTTAAAGCAGGCGTTTGCTCGTTGAATACATTAGCATGGA
ATAATAAGATACGACCTTGGTGGTCTATTTTGTTGGTTTGCACACCAGGGTAATGATTAATAGGGACAGTTGGGGGTATTCATATTTCAGCGTCAGAGGT
GAAATTCTTGGATCGCTGAAAGATGAGCTTAGGCGAAAGCATTTACCAAGGATGTTTTCATTAATCAAGAACGAAAGTTAGGGGATCGAAGATGATTAGA
TACCATCGTAGTCTTAACCATAAACTATGCCGACTCGGGATTGGCATGTCGTTTGTTTAAATGACCTTGTCAGCACCGTATGAGAAATCAAAGTCTTTGG
GTTCCGGGGGGAGTATGGTCGCAAGGCTGAAACTTAAAGGAATTGACGGAAGGGCACCACCAGGAGTGGAGCCTGCGGCTTAATTTGACTCAACACGGGA
AAACTTACCAGGTCCAGACATAGTAAGGATTGACAGATTGAGAGCTCTTTCTTGATTCTATGGGTGGTGGTGCATGGCCGTTCTTAGTTGGTGGAGTGAT
TTGTCTGGTTAATTCCGTTAACGAACGAGACCTCCGCGTGCTAAATAGTTCCGCTTACACTTTTTGTGTAGGTTGTGGACTTCTTAGAGGGACTTTTGGG
TAATCAAACCAAAGGAAGTTGGAGGCAATAACAGGTCTGTGATGCCCTTAGATGTTCTGGGCCGCACGCGCGCTACACTGATGCGTTCAACGAGTATACA
ACCTTGATCGATAGGTCTGGGTAATCTTTTGAATGCGCATCGTGCTAGGGATAGATTGTTGCAATTTTCAATCTTGAACGAGGAATTCCTAGTAAACGCA
AGTCATCAGCTTGCATTGATTACGTCCCTGCCCTTTGTACACACCGCCCGTCGCACCTACCGATTGAATGACTCGGTGAAAAATTGGGACTGTGAGTCCG
TTTGCTTTATTGCGAGTGGATTTATGGGAACTTTTTTTAACCTCGCCATTTAGAGGAAGGTGAAGTCGTAACAAGGTTTCCGTAGGTGAACCTGCGGAAG
GATCATTACCACACCTAAAAAATCTTTCCACGTGAATTGTTTGTCGTTGTTTGGGCTTCGCCTGCGCGCTTTGTTTCGTTCTGTTTTTGTTCGGACGAGG
TGCAACGGCTTGAGGCCATCAGAGCGTTTTATTTGTGCTTTTGTACGAGTAATCGCTCTTTTTTGTAAACCCCTTTTTTTTTTAACATGAAAACTGATTT
ATACTGTGGGGACGAAAGTCTCTGCTTTTAACTAGATAGCAACTTTCAGCAGTGGATGTCTAGGCTCGCACATCGATGAAGAACGCTGCGAACTGCGATA
CGTAATGCGAATTGCAGGATTCAGTGAGTCATCGAAATTTTGAACGCATATTGCACTTTCGGGTTTTGCCTGGAAGTATGTCTGTATCAGTGTCCGTACA
CTAAACTTGCCTTTCTTGCGTCGTGTAGTCGTCGCTTGGAACGAGCAGATGTGAAGTGTCTTGCGTTGTTGTTTTCGTTTGACGGAAATAGGCGTGCAAG
TCCTTTTAAAAGTCGGACGTGTTTCTCTATTGTGTGCTGTGGCAGCTTTGGTGGCGTGCGGGACGTTGTCTGTTGACGAGTCTGGCGACCTTTGGCGCTT
GCATTTGCAGGGATTCTCTCGATTGGCGGTATGTTAGGCTTCGGCTTTGACAATGCAGCTTATTGGGTGTATTCTTGTGGCTGGTGCTGTTATGGGGTGA
ACCGGATGGTCGGTGGGCTGTTTTGTTTTGCGTGCTTTTGAATCTGAAGTTTGTTGCGGCGTGCTTTGGGGCGGTCACCATTTTGGGAAATGTTGTGTTT
KTTTTGTTTTCTTTGATTACATTCGTAAAAAAAGAAAAGAAAAAGAAAAAAGAAAAGCATCTCAATTGGACCTGATATCAGACAAGATTACCCGCTGAAC
TTAAGCATATCAATAAGCGGAGGAAAAGAAACTAACAAGGATTCCCCTAGTAACGGCGAGTGAAGCGGGAAGAGCTCAAGCTTAAAATCTCTGCGCAAGT
TTTGCGCGGCGAATTGTAGTCTATAGACGCGATATCAGTGCGGCTATTCGGGGTAAGTTCCTTGGAAGAGGACAGCAATGAGGGTGATACTCCCGTTTGT
[truncated: 35,297,103 more chars]
