# Supplementary material for: Legacies of consecutive summer droughts on soil‐borne plant parasitic protists (Oomycota: Stramenopila and Phytomyxea: Rhizaria) and protistan consumers (Cercozoa: Rhizaria) along an experimental plant diversity gradient
Source: New Phytol. 2025 Dec 7;249(4):2010–24. doi: 10.1111/nph.70756 (PMC12825405; doi:10.1111/nph.70756)
Supplement: Supplementary file 3 — Dataset S3 Detailed statistical results of alpha and beta diversity analyses. [file NPH-249-2010-s002.xlsx]

## Sheet: Information
New Phytologist Supporting Information
Article title: Legacies of consecutive summer droughts on soil-borne plant parasitic protists (Oomycota: Stramenopila & Phytomyxea: Rhizaria) and protistan consumers (Cercozoa: Rhizaria) along an experimental plant diversity gradient
Authors: Marcel Dominik Solbach, Cynthia Albracht, Kenneth Dumack, Nico Eisenhauer, Anna Maria Fiore-Donno, Nils Heck, Anja Vogel, Cameron Wagg, Michael Bonkowski
Article acceptance date: 29 October 2025

## Sheet: lme Oomycota (Globisporangium)
Due to the partial correlation of the main factors (plant species richness (log(sown diversity)), and presence/absence of the fuctional groups (Grass, Legume, Small Herb, Tall Herb)), there is no single one "correct" fitting sequence of the factors. Therefore, different fitting sequences of type I SS (sequential sums of squares) were used. The results of the different models were summarized, alwa…
The results that were used in the summary table (main text of the article) are marked with a solid frame in the indidividual models on the left. The summary tables are given on the right (Summary table of Type I SS (sequential, different fitting sequences)).
Additionally, we provide results from type III SS (marginal sums of squares) analyses. It must be noted, however, that these results can be misleading due to the partial correlation of the factors and empty cells in the experimental design. Also, Type III does not respect the principle of marginality, so interpretation is difficult when significant interactions are involved. Furthermore, this ana…
Significance code: p ≤ 0.001: “***”; p ≤ 0.01: “**”; p ≤ 0.05: “*”; p ≤ 0.1: “.”
ChaoRichness (extrapolated, asymptotic OTU richness)						ChaoRichness (extrapolated, asymptotic OTU richness)
						Summary table of Type I SS (sequential, different fitting sequences):
	numDF	denDF	F-value	p-value			numDF	denDF	F-value	p-value	significance
(Intercept)	1	73	17826.8	<.0001		(Intercept)	1	73	17826.8	<.0001	***
log_sowndiv	1	71	0.134	0.715		log_sowndiv	1	71	0.134	0.715
grass	1	71	0.774	0.3819		grass	1	71	0.439	0.5099
leg	1	71	1.74	0.1914		leg	1	71	0.818	0.3689
sherb	1	71	0.192	0.6629		sherb	1	71	0.247	0.6204
therb	1	71	0.278	0.5994		therb	1	71	0.347	0.5577
treatment	1	73	0.022	0.8817		treatment	1	73	0.022	0.8817
log_sowndiv:treatment	1	73	0.023	0.8793		log_sowndiv:treatment	1	73	0.023	0.8793
grass:treatment	1	73	2.976	0.0887		grass:treatment	1	73	2.321	0.132
leg:treatment	1	73	0.006	0.9383		leg:treatment	1	73	0.118	0.732
sherb:treatment	1	73	0.008	0.9278		sherb:treatment	1	73	0.03	0.8635
therb:treatment	1	73	0.588	0.4457		therb:treatment	1	73	0.497	0.483
	numDF	denDF	F-value	p-value		Type III SS (marginal):
(Intercept)	1	73	17826.8	<.0001			numDF	denDF	F-value	p-value
grass	1	71	0.439	0.5099		(Intercept)	1	73	2000.12	<.0001	***
log_sowndiv	1	71	0.47	0.4953		log_sowndiv	1	71	1.0625	0.3061
leg	1	71	1.74	0.1914		grass	1	71	4.1291	0.0459	*
sherb	1	71	0.192	0.6629		leg	1	71	1.0563	0.3076
therb	1	71	0.278	0.5994		sherb	1	71	0.0248	0.8754
treatment	1	73	0.022	0.8817		therb	1	71	0.8575	0.3576
grass:treatment	1	73	2.321	0.132		treatment	1	73	0.0088	0.9255
log_sowndiv:treatment	1	73	0.679	0.4127		log_sowndiv:treatment	1	73	0.2365	0.6282
leg:treatment	1	73	0.006	0.9383		grass:treatment	1	73	3.0012	0.0874	.
sherb:treatment	1	73	0.008	0.9278		leg:treatment	1	73	0.0206	0.8863
therb:treatment	1	73	0.588	0.4457		sherb:treatment	1	73	0.0076	0.9307
						therb:treatment	1	73	0.5879	0.4457
	numDF	denDF	F-value	p-value
(Intercept)	1	73	17826.8	<.0001
leg	1	71	0.818	0.3689
grass	1	71	0.518	0.4742
log_sowndiv	1	71	1.313	0.2557
sherb	1	71	0.192	0.6629
therb	1	71	0.278	0.5994
treatment	1	73	0.022	0.8817
leg:treatment	1	73	0.118	0.732
grass:treatment	1	73	2.265	0.1366
log_sowndiv:treatment	1	73	0.622	0.4328
sherb:treatment	1	73	0.008	0.9278
therb:treatment	1	73	0.588	0.4457
	numDF	denDF	F-value	p-value
(Intercept)	1	73	17826.8	<.0001
sherb	1	71	0.247	0.6204
leg	1	71	0.665	0.4175
grass	1	71	0.443	0.5079
log_sowndiv	1	71	1.485	0.2271
therb	1	71	0.278	0.5994
treatment	1	73	0.022	0.8817
sherb:treatment	1	73	0.03	0.8635
leg:treatment	1	73	0.153	0.6971
grass:treatment	1	73	2.212	0.1412
log_sowndiv:treatment	1	73	0.619	0.4339
therb:treatment	1	73	0.588	0.4457
	numDF	denDF	F-value	p-value
(Intercept)	1	73	17826.8	<.0001
therb	1	71	0.347	0.5577
sherb	1	71	0.22	0.6404
leg	1	71	0.887	0.3496
grass	1	71	0.718	0.3996
log_sowndiv	1	71	0.946	0.3339
treatment	1	73	0.022	0.8817
therb:treatment	1	73	0.497	0.483
sherb:treatment	1	73	0.019	0.8904
leg:treatment	1	73	0.068	0.7944
grass:treatment	1	73	2.781	0.0997
log_sowndiv:treatment	1	73	0.237	0.6282
summary() for coefficients (unaffected by fitting sequence):
	Value	Std.Error	DF	t-value	p-value
(Intercept)	136.075	3.04263	73	44.7227	0
log_sowndiv	1.72868	1.67703	71	1.0308	0.3061
grassTRUE	-6.59345	3.24477	71	-2.03202	0.0459
legTRUE	-3.26278	3.17466	71	-1.02776	0.3076
sherbTRUE	-0.50372	3.20178	71	-0.15733	0.8754
therbTRUE	2.97236	3.20978	71	0.92603	0.3576
treatmentroof1	-0.40397	4.3027	73	-0.09389	0.9255
log_sowndiv:treatmentroof1	-1.15336	2.37163	73	-0.48631	0.6282
grassTRUE:treatmentroof1	7.92316	4.57352	73	1.7324	0.0874
legTRUE:treatmentroof1	0.64212	4.47385	73	0.14353	0.8863
sherbTRUE:treatmentroof1	-0.39529	4.52673	73	-0.08732	0.9307
therbTRUE:treatmentroof1	-3.4593	4.51174	73	-0.76673	0.4457
exponential Shannon index (ChaoShannon)						exponential Shannon index (ChaoShannon)
						Summary table of Type I SS (sequential, different fitting sequences):
	numDF	denDF	F-value	p-value			numDF	denDF	F-value	p-value	significance
(Intercept)	1	73	7214.62	<.0001		(Intercept)	1	73	7214.62	<.0001	***
log_sowndiv	1	71	26.225	<.0001		log_sowndiv	1	71	26.225	<.0001	***
grass	1	71	0.16	0.6902		grass	1	71	2.799	0.0987
leg	1	71	6.581	0.0124		leg	1	71	0.315	0.5766
sherb	1	71	3.166	0.0795		sherb	1	71	10.103	0.0022	**
therb	1	71	2.259	0.1373		therb	1	71	7.151	0.0093	**
treatment	1	73	0.158	0.6917		treatment	1	73	0.158	0.6917
log_sowndiv:treatment	1	73	4.295	0.0417		log_sowndiv:treatment	1	73	4.295	0.0417	*
grass:treatment	1	73	2.103	0.1513		grass:treatment	1	73	0.262	0.6106
leg:treatment	1	73	5.321	0.0239		leg:treatment	1	73	9.716	0.0026	**
sherb:treatment	1	73	0.447	0.5057		sherb:treatment	1	73	0.097	0.7569
therb:treatment	1	73	0.17	0.6812		therb:treatment	1	73	1.934	0.1686
	numDF	denDF	F-value	p-value		Type III SS (marginal):
(Intercept)	1	73	7214.62	<.0001			numDF	denDF	F-value	p-value
grass	1	71	2.799	0.0987		(Intercept)	1	73	1366.99	<.0001	***
log_sowndiv	1	71	23.586	<.0001		log_sowndiv	1	71	6.9502	0.0103	*
leg	1	71	6.581	0.0124		grass	1	71	0.3452	0.5587
sherb	1	71	3.166	0.0795		leg	1	71	13.7968	0.0004	***
therb	1	71	2.259	0.1373		sherb	1	71	4.1066	0.0465	*
treatment	1	73	0.158	0.6917		therb	1	71	1.0168	0.3167
grass:treatment	1	73	0.262	0.6106		treatment	1	73	2.6442	0.1082
log_sowndiv:treatment	1	73	6.137	0.0156		log_sowndiv:treatment	1	73	1.6383	0.2046
leg:treatment	1	73	5.321	0.0239		grass:treatment	1	73	0.7108	0.4019
sherb:treatment	1	73	0.447	0.5057		leg:treatment	1	73	5.3687	0.0233	*
therb:treatment	1	73	0.17	0.6812		sherb:treatment	1	73	0.3106	0.579
						therb:treatment	1	73	0.1702	0.6812
	numDF	denDF	F-value	p-value
(Intercept)	1	73	7214.62	<.0001
leg	1	71	0.315	0.5766
grass	1	71	2.7	0.1048
log_sowndiv	1	71	29.952	<.0001
sherb	1	71	3.166	0.0795
therb	1	71	2.259	0.1373
treatment	1	73	0.158	0.6917
leg:treatment	1	73	9.716	0.0026
grass:treatment	1	73	0.098	0.7554
log_sowndiv:treatment	1	73	1.905	0.1717
sherb:treatment	1	73	0.447	0.5057
therb:treatment	1	73	0.17	0.6812
	numDF	denDF	F-value	p-value
(Intercept)	1	73	7214.62	<.0001
sherb	1	71	10.103	0.0022
leg	1	71	1.65	0.2032
grass	1	71	0.709	0.4026
log_sowndiv	1	71	23.67	<.0001
therb	1	71	2.259	0.1373
treatment	1	73	0.158	0.6917
sherb:treatment	1	73	0.097	0.7569
leg:treatment	1	73	9.758	0.0026
grass:treatment	1	73	0.054	0.8175
log_sowndiv:treatment	1	73	2.259	0.1372
therb:treatment	1	73	0.17	0.6812
	numDF	denDF	F-value	p-value
(Intercept)	1	73	7214.62	<.0001
therb	1	71	7.151	0.0093
sherb	1	71	11.011	0.0014
leg	1	71	3.472	0.0666
grass	1	71	0.019	0.8906
log_sowndiv	1	71	16.738	0.0001
treatment	1	73	0.158	0.6917
therb:treatment	1	73	1.934	0.1686
sherb:treatment	1	73	0.141	0.7081
leg:treatment	1	73	8.444	0.0048
grass:treatment	1	73	0.179	0.6731
log_sowndiv:treatment	1	73	1.638	0.2046
summary() for coefficients (unaffected by fitting sequence):
	Value	Std.Error	DF	t-value	p-value
(Intercept)	6.96749	0.188449	73	36.9729	0
log_sowndiv	-0.269864	0.102364	71	-2.63633	0.0103
grassTRUE	0.116788	0.198775	71	0.58754	0.5587
legTRUE	0.719512	0.193708	71	3.71441	0.0004
sherbTRUE	-0.396977	0.195894	71	-2.02648	0.0465
therbTRUE	-0.198181	0.196538	71	-1.00836	0.3167
treatmentroof1	0.343535	0.211263	73	1.6261	0.1082
log_sowndiv:treatmentroof1	-0.149047	0.116446	73	-1.27997	0.2046
grassTRUE:treatmentroof1	0.189547	0.224824	73	0.84309	0.4019
legTRUE:treatmentroof1	-0.509607	0.219939	73	-2.31704	0.0233
sherbTRUE:treatmentroof1	0.12388	0.222281	73	0.55731	0.579
therbTRUE:treatmentroof1	-0.091577	0.222007	73	-0.4125	0.6812
inverse Simpson index (ChaoSimpson)						inverse Simpson index (ChaoSimpson)
						Summary table of Type I SS (sequential, different fitting sequences):
	numDF	denDF	F-value	p-value			numDF	denDF	F-value	p-value	significance
(Intercept)	1	73	2706.57	<.0001		(Intercept)	1	73	2706.57	<.0001	***
log_sowndiv	1	71	31.6718	<.0001		log_sowndiv	1	71	31.6718	<.0001	***
grass	1	71	0.0463	0.8303		grass	1	71	4.2854	0.0421	*
leg	1	71	5.9734	0.017		leg	1	71	0.0923	0.7622
sherb	1	71	3.6565	0.0599		sherb	1	71	12.6249	0.0007	***
therb	1	71	2.0608	0.1555		therb	1	71	7.5843	0.0075	**
treatment	1	73	0.0283	0.8668		treatment	1	73	0.0283	0.8668
log_sowndiv:treatment	1	73	3.6937	0.0585		log_sowndiv:treatment	1	73	3.6937	0.0585	.
grass:treatment	1	73	4.166	0.0449		grass:treatment	1	73	1.2405	0.269
leg:treatment	1	73	2.9611	0.0895		leg:treatment	1	73	7.0479	0.0097	**
sherb:treatment	1	73	0.2255	0.6363		sherb:treatment	1	73	0.1008	0.7518
therb:treatment	1	73	0.0558	0.814		therb:treatment	1	73	1.1537	0.2863
	numDF	denDF	F-value	p-value		Type III SS (marginal):
(Intercept)	1	73	2706.57	<.0001			numDF	denDF	F-value	p-value
grass	1	71	4.2854	0.0421		(Intercept)	1	73	1162.45	<.0001	***
log_sowndiv	1	71	27.4327	<.0001		log_sowndiv	1	71	7.6879	0.0071	**
leg	1	71	5.9734	0.017		grass	1	71	0.0181	0.8935
sherb	1	71	3.6565	0.0599		leg	1	71	10.8649	0.0015	**
therb	1	71	2.0608	0.1555		sherb	1	71	4.2624	0.0426	*
treatment	1	73	0.0283	0.8668		therb	1	71	1.1531	0.2865
grass:treatment	1	73	1.2405	0.269		treatment	1	73	1.5364	0.2191
log_sowndiv:treatment	1	73	6.6193	0.0121		log_sowndiv:treatment	1	73	2.5048	0.1178
leg:treatment	1	73	2.9611	0.0895		grass:treatment	1	73	2.406	0.1252
sherb:treatment	1	73	0.2255	0.6363		leg:treatment	1	73	3.0026	0.0874	.
therb:treatment	1	73	0.0558	0.814		sherb:treatment	1	73	0.167	0.684
						therb:treatment	1	73	0.0558	0.814
	numDF	denDF	F-value	p-value
(Intercept)	1	73	2706.57	<.0001
leg	1	71	0.0923	0.7622
grass	1	71	4.2309	0.0434
log_sowndiv	1	71	33.3683	<.0001
sherb	1	71	3.6565	0.0599
therb	1	71	2.0608	0.1555
treatment	1	73	0.0283	0.8668
leg:treatment	1	73	7.0479	0.0097
grass:treatment	1	73	0.8935	0.3476
log_sowndiv:treatment	1	73	2.8795	0.094
sherb:treatment	1	73	0.2255	0.6363
therb:treatment	1	73	0.0558	0.814
	numDF	denDF	F-value	p-value
(Intercept)	1	73	2706.57	<.0001
sherb	1	71	12.6249	0.0007
leg	1	71	1.1795	0.2811
grass	1	71	1.2552	0.2663
log_sowndiv	1	71	26.2883	<.0001
therb	1	71	2.0608	0.1555
treatment	1	73	0.0283	0.8668
sherb:treatment	1	73	0.1008	0.7518
leg:treatment	1	73	7.0156	0.0099
grass:treatment	1	73	0.8266	0.3663
log_sowndiv:treatment	1	73	3.1033	0.0823
therb:treatment	1	73	0.0558	0.814
	numDF	denDF	F-value	p-value
(Intercept)	1	73	2706.57	<.0001
therb	1	71	7.5843	0.0075
sherb	1	71	13.6237	0.0004
leg	1	71	2.8904	0.0935
grass	1	71	0.1015	0.7509
log_sowndiv	1	71	19.2089	<.0001
treatment	1	73	0.0283	0.8668
therb:treatment	1	73	1.1537	0.2863
sherb:treatment	1	73	0.1351	0.7142
leg:treatment	1	73	6.1708	0.0153
grass:treatment	1	73	1.1376	0.2897
log_sowndiv:treatment	1	73	2.5048	0.1178
summary() for coefficients (unaffected by fitting sequence):
	Value	Std.Error	DF	t-value	p-value
(Intercept)	4.29286	0.12591	73	34.0947	0
log_sowndiv	-0.164223	0.0592283	71	-2.77271	0.0071
grassTRUE	0.015704	0.116833	71	0.13441	0.8935
legTRUE	0.370047	0.112265	71	3.2962	0.0015
sherbTRUE	-0.236042	0.114331	71	-2.06455	0.0426
therbTRUE	-0.124111	0.115578	71	-1.07383	0.2865
treatmentroof1	0.147523	0.119018	73	1.2395	0.2191
log_sowndiv:treatmentroof1	-0.103826	0.0656016	73	-1.58267	0.1178
grassTRUE:treatmentroof1	0.196494	0.126677	73	1.55114	0.1252
legTRUE:treatmentroof1	-0.214738	0.123926	73	-1.73279	0.0874
sherbTRUE:treatmentroof1	0.051168	0.125227	73	0.40861	0.684
therbTRUE:treatmentroof1	-0.029544	0.125106	73	-0.23615	0.814
Pielou's Evenness index						Pielou's Evenness index
						Summary table of Type I SS (sequential, different fitting sequences):
	numDF	denDF	F-value	p-value			numDF	denDF	F-value	p-value	significance
(Intercept)	1	73	28370.9	<.0001		(Intercept)	1	73	28370.9	<.0001	***
log_sowndiv	1	71	27.496	<.0001		log_sowndiv	1	71	27.496	<.0001	***
grass	1	71	0.373	0.5431		grass	1	71	2.331	0.1312
leg	1	71	9.564	0.0028		leg	1	71	0.924	0.3397
sherb	1	71	2.684	0.1058		sherb	1	71	9.067	0.0036	**
therb	1	71	3.438	0.0679		therb	1	71	9.157	0.0034	**
treatment	1	73	0.506	0.4793		treatment	1	73	0.506	0.4793
log_sowndiv:treatment	1	73	4.524	0.0368		log_sowndiv:treatment	1	73	4.524	0.0368	*
grass:treatment	1	73	0.895	0.3472		grass:treatment	1	73	0.001	0.9786
leg:treatment	1	73	4.83	0.0311		leg:treatment	1	73	8.571	0.0046	**
sherb:treatment	1	73	0.336	0.5637		sherb:treatment	1	73	0.192	0.6623
therb:treatment	1	73	0.077	0.7821		therb:treatment	1	73	1.639	0.2045
	numDF	denDF	F-value	p-value		Type III SS (marginal):
(Intercept)	1	73	28370.9	<.0001			numDF	denDF	F-value	p-value
grass	1	71	2.331	0.1312		(Intercept)	1	73	4904.46	<.0001	***
log_sowndiv	1	71	25.538	<.0001		log_sowndiv	1	71	8.077	0.0058	**
leg	1	71	9.564	0.0028		grass	1	71	1.221	0.2729
sherb	1	71	2.684	0.1058		leg	1	71	16.784	0.0001	***
therb	1	71	3.438	0.0679		sherb	1	71	3.749	0.0568	.
treatment	1	73	0.506	0.4793		therb	1	71	1.846	0.1786
grass:treatment	1	73	0.001	0.9786		treatment	1	73	2.506	0.1177
log_sowndiv:treatment	1	73	5.418	0.0227		log_sowndiv:treatment	1	73	1.481	0.2275
leg:treatment	1	73	4.83	0.0311		grass:treatment	1	73	0.145	0.7049
sherb:treatment	1	73	0.336	0.5637		leg:treatment	1	73	4.895	0.0301	*
therb:treatment	1	73	0.077	0.7821		sherb:treatment	1	73	0.251	0.6176
						therb:treatment	1	73	0.077	0.7821
	numDF	denDF	F-value	p-value
(Intercept)	1	73	28370.9	<.0001
leg	1	71	0.924	0.3397
grass	1	71	2.17	0.1451
log_sowndiv	1	71	34.34	<.0001
sherb	1	71	2.684	0.1058
therb	1	71	3.438	0.0679
treatment	1	73	0.506	0.4793
leg:treatment	1	73	8.571	0.0046
grass:treatment	1	73	0.026	0.8732
log_sowndiv:treatment	1	73	1.652	0.2028
sherb:treatment	1	73	0.336	0.5637
therb:treatment	1	73	0.077	0.7821
	numDF	denDF	F-value	p-value
(Intercept)	1	73	28370.9	<.0001
sherb	1	71	9.067	0.0036
leg	1	71	2.747	0.1018
grass	1	71	0.477	0.4919
log_sowndiv	1	71	27.826	<.0001
therb	1	71	3.438	0.0679
treatment	1	73	0.506	0.4793
sherb:treatment	1	73	0.192	0.6623
leg:treatment	1	73	8.419	0.0049
grass:treatment	1	73	0.045	0.8318
log_sowndiv:treatment	1	73	1.928	0.1691
therb:treatment	1	73	0.077	0.7821
	numDF	denDF	F-value	p-value
(Intercept)	1	73	28370.9	<.0001
therb	1	71	9.157	0.0034
sherb	1	71	10.038	0.0023
leg	1	71	5.337	0.0238
grass	1	71	0.012	0.9125
log_sowndiv	1	71	19.012	<.0001
treatment	1	73	0.506	0.4793
therb:treatment	1	73	1.639	0.2045
sherb:treatment	1	73	0.249	0.6193
leg:treatment	1	73	7.291	0.0086
grass:treatment	1	73	0.002	0.9627
log_sowndiv:treatment	1	73	1.481	0.2275
summary() for coefficients (unaffected by fitting sequence):
	Value	Std.Error	DF	t-value	p-value
(Intercept)	0.39392	0.00562487	73	70.0319	0
log_sowndiv	-0.0087098	0.00306472	71	-2.84196	0.0058
grassTRUE	0.0065711	0.00594705	71	1.10494	0.2729
legTRUE	0.0237608	0.00579976	71	4.09686	0.0001
sherbTRUE	-0.0113514	0.00586239	71	-1.93631	0.0568
therbTRUE	-0.0079894	0.00588056	71	-1.35861	0.1786
treatmentroof1	0.0102232	0.00645774	73	1.58309	0.1177
log_sowndiv:treatmentroof1	-0.0043322	0.00355945	73	-1.21711	0.2275
grassTRUE:treatmentroof1	0.0026126	0.00687164	73	0.3802	0.7049
legTRUE:treatmentroof1	-0.0148732	0.0067223	73	-2.21252	0.0301
sherbTRUE:treatmentroof1	0.0034068	0.00679449	73	0.5014	0.6176
therbTRUE:treatmentroof1	-0.0018837	0.006785	73	-0.27762	0.7821

## Sheet: PERMANOVA Oom (Globisporangium)
Due to the nested design (splitplot experiment), we have to account for pseudoreplication. For alpha diversity, this could be easily done by using linear mixed effects models using nlme::lme and specifying "plot" as a random effect. The adonis2() function for PERMANOVA, however, does not support random effect terms . Hence, the correct F- and p-values had to be obtained "manually" by including "p…
Similarly to the lme() results, we summarized the results of multiple models with different fitting sequences. For the explanation why, see data sheet "lme Oomycota (Pythium)".
The results that were used in the summary table (main text of the article) are marked with a solid frame.
Significance code: p ≤ 0.001: “***”; p ≤ 0.01: “**”; p ≤ 0.05: “*”; p ≤ 0.1: “.”
PERMANOVA adonis2(), log_sowndiv first								Summary statistics:
	Df	SumOfSqs	R2	F	Pr(>F)				Df	SumOfSqs	R2	F	Pr(>F)	significance
block	3	0.10204	0.04761	2.34245	0.013	*		block	3	0.10204	0.04761	2.34245	0.013	*
log_sowndiv	1	0.23834	0.11122	16.4144	0.001	***		log_sowndiv	1	0.23834	0.11122	16.4144	0.001	***
grass	1	0.04706	0.02196	3.24078	0.01	**		grass	1	0.10979	0.05123	7.56138	0.001	***
leg	1	0.02994	0.01397	2.06176	0.082	.		leg	1	0.03086	0.0144	2.12514	0.07	.
sherb	1	0.04208	0.01963	2.89784	0.025	*		sherb	1	0.12842	0.05992	8.84389	0.001	***
therb	1	0.01494	0.00697	1.02899	0.342			therb	1	0.05329	0.02486	3.66974	0.01	**
plot	70	1.01642	0.47429	1.7781	0.227			plot	70	1.01642	0.47429	1.7781	0.227
treatment	1	0.01642	0.00766	2.0104	0.048	*		treatment	1	0.01642	0.00766	2.0104	0.048	*
log_sowndiv:treatment	1	0.00632	0.00295	0.7737	0.738			log_sowndiv:treatment	1	0.00632	0.00295	0.7737	0.738
grass:treatment	1	0.01636	0.00763	2.0035	0.028	*		grass:treatment	1	0.01382	0.00645	1.6929	0.093	.
leg:treatment	1	0.0069	0.00322	0.8449	0.575	.		leg:treatment	1	0.00761	0.00355	0.9323	0.499
sherb:treatment	1	0.00265	0.00124	0.3246	0.925			sherb:treatment	1	0.00474	0.00221	0.5806	0.8
therb:treatment	1	0.00745	0.00347	0.9118	0.578			therb:treatment	1	0.00816	0.00381	0.9988	0.456
Residual	73	0.59614	0.27817					Residual	73	0.59614	0.27817
Total	157	2.14305	1
PERMANOVA adonis2(), grass first
	Df	SumOfSqs	R2	F	Pr(>F)
block	3	0.10204	0.04761	2.34245	0.013	*
grass	1	0.10979	0.05123	7.56138	0.001	***
log_sowndiv	1	0.17561	0.08194	12.0938	0.001	***
leg	1	0.02994	0.01397	2.06176	0.082	.
sherb	1	0.04208	0.01963	2.89784	0.025	*
therb	1	0.01494	0.00697	1.02899	0.342
plot	70	1.01642	0.47429	1.7781	0.227
treatment	1	0.01642	0.00766	2.0104	0.048	*
grass:treatment	1	0.01382	0.00645	1.6929	0.093	.
log_sowndiv:treatment	1	0.00886	0.00413	1.0844	0.431
leg:treatment	1	0.0069	0.00322	0.8449	0.575
sherb:treatment	1	0.00265	0.00124	0.3246	0.925
therb:treatment	1	0.00745	0.00347	0.9118	0.578
Residual	73	0.59614	0.27817
Total	157	2.14305	1
PERMANOVA adonis2(), leg first
	Df	SumOfSqs	R2	F	Pr(>F)
block	3	0.10204	0.04761	2.34245	0.013	*
leg	1	0.03086	0.0144	2.12514	0.07	.
grass	1	0.11001	0.05133	7.57608	0.001	***
log_sowndiv	1	0.17447	0.08141	12.0158	0.001	***
sherb	1	0.04208	0.01963	2.89784	0.025	*
therb	1	0.01494	0.00697	1.02899	0.342
plot	70	1.01642	0.47429	1.7781	0.227
treatment	1	0.01642	0.00766	2.0104	0.048	*
leg:treatment	1	0.00761	0.00355	0.9323	0.499
grass:treatment	1	0.01392	0.00649	1.7043	0.094	.
log_sowndiv:treatment	1	0.00805	0.00376	0.9855	0.534
sherb:treatment	1	0.00265	0.00124	0.3246	0.925
therb:treatment	1	0.00745	0.00347	0.9118	0.578
Residual	73	0.59614	0.27817
Total	157	2.14305	1
PERMANOVA adonis2(), sherb first
	Df	SumOfSqs	R2	F	Pr(>F)
block	3	0.10204	0.04761	2.34245	0.013	*
sherb	1	0.12842	0.05992	8.84389	0.001	***
leg	1	0.02659	0.01241	1.83097	0.102
grass	1	0.07256	0.03386	4.99706	0.001	***
log_sowndiv	1	0.12985	0.06059	8.94291	0.001	***
therb	1	0.01494	0.00697	1.02899	0.342
plot	70	1.01642	0.47429	1.7781	0.227
treatment	1	0.01642	0.00766	2.0104	0.048	*
sherb:treatment	1	0.00474	0.00221	0.5806	0.8
leg:treatment	1	0.00746	0.00348	0.9134	0.513
grass:treatment	1	0.01146	0.00535	1.4036	0.133
log_sowndiv:treatment	1	0.00857	0.004	1.049	0.402
therb:treatment	1	0.00745	0.00347	0.9118	0.578
Residual	73	0.59614	0.27817
Total	157	2.14305	1
PERMANOVA adonis2(), therb first
	Df	SumOfSqs	R2	F	Pr(>F)
block	3	0.10204	0.04761	2.34245	0.013	*
therb	1	0.05329	0.02486	3.66974	0.01	**
sherb	1	0.13353	0.06231	9.19632	0.001	***
leg	1	0.02991	0.01396	2.06009	0.08	.
grass	1	0.05539	0.02585	3.81464	0.004	**
log_sowndiv	1	0.10023	0.04677	6.90303	0.001	***
plot	70	1.01642	0.47429	1.7781	0.227
treatment	1	0.01642	0.00766	2.0104	0.048	*
therb:treatment	1	0.00816	0.00381	0.9988	0.456
sherb:treatment	1	0.00496	0.00231	0.6068	0.791
leg:treatment	1	0.0077	0.00359	0.9429	0.56
grass:treatment	1	0.01262	0.00589	1.5457	0.079	.
log_sowndiv:treatment	1	0.00624	0.00291	0.7643	0.636
Residual	73	0.59614	0.27817
Total	157	2.14305	1

## Sheet: lme Oomycota (Pythium)
ChaoRichness (extrapolated, asymptotic OTU richness)						ChaoRichness (extrapolated, asymptotic OTU richness)
Type I SS (sequential, different fitting sequences)						Summary table of Type I SS (sequential, different fitting sequences):
	numDF	denDF	F-value	p-value			numDF	denDF	F-value	p-value	significance
(Intercept)	1	73	42767.7	<.0001		(Intercept)	1	73	42767.7	<.0001	***
log_sowndiv	1	71	3.3	0.0737		log_sowndiv	1	71	3.3	0.0737	.
grass	1	71	0.52	0.4752		grass	1	71	0	0.9517
leg	1	71	0	0.9976		leg	1	71	0.57	0.4536
sherb	1	71	0.5	0.4826		sherb	1	71	0	0.9694
therb	1	71	1.42	0.2367		therb	1	71	0.08	0.7812
treatment	1	73	6.52	0.0127		treatment	1	73	6.52	0.0127	*
log_sowndiv:treatment	1	73	2.2	0.1423		log_sowndiv:treatment	1	73	2.2	0.1423
grass:treatment	1	73	0	0.9693		grass:treatment	1	73	0.31	0.5823
leg:treatment	1	73	1.06	0.3058		leg:treatment	1	73	0.2	0.6572
sherb:treatment	1	73	1.58	0.2128		sherb:treatment	1	73	2.47	0.1205
therb:treatment	1	73	4.95	0.0292		therb:treatment	1	73	4.92	0.0297	*
	numDF	denDF	F-value	p-value		Type III SS (marginal):
(Intercept)	1	73	42767.7	<.0001			numDF	denDF	F-value	p-value	significance
grass	1	71	0	0.9517		(Intercept)	1	73	4501.54	<.0001	***
log_sowndiv	1	71	3.81	0.055		log_sowndiv	1	71	1.471	0.2292
leg	1	71	0	0.9976		grass	1	71	0.004	0.9488
sherb	1	71	0.5	0.4826		leg	1	71	1.362	0.2471
therb	1	71	1.42	0.2367		sherb	1	71	3.602	0.0618	.
treatment	1	73	6.52	0.0127		therb	1	71	5.922	0.0175	*
grass:treatment	1	73	0.31	0.5823		treatment	1	73	7.516	0.0077	**
log_sowndiv:treatment	1	73	1.9	0.1727		log_sowndiv:treatment	1	73	0.242	0.6242
leg:treatment	1	73	1.06	0.3058		grass:treatment	1	73	0.336	0.5638
sherb:treatment	1	73	1.58	0.2128		leg:treatment	1	73	1.988	0.1628
therb:treatment	1	73	4.95	0.0292		sherb:treatment	1	73	3.005	0.0872	.
						therb:treatment	1	73	4.946	0.0292	*
	numDF	denDF	F-value	p-value
(Intercept)	1	73	42767.7	<.0001
leg	1	71	0.57	0.4536
grass	1	71	0.01	0.9147
log_sowndiv	1	71	3.23	0.0765
sherb	1	71	0.5	0.4826
therb	1	71	1.42	0.2367
treatment	1	73	6.52	0.0127
leg:treatment	1	73	0.2	0.6572
grass:treatment	1	73	0.28	0.6006
log_sowndiv:treatment	1	73	2.79	0.0991
sherb:treatment	1	73	1.58	0.2128
therb:treatment	1	73	4.95	0.0292
	numDF	denDF	F-value	p-value
(Intercept)	1	73	42767.7	<.0001
sherb	1	71	0	0.9694
leg	1	71	0.61	0.4376
grass	1	71	0.03	0.8722
log_sowndiv	1	71	3.67	0.0593
therb	1	71	1.42	0.2367
treatment	1	73	6.52	0.0127
sherb:treatment	1	73	2.47	0.1205
leg:treatment	1	73	0.65	0.4223
grass:treatment	1	73	0.02	0.9017
log_sowndiv:treatment	1	73	1.71	0.195
therb:treatment	1	73	4.95	0.0292
	numDF	denDF	F-value	p-value
(Intercept)	1	73	42767.7	<.0001
therb	1	71	0.08	0.7812
sherb	1	71	0	0.9585
leg	1	71	0.72	0.398
grass	1	71	0.07	0.7924
log_sowndiv	1	71	4.86	0.0307
treatment	1	73	6.52	0.0127
therb:treatment	1	73	4.92	0.0297
sherb:treatment	1	73	2.83	0.097
leg:treatment	1	73	1.62	0.2075
grass:treatment	1	73	0.19	0.6645
log_sowndiv:treatment	1	73	0.24	0.6242
summary() for coefficients (unaffected by fitting sequence):
	Value	Std.Error	DF	t-value	p-value
(Intercept)	122.668	1.82831	73	67.0935	0
log_sowndiv	-1.2222	1.00772	71	-1.21283	0.2292
grassTRUE	-0.12567	1.94978	71	-0.06445	0.9488
legTRUE	-2.22641	1.90764	71	-1.1671	0.2471
sherbTRUE	3.6513	1.92394	71	1.89782	0.0618
therbTRUE	4.69382	1.92875	71	2.43361	0.0175
treatmentroof1	7.08842	2.58548	73	2.74162	0.0077
log_sowndiv:treatmentroof1	-0.70119	1.42511	73	-0.49203	0.6242
grassTRUE:treatmentroof1	1.59369	2.74822	73	0.5799	0.5638
legTRUE:treatmentroof1	3.79068	2.68833	73	1.41005	0.1628
sherbTRUE:treatmentroof1	-4.71549	2.7201	73	-1.73357	0.0872
therbTRUE:treatmentroof1	-6.02964	2.71109	73	-2.22406	0.0292
exponential Shannon index (ChaoShannon)						exponential Shannon index (ChaoShannon)
						Summary table of Type I SS (sequential, different fitting sequences):
	numDF	denDF	F-value	p-value			numDF	denDF	F-value	p-value	significance
(Intercept)	1	73	2822.83	<.0001		(Intercept)	1	73	2822.83	<.0001	***
log_sowndiv	1	71	0.0517	0.8207		log_sowndiv	1	71	0.0517	0.8207
grass	1	71	3.4074	0.0691		grass	1	71	2.5592	0.1141
leg	1	71	2.5567	0.1143		leg	1	71	1.0204	0.3159
sherb	1	71	20.7877	<.0001		sherb	1	71	15.1241	0.0002	***
therb	1	71	0.3272	0.5691		therb	1	71	2.6984	0.1049
treatment	1	73	4.1236	0.0459		treatment	1	73	4.1236	0.0459	*
log_sowndiv:treatment	1	73	2.0503	0.1564		log_sowndiv:treatment	1	73	2.0503	0.1564
grass:treatment	1	73	1.7708	0.1874		grass:treatment	1	73	0.4294	0.5144
leg:treatment	1	73	0.0432	0.8359		leg:treatment	1	73	0.3232	0.5715
sherb:treatment	1	73	0.219	0.6412		sherb:treatment	1	73	0.0011	0.9737
therb:treatment	1	73	0.1256	0.7241		therb:treatment	1	73	0.7893	0.3772
	numDF	denDF	F-value	p-value		Type III SS (marginal):
(Intercept)	1	73	2822.83	<.0001			numDF	denDF	F-value	p-value
grass	1	71	2.5592	0.1141		(Intercept)	1	73	681.404	<.0001	***
log_sowndiv	1	71	0.9	0.346		log_sowndiv	1	71	0.246	0.6215
leg	1	71	2.5567	0.1143		grass	1	71	2.116	0.1502
sherb	1	71	20.7877	<.0001		leg	1	71	2.5824	0.1125
therb	1	71	0.3272	0.5691		sherb	1	71	14.2434	0.0003	***
treatment	1	73	4.1236	0.0459		therb	1	71	0.481	0.4902
grass:treatment	1	73	0.4294	0.5144		treatment	1	73	2.1406	0.1477
log_sowndiv:treatment	1	73	3.3917	0.0696		log_sowndiv:treatment	1	73	2.6069	0.1107
leg:treatment	1	73	0.0432	0.8359		grass:treatment	1	73	1.71	0.1951
sherb:treatment	1	73	0.219	0.6412		leg:treatment	1	73	0.0331	0.856
therb:treatment	1	73	0.1256	0.7241		sherb:treatment	1	73	0.1406	0.7088
						therb:treatment	1	73	0.1256	0.7241
	numDF	denDF	F-value	p-value
(Intercept)	1	73	2822.83	<.0001
leg	1	71	1.0204	0.3159
grass	1	71	2.7485	0.1018
log_sowndiv	1	71	2.2469	0.1383
sherb	1	71	20.7877	<.0001
therb	1	71	0.3272	0.5691
treatment	1	73	4.1236	0.0459
leg:treatment	1	73	0.3232	0.5715
grass:treatment	1	73	0.3845	0.5371
log_sowndiv:treatment	1	73	3.1566	0.0798
sherb:treatment	1	73	0.219	0.6412
therb:treatment	1	73	0.1256	0.7241
	numDF	denDF	F-value	p-value
(Intercept)	1	73	2822.83	<.0001
sherb	1	71	15.1241	0.0002
leg	1	71	3.5737	0.0628
grass	1	71	7.9976	0.0061
log_sowndiv	1	71	0.1082	0.7432
therb	1	71	0.3272	0.5691
treatment	1	73	4.1236	0.0459
sherb:treatment	1	73	0.0011	0.9737
leg:treatment	1	73	0.3475	0.5573
grass:treatment	1	73	0.3593	0.5508
log_sowndiv:treatment	1	73	3.3754	0.0702
therb:treatment	1	73	0.1256	0.7241
	numDF	denDF	F-value	p-value
(Intercept)	1	73	2822.83	<.0001
therb	1	71	2.6984	0.1049
sherb	1	71	14.5357	0.0003
leg	1	71	2.6828	0.1059
grass	1	71	6.9658	0.0102
log_sowndiv	1	71	0.2481	0.6199
treatment	1	73	4.1236	0.0459
therb:treatment	1	73	0.7893	0.3772
sherb:treatment	1	73	0.0001	0.9935
leg:treatment	1	73	0.1806	0.6721
grass:treatment	1	73	0.6319	0.4292
log_sowndiv:treatment	1	73	2.6069	0.1107
summary() for coefficients (unaffected by fitting sequence):
	Value	Std.Error	DF	t-value	p-value
(Intercept)	10.4594	0.400688	73	26.1037	0
log_sowndiv	0.102272	0.20622	71	0.495938	0.6215
grassTRUE	0.587901	0.404151	71	1.45466	0.1502
legTRUE	0.627743	0.390632	71	1.60699	0.1125
sherbTRUE	-1.49696	0.396646	71	-3.77405	0.0003
therbTRUE	0.277229	0.399745	71	0.693514	0.4902
treatmentroof1	0.61599	0.421027	73	1.46307	0.1477
log_sowndiv:treatmentroof1	-0.37469	0.232066	73	-1.61459	0.1107
grassTRUE:treatmentroof1	0.585943	0.448084	73	1.30766	0.1951
legTRUE:treatmentroof1	0.079807	0.438351	73	0.182061	0.856
sherbTRUE:treatmentroof1	0.166078	0.442987	73	0.374904	0.7088
therbTRUE:treatmentroof1	-0.156804	0.442496	73	-0.354362	0.7241
inverse Simpson index (ChaoSimpson)						inverse Simpson index (ChaoSimpson)
						Summary table of Type I SS (sequential, different fitting sequences):
	numDF	denDF	F-value	p-value			numDF	denDF	F-value	p-value	significance
(Intercept)	1	73	3064.05	<.0001		(Intercept)	1	73	3064.05	<.0001	***
log_sowndiv	1	71	1.4808	0.2277		log_sowndiv	1	71	1.4808	0.2277
grass	1	71	8.6852	0.0043		grass	1	71	4.9042	0.03	*
leg	1	71	0.8177	0.3689		leg	1	71	0.0361	0.8499
sherb	1	71	26.3282	<.0001		sherb	1	71	22.7929	<.0001	***
therb	1	71	1.2845	0.2609		therb	1	71	3.5568	0.0634	.
treatment	1	73	5.3913	0.023		treatment	1	73	5.3913	0.023	*
log_sowndiv:treatment	1	73	0.2542	0.6157		log_sowndiv:treatment	1	73	0.2542	0.6157
grass:treatment	1	73	4.8556	0.0307		grass:treatment	1	73	3.3268	0.0723	.
leg:treatment	1	73	1.2319	0.2707		leg:treatment	1	73	0.1467	0.7028
sherb:treatment	1	73	1.7104	0.195		sherb:treatment	1	73	1.7463	0.1905
therb:treatment	1	73	0.0051	0.9432		therb:treatment	1	73	0.1393	0.7101
	numDF	denDF	F-value	p-value		Type III SS (marginal):
(Intercept)	1	73	3064.05	<.0001			numDF	denDF	F-value	p-value
grass	1	71	4.9042	0.03		(Intercept)	1	73	660.068	<.0001	***
log_sowndiv	1	71	5.2618	0.0248		log_sowndiv	1	71	0.0225	0.8811
leg	1	71	0.8177	0.3689		grass	1	71	2.6747	0.1064
sherb	1	71	26.3282	<.0001		leg	1	71	0.3704	0.5447
therb	1	71	1.2845	0.2609		sherb	1	71	21.2076	<.0001	***
treatment	1	73	5.3913	0.023		therb	1	71	1.0211	0.3157
grass:treatment	1	73	3.3268	0.0723		treatment	1	73	0.0266	0.871
log_sowndiv:treatment	1	73	1.783	0.1859		log_sowndiv:treatment	1	73	3.2416	0.0759	.
leg:treatment	1	73	1.2319	0.2707		grass:treatment	1	73	4.9997	0.0284	*
sherb:treatment	1	73	1.7104	0.195		leg:treatment	1	73	0.8703	0.3539
therb:treatment	1	73	0.0051	0.9432		sherb:treatment	1	73	1.5804	0.2127
						therb:treatment	1	73	0.0051	0.9432
	numDF	denDF	F-value	p-value
(Intercept)	1	73	3064.05	<.0001
leg	1	71	0.0361	0.8499
grass	1	71	4.8724	0.0305
log_sowndiv	1	71	6.0752	0.0161
sherb	1	71	26.3282	<.0001
therb	1	71	1.2845	0.2609
treatment	1	73	5.3913	0.023
leg:treatment	1	73	0.1467	0.7028
grass:treatment	1	73	3.4307	0.068
log_sowndiv:treatment	1	73	2.7643	0.1007
sherb:treatment	1	73	1.7104	0.195
therb:treatment	1	73	0.0051	0.9432
	numDF	denDF	F-value	p-value
(Intercept)	1	73	3064.05	<.0001
sherb	1	71	22.7929	<.0001
leg	1	71	0.7436	0.3914
grass	1	71	12.5127	0.0007
log_sowndiv	1	71	1.2627	0.2649
therb	1	71	1.2845	0.2609
treatment	1	73	5.3913	0.023
sherb:treatment	1	73	1.7463	0.1905
leg:treatment	1	73	0.0099	0.9208
grass:treatment	1	73	2.5535	0.1144
log_sowndiv:treatment	1	73	3.7423	0.0569
therb:treatment	1	73	0.0051	0.9432
	numDF	denDF	F-value	p-value
(Intercept)	1	73	3064.05	<.0001
therb	1	71	3.5568	0.0634
sherb	1	71	21.9594	<.0001
leg	1	71	0.3053	0.5823
grass	1	71	10.718	0.0016
log_sowndiv	1	71	2.057	0.1559
treatment	1	73	5.3913	0.023
therb:treatment	1	73	0.1393	0.7101
sherb:treatment	1	73	1.7043	0.1958
leg:treatment	1	73	0.0267	0.8706
grass:treatment	1	73	2.9452	0.0904
log_sowndiv:treatment	1	73	3.2416	0.0759
summary() for coefficients (unaffected by fitting sequence):
	Value	Std.Error	DF	t-value	p-value
(Intercept)	5.49717	0.213966	73	25.6918	0
log_sowndiv	-0.017019	0.113375	71	-0.150109	0.8811
grassTRUE	0.361943	0.221312	71	1.63544	0.1064
legTRUE	0.130661	0.214683	71	0.608622	0.5447
sherbTRUE	-1.00201	0.217584	71	-4.60518	0
therbTRUE	0.221181	0.218881	71	1.01051	0.3157
treatmentroof1	0.038302	0.235022	73	0.162971	0.871
log_sowndiv:treatmentroof1	-0.233233	0.129542	73	-1.80045	0.0759
grassTRUE:treatmentroof1	0.559238	0.250107	73	2.23599	0.0284
legTRUE:treatmentroof1	0.228255	0.244673	73	0.932897	0.3539
sherbTRUE:treatmentroof1	0.31086	0.247279	73	1.25712	0.2127
therbTRUE:treatmentroof1	-0.017658	0.246972	73	-0.071498	0.9432
Pielou's Evenness index						Pielou's Evenness index
						Summary table of Type I SS (sequential, different fitting sequences):
	numDF	denDF	F-value	p-value			numDF	denDF	F-value	p-value	significance
(Intercept)	1	73	15292.6	<.0001		(Intercept)	1	73	15292.6	<.0001	***
log_sowndiv	1	71	0.009	0.9235		log_sowndiv	1	71	0.009	0.9235
grass	1	71	2.723	0.1033		grass	1	71	2.402	0.1256
leg	1	71	2.892	0.0934		leg	1	71	1.57	0.2144
sherb	1	71	23.982	<.0001		sherb	1	71	16.641	0.0001	***
therb	1	71	0.218	0.6423		therb	1	71	3.067	0.0842	.
treatment	1	73	1.405	0.2397		treatment	1	73	1.405	0.2397
log_sowndiv:treatment	1	73	1.022	0.3153		log_sowndiv:treatment	1	73	1.022	0.3153
grass:treatment	1	73	1.604	0.2093		grass:treatment	1	73	0.582	0.448
leg:treatment	1	73	0.002	0.9661		leg:treatment	1	73	0.321	0.5728
sherb:treatment	1	73	0.976	0.3265		sherb:treatment	1	73	0.41	0.5238
therb:treatment	1	73	0.009	0.9258		therb:treatment	1	73	0.205	0.6524
	numDF	denDF	F-value	p-value		Type III SS (marginal):
(Intercept)	1	73	15292.6	<.0001			numDF	denDF	F-value	p-value
grass	1	71	2.402	0.1256		(Intercept)	1	73	4236.48	<.0001	***
log_sowndiv	1	71	0.33	0.5675		log_sowndiv	1	71	0.601	0.4409
leg	1	71	2.892	0.0934		grass	1	71	2.039	0.1577
sherb	1	71	23.982	<.0001		leg	1	71	3.473	0.0665
therb	1	71	0.218	0.6423		sherb	1	71	19.026	<.0001	***
treatment	1	73	1.405	0.2397		therb	1	71	0.117	0.7328
grass:treatment	1	73	0.582	0.448		treatment	1	73	0.386	0.5363
log_sowndiv:treatment	1	73	2.045	0.157		log_sowndiv:treatment	1	73	2.189	0.1433
leg:treatment	1	73	0.002	0.9661		grass:treatment	1	73	1.244	0.2684
sherb:treatment	1	73	0.976	0.3265		leg:treatment	1	73	0.009	0.9241
therb:treatment	1	73	0.009	0.9258		sherb:treatment	1	73	0.967	0.3288
						therb:treatment	1	73	0.009	0.9258
	numDF	denDF	F-value	p-value
(Intercept)	1	73	15292.6	<.0001
leg	1	71	1.57	0.2144
grass	1	71	2.627	0.1095
log_sowndiv	1	71	1.427	0.2362
sherb	1	71	23.982	<.0001
therb	1	71	0.218	0.6423
treatment	1	73	1.405	0.2397
leg:treatment	1	73	0.321	0.5728
grass:treatment	1	73	0.53	0.4688
log_sowndiv:treatment	1	73	1.777	0.1866
sherb:treatment	1	73	0.976	0.3265
therb:treatment	1	73	0.009	0.9258
	numDF	denDF	F-value	p-value
(Intercept)	1	73	15292.6	<.0001
sherb	1	71	16.641	0.0001
leg	1	71	4.738	0.0328
grass	1	71	8.223	0.0054
log_sowndiv	1	71	0.002	0.9606
therb	1	71	0.218	0.6423
treatment	1	73	1.405	0.2397
sherb:treatment	1	73	0.41	0.5238
leg:treatment	1	73	0.521	0.4725
grass:treatment	1	73	0.313	0.5775
log_sowndiv:treatment	1	73	2.36	0.1288
therb:treatment	1	73	0.009	0.9258
	numDF	denDF	F-value	p-value
(Intercept)	1	73	15292.6	<.0001
therb	1	71	3.067	0.0842
sherb	1	71	15.991	0.0002
leg	1	71	3.641	0.0604
grass	1	71	7.112	0.0095
log_sowndiv	1	71	0.011	0.9163
treatment	1	73	1.405	0.2397
therb:treatment	1	73	0.205	0.6524
sherb:treatment	1	73	0.385	0.5371
leg:treatment	1	73	0.426	0.5162
grass:treatment	1	73	0.409	0.5244
log_sowndiv:treatment	1	73	2.189	0.1433
summary() for coefficients (unaffected by fitting sequence):
	Value	Std.Error	DF	t-value	p-value
(Intercept)	0.486436	0.00747348	73	65.0882	0
log_sowndiv	0.0029267	0.00377609	71	0.77507	0.4409
grassTRUE	0.0105864	0.00741395	71	1.4279	0.1577
legTRUE	0.0133367	0.00715603	71	1.8637	0.0665
sherbTRUE	-0.031708	0.00726943	71	-4.36183	0
therbTRUE	0.0025144	0.0073354	71	0.34278	0.7328
treatmentroof1	0.004956	0.00797563	73	0.62139	0.5363
log_sowndiv:treatmentroof1	-0.0065046	0.00439609	73	-1.47962	0.1433
grassTRUE:treatmentroof1	0.0094644	0.00848701	73	1.11516	0.2684
legTRUE:treatmentroof1	-0.0007934	0.00830258	73	-0.09556	0.9241
sherbTRUE:treatmentroof1	0.0082506	0.00839153	73	0.98321	0.3288
therbTRUE:treatmentroof1	0.0007831	0.00838018	73	0.09345	0.9258

## Sheet: PERMANOVA Oomycota (Pythium)
PERMANOVA adonis2(), log_sowndiv first								Summary statistics:
	Df	SumOfSqs	R2	F	Pr(>F)				Df	SumOfSqs	R2	F	Pr(>F)	significance
block	3	0.3088	0.0561	2.64825	0.002	**		block	3	0.3088	0.0561	2.64825	0.002	**
log_sowndiv	1	0.1413	0.02568	3.63685	0.007	**		log_sowndiv	1	0.1413	0.02568	3.63685	0.007	**
grass	1	0.4732	0.08597	12.1753	0.001			grass	1	0.4115	0.07477	10.5884	0.001	***
leg	1	0.3472	0.06309	8.93462	0.001			leg	1	0.4606	0.08368	11.8509	0.001	***
sherb	1	0.2281	0.04144	5.86815	0.001			sherb	1	0.2597	0.04719	6.68346	0.001	***
therb	1	0.0397	0.00721	1.02108	0.375			therb	1	0.036	0.00653	0.925305	0.427
plot	70	2.7205	0.4943	2.5547	0.031	*		plot	70	2.7205	0.4943	2.5547	0.031	*
treatment	1	0.0518	0.00941	3.4054	0.001	***		treatment	1	0.0518	0.00941	3.4054	0.001	***
log_sowndiv:treatment	1	0.0105	0.00191	0.6907	0.691			log_sowndiv:treatment	1	0.0105	0.00191	0.6907	0.691
grass:treatment	1	0.0252	0.00458	1.6577	0.121			grass:treatment	1	0.0182	0.0033	1.1933	0.284
leg:treatment	1	0.0148	0.0027	0.9751	0.493			leg:treatment	1	0.0102	0.00186	0.6714	0.733
sherb:treatment	1	0.0155	0.00282	1.0191	0.476			sherb:treatment	1	0.014	0.00254	0.9187	0.497
therb:treatment	1	0.0166	0.00301	1.0896	0.339			therb:treatment	1	0.0173	0.00315	1.1391	0.33
Residual	73	1.1105	0.20178					Residual	73	1.1105	0.20178
Total	157	5.5038	1
PERMANOVA adonis2(), grass first
	Df	SumOfSqs	R2	F	Pr(>F)
block	3	0.3088	0.0561	2.64825	0.002	**
grass	1	0.4115	0.07477	10.5884	0.001	***
log_sowndiv	1	0.203	0.03689	5.22376	0.001	***
leg	1	0.3472	0.06309	8.93462	0.001	***
sherb	1	0.2281	0.04144	5.86815	0.001	***
therb	1	0.0397	0.00721	1.02108	0.375
plot	70	2.7205	0.4943	2.5547	0.031	*
treatment	1	0.0518	0.00941	3.4054	0.001	***
grass:treatment	1	0.0182	0.0033	1.1933	0.284
log_sowndiv:treatment	1	0.0176	0.00319	1.1551	0.341
leg:treatment	1	0.0148	0.0027	0.9751	0.493
sherb:treatment	1	0.0155	0.00282	1.0191	0.476
therb:treatment	1	0.0166	0.00301	1.0896	0.339
Residual	73	1.1105	0.20178
Total	157	5.5038	1
PERMANOVA adonis2(), leg first
	Df	SumOfSqs	R2	F	Pr(>F)
block	3	0.3088	0.0561	2.64825	0.002	**
leg	1	0.4606	0.08368	11.8509	0.001	***
grass	1	0.3694	0.06711	9.50392	0.001	***
log_sowndiv	1	0.1318	0.02395	3.39196	0.006	**
sherb	1	0.2281	0.04144	5.86815	0.001	***
therb	1	0.0397	0.00721	1.02108	0.375
plot	70	2.7205	0.4943	2.5547	0.031	*
treatment	1	0.0518	0.00941	3.4054	0.001	***
leg:treatment	1	0.0102	0.00186	0.6714	0.733
grass:treatment	1	0.0191	0.00348	1.2587	0.248
log_sowndiv:treatment	1	0.0212	0.00385	1.3935	0.219
sherb:treatment	1	0.0155	0.00282	1.0191	0.476
therb:treatment	1	0.0166	0.00301	1.0896	0.339
Residual	73	1.1105	0.20178
Total	157	5.5038	1
PERMANOVA adonis2(), sherb first
	Df	SumOfSqs	R2	F	Pr(>F)
block	3	0.3088	0.0561	2.64825	0.002	**
sherb	1	0.2597	0.04719	6.68346	0.001	***
leg	1	0.4425	0.08041	11.3868	0.001	***
grass	1	0.4174	0.07584	10.7403	0.001	***
log_sowndiv	1	0.0701	0.01274	1.80436	0.107
therb	1	0.0397	0.00721	1.02108	0.375
plot	70	2.7205	0.4943	2.5547	0.031	*
treatment	1	0.0518	0.00941	3.4054	0.001	***
sherb:treatment	1	0.014	0.00254	0.9187	0.497
leg:treatment	1	0.0086	0.00156	0.5644	0.855
grass:treatment	1	0.0196	0.00356	1.2862	0.222
log_sowndiv:treatment	1	0.0239	0.00435	1.5734	0.193
therb:treatment	1	0.0166	0.00301	1.0896	0.339
Residual	73	1.1105	0.20178
Total	157	5.5038	1
PERMANOVA adonis2(), therb first
	Df	SumOfSqs	R2	F	Pr(>F)
block	3	0.3088	0.0561	2.64825	0.002	**
therb	1	0.036	0.00653	0.925305	0.427
sherb	1	0.2608	0.04739	6.71153	0.001	***
leg	1	0.4521	0.08215	11.6331	0.001	***
grass	1	0.4074	0.07403	10.4831	0.001	***
log_sowndiv	1	0.0732	0.0133	1.883	0.085	.
plot	70	2.7205	0.4943	2.5547	0.031	*
treatment	1	0.0518	0.00941	3.4054	0.001	***
therb:treatment	1	0.0173	0.00315	1.1391	0.33
sherb:treatment	1	0.0134	0.00243	0.8801	0.543
leg:treatment	1	0.0103	0.00187	0.6775	0.761
grass:treatment	1	0.0228	0.00414	1.499	0.128
log_sowndiv:treatment	1	0.0188	0.00342	1.2365	0.351
Residual	73	1.1105	0.20178
Total	157	5.5038	1

## Sheet: lme Phytomyxea
ChaoRichness (extrapolated, asymptotic OTU richness)						ChaoRichness (extrapolated, asymptotic OTU richness)
						Summary table of Type I SS (sequential, different fitting sequences):
	numDF	denDF	F-value	p-value			numDF	denDF	F-value	p-value	significance
(Intercept)	1	73	4330.6	<.0001		(Intercept)	1	73	4330.6	<.0001	***
log_sowndiv	1	71	0.211	0.6476		log_sowndiv	1	71	0.211	0.6476
grass	1	71	0.482	0.4896		grass	1	71	0.672	0.4151
leg	1	71	0.863	0.3559		leg	1	71	0.717	0.4001
sherb	1	71	1.485	0.227		sherb	1	71	1.512	0.223
therb	1	71	2.512	0.1174		therb	1	71	1.692	0.1976
treatment	1	73	0.841	0.3622		treatment	1	73	0.841	0.3622
log_sowndiv:treatment	1	73	0.752	0.3886		log_sowndiv:treatment	1	73	0.752	0.3886
grass:treatment	1	73	0.002	0.9661		grass:treatment	1	73	0.146	0.7031
leg:treatment	1	73	0.767	0.3841		leg:treatment	1	73	0.276	0.6011
sherb:treatment	1	73	0.072	0.7888		sherb:treatment	1	73	0.214	0.6449
therb:treatment	1	73	0.411	0.5233		therb:treatment	1	73	0.138	0.7116
	numDF	denDF	F-value	p-value		Type III SS (marginal):
(Intercept)	1	73	4330.6	<.0001			numDF	denDF	F-value	p-value
grass	1	71	0.672	0.4151		(Intercept)	1	73	647.922	<.0001	***
log_sowndiv	1	71	0.021	0.8848		log_sowndiv	1	71	0.1489	0.7008
leg	1	71	0.863	0.3559		grass	1	71	0.0086	0.9265
sherb	1	71	1.485	0.227		leg	1	71	2.1749	0.1447
therb	1	71	2.512	0.1174		sherb	1	71	1.7219	0.1937
treatment	1	73	0.841	0.3622		therb	1	71	0.7481	0.39
grass:treatment	1	73	0.146	0.7031		treatment	1	73	0.1176	0.7327
log_sowndiv:treatment	1	73	0.608	0.4382		log_sowndiv:treatment	1	73	1.2517	0.2669
leg:treatment	1	73	0.767	0.3841		grass:treatment	1	73	0.0176	0.8948
sherb:treatment	1	73	0.072	0.7888		leg:treatment	1	73	0.6901	0.4088
therb:treatment	1	73	0.411	0.5233		sherb:treatment	1	73	0.0133	0.9085
						therb:treatment	1	73	0.4114	0.5233
	numDF	denDF	F-value	p-value
(Intercept)	1	73	4330.6	<.0001
leg	1	71	0.717	0.4001
grass	1	71	0.594	0.4436
log_sowndiv	1	71	0.247	0.6211
sherb	1	71	1.485	0.227
therb	1	71	2.512	0.1174
treatment	1	73	0.841	0.3622
leg:treatment	1	73	0.276	0.6011
grass:treatment	1	73	0.123	0.7273
log_sowndiv:treatment	1	73	1.122	0.2929
sherb:treatment	1	73	0.072	0.7888
therb:treatment	1	73	0.411	0.5233
	numDF	denDF	F-value	p-value
(Intercept)	1	73	4330.6	<.0001
sherb	1	71	1.512	0.223
leg	1	71	1.307	0.2568
grass	1	71	0.19	0.6639
log_sowndiv	1	71	0.033	0.8572
therb	1	71	2.512	0.1174
treatment	1	73	0.841	0.3622
sherb:treatment	1	73	0.214	0.6449
leg:treatment	1	73	0.41	0.5239
grass:treatment	1	73	0.047	0.8291
log_sowndiv:treatment	1	73	0.922	0.3402
therb:treatment	1	73	0.411	0.5233
	numDF	denDF	F-value	p-value
(Intercept)	1	73	4330.6	<.0001
therb	1	71	1.692	0.1976
sherb	1	71	1.683	0.1988
leg	1	71	2.043	0.1573
grass	1	71	0.007	0.9313
log_sowndiv	1	71	0.128	0.7213
treatment	1	73	0.841	0.3622
therb:treatment	1	73	0.138	0.7116
sherb:treatment	1	73	0.199	0.6571
leg:treatment	1	73	0.341	0.5612
grass:treatment	1	73	0.075	0.7844
log_sowndiv:treatment	1	73	1.252	0.2669
summary() for coefficients (unaffected by fitting sequence):
	Value	Std.Error	DF	t-value	p-value
(Intercept)	33.2739	1.3072	73	25.4543	0
log_sowndiv	-0.27755	0.719397	71	-0.385813	0.7008
grassTRUE	-0.1289	1.39194	71	-0.092604	0.9265
legTRUE	2.00738	1.36118	71	1.47474	0.1447
sherbTRUE	-1.80276	1.37381	71	-1.31223	0.1937
therbTRUE	-1.19049	1.37638	71	-0.864941	0.39
treatmentroof1	0.53727	1.56695	73	0.342876	0.7327
log_sowndiv:treatmentroof1	0.96631	0.863689	73	1.11881	0.2669
grassTRUE:treatmentroof1	-0.22122	1.66711	73	-0.132694	0.8948
legTRUE:treatmentroof1	-1.35478	1.63087	73	-0.830711	0.4088
sherbTRUE:treatmentroof1	0.19023	1.64864	73	0.115387	0.9085
therbTRUE:treatmentroof1	-1.05568	1.64587	73	-0.641412	0.5233
exponential Shannon index (ChaoShannon)						exponential Shannon index (ChaoShannon)
						Summary table of Type I SS (sequential, different fitting sequences):
	numDF	denDF	F-value	p-value			numDF	denDF	F-value	p-value	significance
(Intercept)	1	73	102.259	<.0001		(Intercept)	1	73	102.259	<.0001	***
log_sowndiv	1	71	9.38321	0.0031		log_sowndiv	1	71	9.38321	0.0031	**
grass	1	71	0.11511	0.7354		grass	1	71	2.4033	0.1255	.
leg	1	71	0.05368	0.8174		leg	1	71	0.56865	0.4533
sherb	1	71	2.1334	0.1485		sherb	1	71	6.25982	0.0147	*
therb	1	71	0.0476	0.8279		therb	1	71	0.3857	0.5366
treatment	1	73	8.35953	0.0051		treatment	1	73	8.35953	0.0051	*
log_sowndiv:treatment	1	73	0.5018	0.481		log_sowndiv:treatment	1	73	0.5018	0.481
grass:treatment	1	73	4.78473	0.0319		grass:treatment	1	73	5.24042	0.025	*
leg:treatment	1	73	0.80521	0.3725		leg:treatment	1	73	1.11652	0.2942
sherb:treatment	1	73	4.55268	0.0362		sherb:treatment	1	73	5.20653	0.0254	*
therb:treatment	1	73	1.09331	0.2992		therb:treatment	1	73	0.59813	0.4418
	numDF	denDF	F-value	p-value		Type III SS (marginal):
(Intercept)	1	73	102.259	<.0001			numDF	denDF	F-value	p-value
grass	1	71	2.4033	0.1255		(Intercept)	1	73	58.58	<.0001	***
log_sowndiv	1	71	7.09502	0.0096		log_sowndiv	1	71	2.0803	0.1536
leg	1	71	0.05368	0.8174		grass	1	71	0.75026	0.3893
sherb	1	71	2.1334	0.1485		leg	1	71	0.87976	0.3514
therb	1	71	0.0476	0.8279		sherb	1	71	5.397	0.023	*
treatment	1	73	8.35953	0.0051		therb	1	71	0.07879	0.7798
grass:treatment	1	73	5.24042	0.025		treatment	1	73	0.01518	0.9023
log_sowndiv:treatment	1	73	0.0461	0.8306		log_sowndiv:treatment	1	73	0.49923	0.4821
leg:treatment	1	73	0.80521	0.3725		grass:treatment	1	73	2.52467	0.1164
sherb:treatment	1	73	4.55268	0.0362		leg:treatment	1	73	1.61526	0.2078
therb:treatment	1	73	1.09331	0.2992		sherb:treatment	1	73	5.36135	0.0234	*
						therb:treatment	1	73	1.09331	0.2992
	numDF	denDF	F-value	p-value
(Intercept)	1	73	102.259	<.0001
leg	1	71	0.56865	0.4533
grass	1	71	2.52815	0.1163
log_sowndiv	1	71	6.4552	0.0133
sherb	1	71	2.1334	0.1485
therb	1	71	0.0476	0.8279
treatment	1	73	8.35953	0.0051
leg:treatment	1	73	1.11652	0.2942
grass:treatment	1	73	4.95192	0.0292
log_sowndiv:treatment	1	73	0.02331	0.8791
sherb:treatment	1	73	4.55268	0.0362
therb:treatment	1	73	1.09331	0.2992
	numDF	denDF	F-value	p-value
(Intercept)	1	73	102.259	<.0001
sherb	1	71	6.25982	0.0147
leg	1	71	0.05259	0.8193
grass	1	71	0.94993	0.333
log_sowndiv	1	71	4.42305	0.039
therb	1	71	0.0476	0.8279
treatment	1	73	8.35953	0.0051
sherb:treatment	1	73	5.20653	0.0254
leg:treatment	1	73	2.51309	0.1172
grass:treatment	1	73	2.78004	0.0997
log_sowndiv:treatment	1	73	0.14476	0.7047
therb:treatment	1	73	1.09331	0.2992
	numDF	denDF	F-value	p-value
(Intercept)	1	73	102.259	<.0001
therb	1	71	0.3857	0.5366
sherb	1	71	6.42659	0.0134
leg	1	71	0.00679	0.9345
grass	1	71	0.66545	0.4174
log_sowndiv	1	71	4.24845	0.0429
treatment	1	73	8.35953	0.0051
therb:treatment	1	73	0.59813	0.4418
sherb:treatment	1	73	5.37954	0.0232
leg:treatment	1	73	3.20864	0.0774
grass:treatment	1	73	2.05219	0.1563
log_sowndiv:treatment	1	73	0.49923	0.4821
summary() for coefficients (unaffected by fitting sequence):
	Value	Std.Error	DF	t-value	p-value
(Intercept)	5.1491	0.672754	73	7.65376	0
log_sowndiv	0.294389	0.204107	71	1.44233	0.1536
grassTRUE	0.351654	0.405983	71	0.866177	0.3893
legTRUE	-0.362894	0.386898	71	-0.937955	0.3514
sherbTRUE	0.919866	0.395957	71	2.32314	0.023
therbTRUE	0.112663	0.401382	71	0.280688	0.7798
treatmentroof1	0.045132	0.366254	73	0.123225	0.9023
log_sowndiv:treatmentroof1	0.142637	0.201874	73	0.706565	0.4821
grassTRUE:treatmentroof1	-0.619656	0.389986	73	-1.58892	0.1164
legTRUE:treatmentroof1	0.48489	0.381525	73	1.27093	0.2078
sherbTRUE:treatmentroof1	-0.892309	0.38537	73	-2.31546	0.0234
therbTRUE:treatmentroof1	-0.402858	0.385283	73	-1.04562	0.2992
inverse Simpson index (ChaoSimpson)						inverse Simpson index (ChaoSimpson)
						Summary table of Type I SS (sequential, different fitting sequences):
	numDF	denDF	F-value	p-value			numDF	denDF	F-value	p-value	significance
(Intercept)	1	73	71.618	<.0001		(Intercept)	1	73	71.618	<.0001	***
log_sowndiv	1	71	9.75334	0.0026		log_sowndiv	1	71	9.75334	0.0026	**
grass	1	71	0.42035	0.5189		grass	1	71	3.44862	0.0675	.
leg	1	71	0.08507	0.7714		leg	1	71	1.42093	0.2372
sherb	1	71	1.80595	0.1833		sherb	1	71	6.31591	0.0142	*
therb	1	71	0.27596	0.601		therb	1	71	0.20859	0.6493
treatment	1	73	6.23751	0.0148		treatment	1	73	6.23751	0.0148	*
log_sowndiv:treatment	1	73	0.85565	0.358		log_sowndiv:treatment	1	73	0.85565	0.358
grass:treatment	1	73	4.73944	0.0327		grass:treatment	1	73	5.59496	0.0207	*
leg:treatment	1	73	0.283	0.5964		leg:treatment	1	73	0.41891	0.5195
sherb:treatment	1	73	5.13862	0.0264		sherb:treatment	1	73	6.38289	0.0137	*
therb:treatment	1	73	0.483	0.4893		therb:treatment	1	73	0.28788	0.5932
	numDF	denDF	F-value	p-value		Type III SS (marginal):
(Intercept)	1	73	71.618	<.0001			numDF	denDF	F-value	p-value
grass	1	71	3.44862	0.0675		(Intercept)	1	73	34.9288	<.0001	***
log_sowndiv	1	71	6.72508	0.0115		log_sowndiv	1	71	2.04458	0.1571
leg	1	71	0.08507	0.7714		grass	1	71	1.66764	0.2008
sherb	1	71	1.80595	0.1833		leg	1	71	0.05674	0.8124
therb	1	71	0.27596	0.601		sherb	1	71	4.63049	0.0348	*
treatment	1	73	6.23751	0.0148		therb	1	71	0.03144	0.8598
grass:treatment	1	73	5.59496	0.0207		treatment	1	73	0.24659	0.621
log_sowndiv:treatment	1	73	0.00013	0.9909		log_sowndiv:treatment	1	73	0.33699	0.5634
leg:treatment	1	73	0.283	0.5964		grass:treatment	1	73	2.80582	0.0982	.
sherb:treatment	1	73	5.13862	0.0264		leg:treatment	1	73	0.79226	0.3763
therb:treatment	1	73	0.483	0.4893		sherb:treatment	1	73	5.59532	0.0207	*
						therb:treatment	1	73	0.483	0.4893
	numDF	denDF	F-value	p-value
(Intercept)	1	73	71.618	<.0001
leg	1	71	1.42093	0.2372
grass	1	71	3.68235	0.059
log_sowndiv	1	71	5.15549	0.0262
sherb	1	71	1.80595	0.1833
therb	1	71	0.27596	0.601
treatment	1	73	6.23751	0.0148
leg:treatment	1	73	0.41891	0.5195
grass:treatment	1	73	5.42033	0.0227
log_sowndiv:treatment	1	73	0.03885	0.8443
sherb:treatment	1	73	5.13862	0.0264
therb:treatment	1	73	0.483	0.4893
	numDF	denDF	F-value	p-value
(Intercept)	1	73	71.618	<.0001
sherb	1	71	6.31591	0.0142
leg	1	71	0.45477	0.5023
grass	1	71	1.7966	0.1844
log_sowndiv	1	71	3.49744	0.0656
therb	1	71	0.27596	0.601
treatment	1	73	6.23751	0.0148
sherb:treatment	1	73	6.38289	0.0137
leg:treatment	1	73	1.48728	0.2266
grass:treatment	1	73	3.00928	0.087
log_sowndiv:treatment	1	73	0.13726	0.7121
therb:treatment	1	73	0.483	0.4893
	numDF	denDF	F-value	p-value
(Intercept)	1	73	71.618	<.0001
therb	1	71	0.20859	0.6493
sherb	1	71	6.44397	0.0133
leg	1	71	0.32498	0.5704
grass	1	71	1.60096	0.2099
log_sowndiv	1	71	3.76218	0.0564
treatment	1	73	6.23751	0.0148
therb:treatment	1	73	0.28788	0.5932
sherb:treatment	1	73	6.51965	0.0128
leg:treatment	1	73	1.88636	0.1738
grass:treatment	1	73	2.46884	0.1204
log_sowndiv:treatment	1	73	0.33699	0.5634
summary() for coefficients (unaffected by fitting sequence):
	Value	Std.Error	DF	t-value	p-value
(Intercept)	2.83266	0.479295	73	5.91006	0
log_sowndiv	0.214462	0.149985	71	1.42989	0.1571
grassTRUE	0.385304	0.298368	71	1.29137	0.2008
legTRUE	-0.0677052	0.284226	71	-0.238209	0.8124
sherbTRUE	0.626244	0.291025	71	2.15186	0.0348
therbTRUE	-0.052286	0.294897	71	-0.177303	0.8598
treatmentroof1	0.128623	0.259018	73	0.496578	0.621
log_sowndiv:treatmentroof1	0.0828772	0.142767	73	0.580505	0.5634
grassTRUE:treatmentroof1	-0.462036	0.275833	73	-1.67506	0.0982
legTRUE:treatmentroof1	0.240192	0.269851	73	0.89009	0.3763
sherbTRUE:treatmentroof1	-0.644677	0.27254	73	-2.36544	0.0207
therbTRUE:treatmentroof1	-0.189405	0.272533	73	-0.694981	0.4893
Pielou's Evenness index						Pielou's Evenness index
						Summary table of Type I SS (sequential, different fitting sequences):
	numDF	denDF	F-value	p-value			numDF	denDF	F-value	p-value	significance
(Intercept)	1	73	293.393	<.0001		(Intercept)	1	73	293.393	<.0001	***
log_sowndiv	1	71	7.86396	0.0065		log_sowndiv	1	71	7.86396	0.0065	**
grass	1	71	0.00024	0.9877		grass	1	71	1.25604	0.2662
leg	1	71	0.47095	0.4948		leg	1	71	0.10323	0.7489
sherb	1	71	2.27329	0.1361		sherb	1	71	5.54349	0.0213	*
therb	1	71	0.15987	0.6905		therb	1	71	1.01177	0.3179
treatment	1	73	10.0262	0.0023		treatment	1	73	10.0262	0.0023	**
log_sowndiv:treatment	1	73	0.41527	0.5213		log_sowndiv:treatment	1	73	0.41527	0.5213
grass:treatment	1	73	5.13917	0.0264		grass:treatment	1	73	5.4614	0.0222	*
leg:treatment	1	73	1.2544	0.2664		leg:treatment	1	73	1.68812	0.1979
sherb:treatment	1	73	4.70784	0.0333		sherb:treatment	1	73	5.15721	0.0261	*
therb:treatment	1	73	0.99295	0.3223		therb:treatment	1	73	0.46875	0.4957
	numDF	denDF	F-value	p-value		Type III SS (marginal):
(Intercept)	1	73	293.393	<.0001			numDF	denDF	F-value	p-value
grass	1	71	1.25604	0.2662		(Intercept)	1	73	182.318	<.0001	***
log_sowndiv	1	71	6.60817	0.0122		log_sowndiv	1	71	1.75271	0.1898
leg	1	71	0.47095	0.4948		grass	1	71	0.19268	0.662
sherb	1	71	2.27329	0.1361		leg	1	71	2.2794	0.1355
therb	1	71	0.15987	0.6905		sherb	1	71	6.35129	0.014	*
treatment	1	73	10.0262	0.0023		therb	1	71	0.64059	0.4262
grass:treatment	1	73	5.4614	0.0222		treatment	1	73	0.01404	0.906
log_sowndiv:treatment	1	73	0.09303	0.7612		log_sowndiv:treatment	1	73	0.48323	0.4892
leg:treatment	1	73	1.2544	0.2664		grass:treatment	1	73	2.61119	0.1104
sherb:treatment	1	73	4.70784	0.0333		leg:treatment	1	73	2.21961	0.1406
therb:treatment	1	73	0.99295	0.3223		sherb:treatment	1	73	5.47297	0.0221	*
						therb:treatment	1	73	0.99295	0.3223
	numDF	denDF	F-value	p-value
(Intercept)	1	73	293.393	<.0001
leg	1	71	0.10323	0.7489
grass	1	71	1.29579	0.2588
log_sowndiv	1	71	6.93614	0.0104
sherb	1	71	2.27329	0.1361
therb	1	71	0.15987	0.6905
treatment	1	73	10.0262	0.0023
leg:treatment	1	73	1.68812	0.1979
grass:treatment	1	73	5.09623	0.027
log_sowndiv:treatment	1	73	0.02448	0.8761
sherb:treatment	1	73	4.70784	0.0333
therb:treatment	1	73	0.99295	0.3223
	numDF	denDF	F-value	p-value
(Intercept)	1	73	293.393	<.0001
sherb	1	71	5.54349	0.0213
leg	1	71	0.03297	0.8564
grass	1	71	0.27301	0.6029
log_sowndiv	1	71	4.75898	0.0325
therb	1	71	0.15987	0.6905
treatment	1	73	10.0262	0.0023
sherb:treatment	1	73	5.15721	0.0261
leg:treatment	1	73	3.35451	0.0711
grass:treatment	1	73	2.85619	0.0953
log_sowndiv:treatment	1	73	0.14875	0.7009
therb:treatment	1	73	0.99295	0.3223
	numDF	denDF	F-value	p-value
(Intercept)	1	73	293.393	<.0001
therb	1	71	1.01177	0.3179
sherb	1	71	5.78872	0.0187
leg	1	71	0.17141	0.6801
grass	1	71	0.04801	0.8272
log_sowndiv	1	71	3.7484	0.0568
treatment	1	73	10.0262	0.0023
therb:treatment	1	73	0.46875	0.4957
sherb:treatment	1	73	5.31108	0.024
leg:treatment	1	73	4.09862	0.0466
grass:treatment	1	73	2.14793	0.1471
log_sowndiv:treatment	1	73	0.48323	0.4892
summary() for coefficients (unaffected by fitting sequence):
	Value	Std.Error	DF	t-value	p-value
(Intercept)	0.462912	0.0342833	73	13.5025	0
log_sowndiv	0.0146422	0.0110599	71	1.3239	0.1898
grassTRUE	0.009651	0.0219865	71	0.43895	0.662
legTRUE	-0.0316543	0.0209664	71	-1.50977	0.1355
sherbTRUE	0.0540519	0.0214477	71	2.52018	0.014
therbTRUE	0.0174	0.0217399	71	0.800369	0.4262
treatmentroof1	-0.002392	0.0201872	73	-0.11849	0.906
log_sowndiv:treatmentroof1	0.0077348	0.0111269	73	0.695147	0.4892
grassTRUE:treatmentroof1	-0.0347326	0.021494	73	-1.61592	0.1104
legTRUE:treatmentroof1	0.0313277	0.0210276	73	1.48984	0.1406
sherbTRUE:treatmentroof1	-0.0496914	0.0212407	73	-2.33944	0.0221
therbTRUE:treatmentroof1	-0.0211589	0.0212338	73	-0.996468	0.3223

## Sheet: PERMANOVA Phytomyxea
PERMANOVA adonis2(), log_sowndiv first								Summary statistics:
	Df	SumOfSqs	R2	F	Pr(>F)				Df	SumOfSqs	R2	F	Pr(>F)	significance
block	3	1.6663	0.12101	4.71691	0.001	***		block	3	1.6663	0.12101	4.71691	0.001	***
log_sowndiv	1	0.4326	0.03141	3.67342	0.004	**		log_sowndiv	1	0.4326	0.03141	3.67342	0.004	**
grass	1	0.0656	0.00477	0.557247	0.759			grass	1	0.1274	0.00925	1.08182	0.395
leg	1	0.3661	0.02659	3.10884	0.009	**		leg	1	0.352	0.02557	2.98961	0.01	**
sherb	1	0.1469	0.01067	1.24731	0.282			sherb	1	0.2997	0.02177	2.5453	0.029	*
therb	1	0.0946	0.00687	0.803691	0.557			therb	1	0.1811	0.01315	1.53814	0.156
plot	70	8.2426	0.59863	3.4331	0.201			plot	70	8.2426	0.59863	3.4331	0.201
treatment	1	0.0552	0.00401	1.6103	0.159			treatment	1	0.0552	0.00401	1.6103	0.159
log_sowndiv:treatment	1	0.0409	0.00297	1.1926	0.352			log_sowndiv:treatment	1	0.0409	0.00297	1.1926	0.352
grass:treatment	1	0.07	0.00509	2.042	0.046	*		grass:treatment	1	0.0789	0.00573	2.3002	0.027	*
leg:treatment	1	0.0329	0.00239	0.9585	0.552			leg:treatment	1	0.028	0.00203	0.8153	0.564
sherb:treatment	1	0.0348	0.00253	1.0158	0.385			sherb:treatment	1	0.0499	0.00362	1.4537	0.18
therb:treatment	1	0.0169	0.00123	0.4929	0.806			therb:treatment	1	0.0288	0.00209	0.8395	0.536
Residual	73	2.5038	0.18184					Residual	73	2.5038	0.18184
Total	157	13.7692	1
PERMANOVA adonis2(), grass first
	Df	SumOfSqs	R2	F	Pr(>F)
block	3	1.6663	0.12101	4.71691	0.001	***
grass	1	0.1274	0.00925	1.08182	0.395
log_sowndiv	1	0.3708	0.02693	3.14884	0.008	**
leg	1	0.3661	0.02659	3.10884	0.009	**
sherb	1	0.1469	0.01067	1.24731	0.282
therb	1	0.0946	0.00687	0.803691	0.557
plot	70	8.2426	0.59863	3.4331	0.201
treatment	1	0.0552	0.00401	1.6103	0.159
grass:treatment	1	0.0789	0.00573	2.3002	0.027	*
log_sowndiv:treatment	1	0.032	0.00233	0.9344	0.507
leg:treatment	1	0.0329	0.00239	0.9585	0.552
sherb:treatment	1	0.0348	0.00253	1.0158	0.385
therb:treatment	1	0.0169	0.00123	0.4929	0.806
Residual	73	2.5038	0.18184
Total	157	13.7692	1
PERMANOVA adonis2(), leg first
	Df	SumOfSqs	R2	F	Pr(>F)
block	3	1.6663	0.12101	4.71691	0.001	***
leg	1	0.352	0.02557	2.98961	0.01	**
grass	1	0.1332	0.00967	1.13115	0.364
log_sowndiv	1	0.379	0.02753	3.21874	0.009	**
sherb	1	0.1469	0.01067	1.24731	0.282
therb	1	0.0946	0.00687	0.803691	0.557
plot	70	8.2426	0.59863	3.4331	0.201
treatment	1	0.0552	0.00401	1.6103	0.159
leg:treatment	1	0.028	0.00203	0.8153	0.564
grass:treatment	1	0.0827	0.00601	2.4117	0.025	*
log_sowndiv:treatment	1	0.0331	0.00241	0.966	0.573
sherb:treatment	1	0.0348	0.00253	1.0158	0.385
therb:treatment	1	0.0169	0.00123	0.4929	0.806
Residual	73	2.5038	0.18184
Total	157	13.7692	1
PERMANOVA adonis2(), sherb first
	Df	SumOfSqs	R2	F	Pr(>F)
block	3	1.6663	0.12101	4.71691	0.001	***
sherb	1	0.2997	0.02177	2.5453	0.029	*
leg	1	0.333	0.02418	2.82803	0.013	*
grass	1	0.0879	0.00638	0.74623	0.628
log_sowndiv	1	0.2905	0.0211	2.46724	0.029	*
therb	1	0.0946	0.00687	0.803691	0.557
plot	70	8.2426	0.59863	3.4331	0.201
treatment	1	0.0552	0.00401	1.6103	0.159
sherb:treatment	1	0.0499	0.00362	1.4537	0.18
leg:treatment	1	0.0267	0.00194	0.7774	0.615
grass:treatment	1	0.0678	0.00493	1.9779	0.048	*
log_sowndiv:treatment	1	0.0343	0.00249	1	0.584
therb:treatment	1	0.0169	0.00123	0.4929	0.806
Residual	73	2.5038	0.18184
Total	157	13.7692	1
PERMANOVA adonis2(), therb first
	Df	SumOfSqs	R2	F	Pr(>F)
block	3	1.6663	0.12101	4.71691	0.001	***
therb	1	0.1811	0.01315	1.53814	0.156
sherb	1	0.3133	0.02275	2.66078	0.023	*
leg	1	0.3209	0.02331	2.72561	0.02	*
grass	1	0.0778	0.00565	0.661009	0.678
log_sowndiv	1	0.2125	0.01544	1.80496	0.095	.
plot	70	8.2426	0.59863	3.4331	0.201
treatment	1	0.0552	0.00401	1.6103	0.159
therb:treatment	1	0.0288	0.00209	0.8395	0.536
sherb:treatment	1	0.0503	0.00365	1.4662	0.178
leg:treatment	1	0.0234	0.0017	0.6823	0.654
grass:treatment	1	0.0652	0.00474	1.9017	0.061	.
log_sowndiv:treatment	1	0.0279	0.00202	0.8121	0.725
Residual	73	2.5038	0.18184
Total	157	13.7692	1

## Sheet: lme Cercozoa (consumers)
ChaoRichness (extrapolated, asymptotic OTU richness)						ChaoRichness (extrapolated, asymptotic OTU richness)
						Summary table of Type I SS (sequential, different fitting sequences):
	numDF	denDF	F-value	p-value			numDF	denDF	F-value	p-value	significance
(Intercept)	1	73	21241.3	<.0001		(Intercept)	1	73	21241.3	<.0001	***
log_sowndiv	1	71	0.355	0.5532		log_sowndiv	1	71	0.355	0.5532
grass	1	71	0.114	0.7363		grass	1	71	0.005	0.944
leg	1	71	0.009	0.9247		leg	1	71	0.034	0.8549
sherb	1	71	2.992	0.088		sherb	1	71	3.102	0.0825	.
therb	1	71	0.296	0.5879		therb	1	71	0.093	0.7618
treatment	1	73	4.078	0.0471		treatment	1	73	4.078	0.0471	*
log_sowndiv:treatment	1	73	0.139	0.7107		log_sowndiv:treatment	1	73	0.139	0.7107
grass:treatment	1	73	0.692	0.4081		grass:treatment	1	73	0.38	0.5396
leg:treatment	1	73	6.109	0.0158		leg:treatment	1	73	6.611	0.0122	*
sherb:treatment	1	73	0.161	0.6898		sherb:treatment	1	73	0.548	0.4614
therb:treatment	1	73	0.915	0.3419		therb:treatment	1	73	1.104	0.2968
	numDF	denDF	F-value	p-value		Type III SS (marginal):
(Intercept)	1	73	21241.3	<.0001			numDF	denDF	F-value	p-value
grass	1	71	0.005	0.944		(Intercept)	1	73	4789.59	<.0001	***
log_sowndiv	1	71	0.464	0.4978		log_sowndiv	1	71	0.285	0.5948
leg	1	71	0.009	0.9247		grass	1	71	0.034	0.8532
sherb	1	71	2.992	0.088		leg	1	71	3.482	0.0662	.
therb	1	71	0.296	0.5879		sherb	1	71	0.743	0.3917
treatment	1	73	4.078	0.0471		therb	1	71	0.081	0.7774
grass:treatment	1	73	0.38	0.5396		treatment	1	73	5.234	0.025	*
log_sowndiv:treatment	1	73	0.451	0.5039		log_sowndiv:treatment	1	73	0.531	0.4686
leg:treatment	1	73	6.109	0.0158		grass:treatment	1	73	0.14	0.7096
sherb:treatment	1	73	0.161	0.6898		leg:treatment	1	73	5.228	0.0251	*
therb:treatment	1	73	0.915	0.3419		sherb:treatment	1	73	0.371	0.5442
						therb:treatment	1	73	0.915	0.3419
	numDF	denDF	F-value	p-value
(Intercept)	1	73	21241.3	<.0001
leg	1	71	0.034	0.8549
grass	1	71	0.004	0.9521
log_sowndiv	1	71	0.441	0.5088
sherb	1	71	2.992	0.088
therb	1	71	0.296	0.5879
treatment	1	73	4.078	0.0471
leg:treatment	1	73	6.611	0.0122
grass:treatment	1	73	0.21	0.6485
log_sowndiv:treatment	1	73	0.12	0.7301
sherb:treatment	1	73	0.161	0.6898
therb:treatment	1	73	0.915	0.3419
	numDF	denDF	F-value	p-value
(Intercept)	1	73	21241.3	<.0001
sherb	1	71	3.102	0.0825
leg	1	71	0.038	0.8462
grass	1	71	0.284	0.596
log_sowndiv	1	71	0.047	0.8296
therb	1	71	0.296	0.5879
treatment	1	73	4.078	0.0471
sherb:treatment	1	73	0.548	0.4614
leg:treatment	1	73	6.097	0.0159
grass:treatment	1	73	0.267	0.6071
log_sowndiv:treatment	1	73	0.189	0.6652
therb:treatment	1	73	0.915	0.3419
	numDF	denDF	F-value	p-value
(Intercept)	1	73	21241.3	<.0001
therb	1	71	0.093	0.7618
sherb	1	71	3.158	0.0798
leg	1	71	0.077	0.7825
grass	1	71	0.438	0.5101
log_sowndiv	1	71	0.001	0.9785
treatment	1	73	4.078	0.0471
therb:treatment	1	73	1.104	0.2968
sherb:treatment	1	73	0.628	0.4306
leg:treatment	1	73	5.303	0.0241
grass:treatment	1	73	0.449	0.5047
log_sowndiv:treatment	1	73	0.531	0.4686
summary() for coefficients (unaffected by fitting sequence):
	Value	Std.Error	DF	t-value	p-value
(Intercept)	759.52	10.9746	73	69.2069	0
log_sowndiv	-3.0027	5.62031	71	-0.53425	0.5948
grassTRUE	2.0443	11.0101	71	0.18567	0.8532
legTRUE	19.8877	10.6575	71	1.86607	0.0662
sherbTRUE	-9.3097	10.8019	71	-0.86186	0.3917
therbTRUE	3.0947	10.9026	71	0.28385	0.7774
treatmentroof1	32.977	14.4144	73	2.28778	0.025
log_sowndiv:treatmentroof1	5.788	7.94515	73	0.72849	0.4686
grassTRUE:treatmentroof1	5.7293	15.3225	73	0.37391	0.7096
legTRUE:treatmentroof1	-34.2701	14.9886	73	-2.2864	0.0251
sherbTRUE:treatmentroof1	-9.2407	15.165	73	-0.60934	0.5442
therbTRUE:treatmentroof1	-14.4622	15.1163	73	-0.95673	0.3419
exponential Shannon index (ExpShannon)						exponential Shannon index (ExpShannon)
						Summary table of Type I SS (sequential, different fitting sequences):
	numDF	denDF	F-value	p-value			numDF	denDF	F-value	p-value	significance
(Intercept)	1	73	278.701	<.0001		(Intercept)	1	73	278.701	<.0001	***
log_sowndiv	1	71	25.6874	<.0001		log_sowndiv	1	71	25.6874	<.0001	***
grass	1	71	2.54916	0.1148		grass	1	71	12.3213	0.0008	***
leg	1	71	16.486	0.0001		leg	1	71	5.49304	0.0219	*
sherb	1	71	3.04655	0.0852		sherb	1	71	10.3315	0.002	**
therb	1	71	1.45646	0.2315		therb	1	71	5.57701	0.0209	*
treatment	1	73	14.5687	0.0003		treatment	1	73	14.5687	0.0003	***
log_sowndiv:treatment	1	73	0.5126	0.4763		log_sowndiv:treatment	1	73	0.5126	0.4763
grass:treatment	1	73	1.00563	0.3193		grass:treatment	1	73	0.40655	0.5257
leg:treatment	1	73	0.8723	0.3534		leg:treatment	1	73	0.16506	0.6857
sherb:treatment	1	73	0.05532	0.8147		sherb:treatment	1	73	0.0836	0.7733
therb:treatment	1	73	4.57869	0.0357		therb:treatment	1	73	4.1743	0.0447
	numDF	denDF	F-value	p-value		Type III SS (marginal):
(Intercept)	1	73	278.701	<.0001			numDF	denDF	F-value	p-value
grass	1	71	12.3213	0.0008		(Intercept)	1	73	206.119	<.0001	***
log_sowndiv	1	71	15.9152	0.0002		log_sowndiv	1	71	9.88101	0.0024	**
leg	1	71	16.486	0.0001		grass	1	71	0.97317	0.3272
sherb	1	71	3.04655	0.0852		leg	1	71	8.8184	0.0041	**
therb	1	71	1.45646	0.2315		sherb	1	71	1.71938	0.194
treatment	1	73	14.5687	0.0003		therb	1	71	0.03035	0.8622
grass:treatment	1	73	0.40655	0.5257		treatment	1	73	5.66372	0.0199	*
log_sowndiv:treatment	1	73	1.11167	0.2952		log_sowndiv:treatment	1	73	0.20543	0.6517
leg:treatment	1	73	0.8723	0.3534		grass:treatment	1	73	1.89569	0.1728
sherb:treatment	1	73	0.05532	0.8147		leg:treatment	1	73	1.38969	0.2423
therb:treatment	1	73	4.57869	0.0357		sherb:treatment	1	73	0.51267	0.4763
						therb:treatment	1	73	4.57869	0.0357
	numDF	denDF	F-value	p-value
(Intercept)	1	73	278.701	<.0001
leg	1	71	5.49304	0.0219
grass	1	71	11.5274	0.0011
log_sowndiv	1	71	27.702	<.0001
sherb	1	71	3.04655	0.0852
therb	1	71	1.45646	0.2315
treatment	1	73	14.5687	0.0003
leg:treatment	1	73	0.16506	0.6857
grass:treatment	1	73	0.44242	0.5081
log_sowndiv:treatment	1	73	1.78304	0.1859
sherb:treatment	1	73	0.05532	0.8147
therb:treatment	1	73	4.57869	0.0357
	numDF	denDF	F-value	p-value
(Intercept)	1	73	278.701	<.0001
sherb	1	71	10.3315	0.002
leg	1	71	9.56973	0.0028
grass	1	71	6.04781	0.0164
log_sowndiv	1	71	21.82	<.0001
therb	1	71	1.45646	0.2315
treatment	1	73	14.5687	0.0003
sherb:treatment	1	73	0.0836	0.7733
leg:treatment	1	73	0.23038	0.6327
grass:treatment	1	73	0.60532	0.4391
log_sowndiv:treatment	1	73	1.52655	0.2206
therb:treatment	1	73	4.57869	0.0357
	numDF	denDF	F-value	p-value
(Intercept)	1	73	278.701	<.0001
therb	1	71	5.57701	0.0209
sherb	1	71	11.0943	0.0014
leg	1	71	13.4867	0.0005
grass	1	71	2.80489	0.0984
log_sowndiv	1	71	16.2627	0.0001
treatment	1	73	14.5687	0.0003
therb:treatment	1	73	4.1743	0.0447
sherb:treatment	1	73	0.14728	0.7023
leg:treatment	1	73	0.80647	0.3721
grass:treatment	1	73	1.69106	0.1976
log_sowndiv:treatment	1	73	0.20543	0.6517
summary() for coefficients (unaffected by fitting sequence):
	Value	Std.Error	DF	t-value	p-value
(Intercept)	105.753	7.366	73	14.3568	0
log_sowndiv	-8.03907	2.55744	71	-3.14341	0.0024
grassTRUE	-5.0085	5.07707	71	-0.986495	0.3272
legTRUE	14.4033	4.85028	71	2.96958	0.0041
sherbTRUE	-6.49637	4.95433	71	-1.31125	0.194
therbTRUE	0.87513	5.02298	71	0.174226	0.8622
treatmentroof1	11.9736	5.03121	73	2.37986	0.0199
log_sowndiv:treatmentroof1	-1.25691	2.77314	73	-0.453242	0.6517
grassTRUE:treatmentroof1	7.37368	5.3555	73	1.37684	0.1728
legTRUE:treatmentroof1	6.17626	5.23922	73	1.17885	0.2423
sherbTRUE:treatmentroof1	-3.79032	5.29369	73	-0.716007	0.4763
therbTRUE:treatmentroof1	-11.3184	5.2895	73	-2.13979	0.0357
inverse Simpson index (ChaoSimpson)						inverse Simpson index (ChaoSimpson)
						Summary table of Type I SS (sequential, different fitting sequences):
	numDF	denDF	F-value	p-value			numDF	denDF	F-value	p-value	significance
(Intercept)	1	73	205.168	<.0001		(Intercept)	1	73	205.168	<.0001	***
log_sowndiv	1	71	18.7135	<.0001		log_sowndiv	1	71	18.7135	<.0001	***
grass	1	71	5.10252	0.027		grass	1	71	14.5373	0.0003	***
leg	1	71	19.4849	<.0001		leg	1	71	9.35908	0.0031	**
sherb	1	71	2.44515	0.1223		sherb	1	71	7.7552	0.0069	**
therb	1	71	3.56305	0.0632		therb	1	71	7.57251	0.0075	**
treatment	1	73	16.5577	0.0001		treatment	1	73	16.5577	0.0001	***
log_sowndiv:treatment	1	73	0.21276	0.646		log_sowndiv:treatment	1	73	0.21276	0.646
grass:treatment	1	73	0.61859	0.4341		grass:treatment	1	73	0.29131	0.591
leg:treatment	1	73	0.45909	0.5002		leg:treatment	1	73	0.09094	0.7638
sherb:treatment	1	73	0.07254	0.7884		sherb:treatment	1	73	0.04871	0.8259
therb:treatment	1	73	2.14365	0.1475		therb:treatment	1	73	2.16668	0.1453
	numDF	denDF	F-value	p-value		Type III SS (marginal):
(Intercept)	1	73	205.168	<.0001			numDF	denDF	F-value	p-value
grass	1	71	14.5373	0.0003		(Intercept)	1	73	116.37	<.0001	***
log_sowndiv	1	71	9.27876	0.0033		log_sowndiv	1	71	5.81383	0.0185	*
leg	1	71	19.4849	<.0001		grass	1	71	1.49501	0.2255
sherb	1	71	2.44515	0.1223		leg	1	71	12.1183	0.0009	***
therb	1	71	3.56305	0.0632		sherb	1	71	2.65119	0.1079
treatment	1	73	16.5577	0.0001		therb	1	71	0.53134	0.4684
grass:treatment	1	73	0.29131	0.591		treatment	1	73	4.69323	0.0335	*
log_sowndiv:treatment	1	73	0.54004	0.4648		log_sowndiv:treatment	1	73	0.18969	0.6645
leg:treatment	1	73	0.45909	0.5002		grass:treatment	1	73	0.99951	0.3207
sherb:treatment	1	73	0.07254	0.7884		leg:treatment	1	73	0.62218	0.4328
therb:treatment	1	73	2.14365	0.1475		sherb:treatment	1	73	0.00506	0.9435
						therb:treatment	1	73	2.14365	0.1475
	numDF	denDF	F-value	p-value
(Intercept)	1	73	205.168	<.0001
leg	1	71	9.35908	0.0031
grass	1	71	13.3855	0.0005
log_sowndiv	1	71	20.5564	<.0001
sherb	1	71	2.44515	0.1223
therb	1	71	3.56305	0.0632
treatment	1	73	16.5577	0.0001
leg:treatment	1	73	0.09094	0.7638
grass:treatment	1	73	0.31389	0.577
log_sowndiv:treatment	1	73	0.88562	0.3498
sherb:treatment	1	73	0.07254	0.7884
therb:treatment	1	73	2.14365	0.1475
	numDF	denDF	F-value	p-value
(Intercept)	1	73	205.168	<.0001
sherb	1	71	7.7552	0.0069
leg	1	71	13.9539	0.0004
grass	1	71	7.96603	0.0062
log_sowndiv	1	71	16.071	0.0001
therb	1	71	3.56305	0.0632
treatment	1	73	16.5577	0.0001
sherb:treatment	1	73	0.04871	0.8259
leg:treatment	1	73	0.06762	0.7956
grass:treatment	1	73	0.28928	0.5923
log_sowndiv:treatment	1	73	0.95737	0.3311
therb:treatment	1	73	2.14365	0.1475
	numDF	denDF	F-value	p-value
(Intercept)	1	73	205.168	<.0001
therb	1	71	7.57251	0.0075
sherb	1	71	8.52837	0.0047
leg	1	71	19.3557	<.0001
grass	1	71	3.72535	0.0576
log_sowndiv	1	71	10.1273	0.0022
treatment	1	73	16.5577	0.0001
therb:treatment	1	73	2.16668	0.1453
sherb:treatment	1	73	0.02333	0.879
leg:treatment	1	73	0.30845	0.5803
grass:treatment	1	73	0.81848	0.3686
log_sowndiv:treatment	1	73	0.18969	0.6645
summary() for coefficients (unaffected by fitting sequence):
	Value	Std.Error	DF	t-value	p-value
(Intercept)	24.6737	2.28725	73	10.7875	0
log_sowndiv	-2.37159	0.983576	71	-2.41119	0.0185
grassTRUE	-2.37945	1.94605	71	-1.22271	0.2255
legTRUE	6.49219	1.86496	71	3.48114	0.0009
sherbTRUE	-3.09656	1.90178	71	-1.62825	0.1079
therbTRUE	-1.40346	1.92537	71	-0.728928	0.4684
treatmentroof1	4.27631	1.97394	73	2.16639	0.0335
log_sowndiv:treatmentroof1	-0.47387	1.08801	73	-0.435538	0.6645
grassTRUE:treatmentroof1	2.10047	2.10099	73	0.999754	0.3207
legTRUE:treatmentroof1	1.62124	2.05536	73	0.788787	0.4328
sherbTRUE:treatmentroof1	-0.147672	2.07691	73	-0.071102	0.9435
therbTRUE:treatmentroof1	-3.03798	2.07495	73	-1.46412	0.1475
Pielou's Evenness index						Pielou's Evenness index
						Summary table of Type I SS (sequential, different fitting sequences):
	numDF	denDF	F-value	p-value			numDF	denDF	F-value	p-value	significance
(Intercept)	1	73	6830.06	<.0001		(Intercept)	1	73	6830.06	<.0001	***
log_sowndiv	1	71	24.463	<.0001		log_sowndiv	1	71	24.463	<.0001	***
grass	1	71	3.066	0.0843		grass	1	71	12.968	0.0006	***
leg	1	71	15.728	0.0002		leg	1	71	5.434	0.0226	*
sherb	1	71	1.916	0.1706		sherb	1	71	8.206	0.0055	**
therb	1	71	0.338	0.5626		therb	1	71	3.45	0.0674	.
treatment	1	73	9.811	0.0025		treatment	1	73	9.811	0.0025	***
log_sowndiv:treatment	1	73	0.111	0.7401		log_sowndiv:treatment	1	73	0.111	0.7401
grass:treatment	1	73	1.12	0.2934		grass:treatment	1	73	0.706	0.4036
leg:treatment	1	73	1.792	0.1848		leg:treatment	1	73	0.799	0.3744
sherb:treatment	1	73	0	0.9908		sherb:treatment	1	73	0.012	0.9126
therb:treatment	1	73	4.501	0.0373		therb:treatment	1	73	3.618	0.0611	.
	numDF	denDF	F-value	p-value		Type III SS (marginal):
(Intercept)	1	73	6830.06	<.0001			numDF	denDF	F-value	p-value
grass	1	71	12.968	0.0006		(Intercept)	1	73	4353.97	<.0001	***
log_sowndiv	1	71	14.561	0.0003		log_sowndiv	1	71	10.351	0.002	**
leg	1	71	15.728	0.0002		grass	1	71	1.751	0.19
sherb	1	71	1.916	0.1706		leg	1	71	6.333	0.0141	*
therb	1	71	0.338	0.5626		sherb	1	71	0.958	0.3311
treatment	1	73	9.811	0.0025		therb	1	71	0.542	0.4642
grass:treatment	1	73	0.706	0.4036		treatment	1	73	2.533	0.1158
log_sowndiv:treatment	1	73	0.525	0.471		log_sowndiv:treatment	1	73	0.143	0.7062
leg:treatment	1	73	1.792	0.1848		grass:treatment	1	73	2.232	0.1395
sherb:treatment	1	73	0	0.9908		leg:treatment	1	73	2.392	0.1263
therb:treatment	1	73	4.501	0.0373		sherb:treatment	1	73	0.244	0.6225
						therb:treatment	1	73	4.501	0.0373
	numDF	denDF	F-value	p-value
(Intercept)	1	73	6830.06	<.0001
leg	1	71	5.434	0.0226
grass	1	71	12.152	0.0008
log_sowndiv	1	71	25.67	<.0001
sherb	1	71	1.916	0.1706
therb	1	71	0.338	0.5626
treatment	1	73	9.811	0.0025
leg:treatment	1	73	0.799	0.3744
grass:treatment	1	73	0.809	0.3715
log_sowndiv:treatment	1	73	1.416	0.238
sherb:treatment	1	73	0	0.9908
therb:treatment	1	73	4.501	0.0373
	numDF	denDF	F-value	p-value
(Intercept)	1	73	6830.06	<.0001
sherb	1	71	8.206	0.0055
leg	1	71	9.028	0.0037
grass	1	71	7.06	0.0097
log_sowndiv	1	71	20.879	<.0001
therb	1	71	0.338	0.5626
treatment	1	73	9.811	0.0025
sherb:treatment	1	73	0.012	0.9126
leg:treatment	1	73	0.794	0.3758
grass:treatment	1	73	0.895	0.3473
log_sowndiv:treatment	1	73	1.322	0.2539
therb:treatment	1	73	4.501	0.0373
	numDF	denDF	F-value	p-value
(Intercept)	1	73	6830.06	<.0001
therb	1	71	3.45	0.0674
sherb	1	71	8.738	0.0042
leg	1	71	12.077	0.0009
grass	1	71	4.127	0.046
log_sowndiv	1	71	17.12	0.0001
treatment	1	73	9.811	0.0025
therb:treatment	1	73	3.618	0.0611
sherb:treatment	1	73	0	0.9826
leg:treatment	1	73	1.651	0.2029
grass:treatment	1	73	2.112	0.1504
log_sowndiv:treatment	1	73	0.143	0.7062
summary() for coefficients (unaffected by fitting sequence):
	Value	Std.Error	DF	t-value	p-value
(Intercept)	0.697792	0.0105751	73	65.9846	0
log_sowndiv	-0.012536	0.00389652	71	-3.21723	0.002
grassTRUE	-0.0102266	0.00772798	71	-1.32332	0.19
legTRUE	0.0186	0.00739092	71	2.5166	0.0141
sherbTRUE	-0.0073821	0.00754357	71	-0.97859	0.3311
therbTRUE	0.0056285	0.00764736	71	0.736	0.4642
treatmentroof1	0.0125986	0.00791519	73	1.5917	0.1158
log_sowndiv:treatmentroof1	-0.0016509	0.00436277	73	-0.37842	0.7062
grassTRUE:treatmentroof1	0.0125862	0.00842431	73	1.49404	0.1395
legTRUE:treatmentroof1	0.0127455	0.00824133	73	1.54653	0.1263
sherbTRUE:treatmentroof1	-0.0041176	0.00832806	73	-0.49442	0.6225
therbTRUE:treatmentroof1	-0.0176515	0.00831961	73	-2.12167	0.0373

## Sheet: PERMANOVA Cer (consumers)
PERMANOVA adonis2(), log_sowndiv first								Summary statistics:
	Df	SumOfSqs	R2	F	Pr(>F)				Df	SumOfSqs	R2	F	Pr(>F)	significance
block	3	0.8006	0.10916	5.57117	0.001	***		block	3	0.8006	0.10916	5.57117	0.001	***
log_sowndiv	1	0.453	0.06177	9.45795	0.001	***		log_sowndiv	1	0.453	0.06177	9.45795	0.001	***
grass	1	0.1413	0.01926	2.94909	0.005	**		grass	1	0.2966	0.04043	6.19112	0.001	***
leg	1	0.1832	0.02498	3.82514	0.001	***		leg	1	0.1026	0.01398	2.14096	0.018	*
sherb	1	0.1105	0.01506	2.30665	0.013	*		sherb	1	0.2356	0.03212	4.91885	0.001	***
therb	1	0.0786	0.01072	1.64156	0.063	.		therb	1	0.1435	0.01957	2.99636	0.005	**
plot	70	3.353	0.45717	1.798	0.001	***		plot	70	3.353	0.45717	1.798	0.001	***
treatment	1	0.1391	0.01897	5.223	0.001	***		treatment	1	0.1391	0.01897	5.223	0.001	***
log_sowndiv:treatment	1	0.0232	0.00316	0.8706	0.601			log_sowndiv:treatment	1	0.0232	0.00316	0.8706	0.601
grass:treatment	1	0.0248	0.00338	0.9299	0.505			grass:treatment	1	0.0241	0.00328	0.9035	0.546
leg:treatment	1	0.0248	0.00337	0.9291	0.523			leg:treatment	1	0.0289	0.00394	1.0852	0.309
sherb:treatment	1	0.0232	0.00316	0.8698	0.591			sherb:treatment	1	0.0239	0.00326	0.8963	0.554
therb:treatment	1	0.0343	0.00468	1.2888	0.154			therb:treatment	1	0.0322	0.00439	1.2091	0.221
Residual	73	1.9447	0.26515					Residual	73	1.9447	0.26515
Total	157	7.3342	1
PERMANOVA adonis2(), grass first
	Df	SumOfSqs	R2	F	Pr(>F)
block	3	0.8006	0.10916	5.57117	0.001	***
grass	1	0.2966	0.04043	6.19112	0.001	***
log_sowndiv	1	0.2977	0.0406	6.21592	0.001	***
leg	1	0.1832	0.02498	3.82514	0.001	***
sherb	1	0.1105	0.01506	2.30665	0.013	*
therb	1	0.0786	0.01072	1.64156	0.063	.
plot	70	3.353	0.45717	1.798	0.001	***
treatment	1	0.1391	0.01897	5.223	0.001	***
grass:treatment	1	0.0241	0.00328	0.9035	0.546
log_sowndiv:treatment	1	0.0239	0.00326	0.897	0.553
leg:treatment	1	0.0248	0.00337	0.9291	0.523
sherb:treatment	1	0.0232	0.00316	0.8698	0.591
therb:treatment	1	0.0343	0.00468	1.2888	0.154
Residual	73	1.9447	0.26515
Total	157	7.3342	1
PERMANOVA adonis2(), leg first
	Df	SumOfSqs	R2	F	Pr(>F)
block	3	0.8006	0.10916	5.57117	0.001	***
leg	1	0.1026	0.01398	2.14096	0.018	*
grass	1	0.2864	0.03905	5.97873	0.001	***
log_sowndiv	1	0.3886	0.05298	8.11249	0.001	***
sherb	1	0.1105	0.01506	2.30665	0.013	*
therb	1	0.0786	0.01072	1.64156	0.063	.
plot	70	3.353	0.45717	1.798	0.001	***
treatment	1	0.1391	0.01897	5.223	0.001	***
leg:treatment	1	0.0289	0.00394	1.0852	0.309
grass:treatment	1	0.023	0.00313	0.8631	0.607
log_sowndiv:treatment	1	0.0208	0.00284	0.7813	0.783
sherb:treatment	1	0.0232	0.00316	0.8698	0.591
therb:treatment	1	0.0343	0.00468	1.2888	0.154
Residual	73	1.9447	0.26515
Total	157	7.3342	1
PERMANOVA adonis2(), sherb first
	Df	SumOfSqs	R2	F	Pr(>F)
block	3	0.8006	0.10916	5.57117	0.001	***
sherb	1	0.2356	0.03212	4.91885	0.001	***
leg	1	0.1387	0.01891	2.89542	0.004	**
grass	1	0.2035	0.02774	4.24791	0.001	***
log_sowndiv	1	0.3102	0.0423	6.47666	0.001	***
therb	1	0.0786	0.01072	1.64156	0.063	.
plot	70	3.353	0.45717	1.798	0.001	***
treatment	1	0.1391	0.01897	5.223	0.001	***
sherb:treatment	1	0.0239	0.00326	0.8963	0.554
leg:treatment	1	0.0305	0.00415	1.1437	0.283
grass:treatment	1	0.022	0.003	0.8268	0.621
log_sowndiv:treatment	1	0.0195	0.00266	0.7327	0.852
therb:treatment	1	0.0343	0.00468	1.2888	0.154
Residual	73	1.9447	0.26515
Total	157	7.3342	1
PERMANOVA adonis2(), therb first
	Df	SumOfSqs	R2	F	Pr(>F)
block	3	0.8006	0.10916	5.57117	0.001	***
therb	1	0.1435	0.01957	2.99636	0.005	**
sherb	1	0.2425	0.03306	5.06206	0.001	***
leg	1	0.1809	0.02466	3.77588	0.002	**
grass	1	0.1475	0.02011	3.07876	0.004	**
log_sowndiv	1	0.2523	0.0344	5.26732	0.001	***
plot	70	3.353	0.45717	1.798	0.001	***
treatment	1	0.1391	0.01897	5.223	0.001	***
therb:treatment	1	0.0322	0.00439	1.2091	0.221
sherb:treatment	1	0.0244	0.00332	0.915	0.531
leg:treatment	1	0.0313	0.00426	1.1735	0.267
grass:treatment	1	0.0243	0.00332	0.9129	0.452
log_sowndiv:treatment	1	0.0181	0.00246	0.6778	0.882
Residual	73	1.9447	0.26515
Total	157	7.3342	1
